# Supplementary material for: Exploring the evolutionary process of alkannin/shikonin O-acyltransferases by a reliable Lithospermum erythrorhizon genome
Source: DNA Res. 2021 Aug 23;28(5):dsab015. doi: 10.1093/dnares/dsab015 (PMC8435551; doi:10.1093/dnares/dsab015)
Supplement: dsab015_Supplementary_Data [file dsab015_supplementary_data.zip]

Archive with 2 entries (2 files):
- Supplementary Tables S1-S16.xlsx
- Supplementary Figs S1-S4.pdf
