# Supplementary material for: Exploring the evolutionary process of alkannin/shikonin O-acyltransferases by a reliable Lithospermum erythrorhizon genome
Source: DNA Res. 2021 Aug 23;28(5):dsab015. doi: 10.1093/dnares/dsab015 (PMC8435551; doi:10.1093/dnares/dsab015)
Supplement: dsab015_Supplementary_Data [file dsab015_supplementary_data.zip › Supplementary Tables S1-S16.xlsx]

## Sheet: Supplementary Table S1
Supplementary Table S1. Sequencing data used in this study.
Species	Types	Sequencing platforms	Strategies	Samples	Clean data size (Gb)	Minimum length (bp)	Mean length (bp)	Maximum length (bp)	NCBI IDs	References
L. erythrorhizon	Genome	Illumina HiSeq2000	PE100	Leaves	34.7	100	100	100	SRX2882373	This study
		PacBio Sequel	single molecular		22.1	1000	9552.8	113593	SRX9956727	This study
		Oxford MinION	single molecular		9.4	1000	5389.8	192189	SRX7432848 to SRX7432852	Auber et al.4
	Transcriptome	Illumina HiSeq4000	PE100	Leaves + Stems	6.5	100	100	100	SRX3978407	Tang et al.6
				Roots	6.6	100	100	100	SRX3978408	Tang et al.6
				Flowers	6.7	100	100	100	SRX3978409	Tang et al.6

## Sheet: Supplementary Table S2
Supplementary Table S2. Genome data used in this study.
Orders	Species	Usage in this study	Version	References
Boraginales	Lithospermum erythrorhizon	Family identification	-	This study
Solanales	Solanum lycopersicum	Gene prediction; Family identification	ITAG4.0	Tomato Genome Consortium8
	Ipomoea trifida	Family identification	v3	Wu et al.9
Gentianales	Coffea canephora	Gene prediction; Family identification	v1.0	Denoeud et al.10
	Catharanthus roseus	Family identification	v2	Franke et al.11
Lamiales	Tectona grandis	Gene prediction; Family identification	-	Zhao et al.12
	Callicarpa americana	Family identification	-	Hamilton et al.13
Outgroups	Rhododendron simsii	Family identification	-	Yang et al.14
	Actinidia eriantha	Family identification	-	Tang et al.15
	Arabidopsis thaliana	Gene prediction; Family identification	release-49	Lamesch et al.16

## Sheet: Supplementary Table S3
Supplementary Table S3. Summary statistics of genome size estimation (Red labelled: an identical result as same as Auber et al.4 calculated (Supplementary Fig. S1)).
Data types	Software	Max Kmer coverage	Kmer length (bp)	Genome size (Mb)
Total data	GenomeScope v1.0	1000	21	369.34
			19	355.01
			17	337.18
			Average	353.85
		10000	21	517.18
			19	500.89
			17	482.02
			Average	500.03
		100000	21	668.98
			19	660.59
			17	649.23
			Average	659.6
		1000000	21	709.7
			19	705.31
			17	698.58
			Average	704.53
		all	21	744.15
			19	742.63
			17	739.34
			Average	742.04
	GenomeScope v2.0	1000	21	369.8
			19	355.48
			17	337.28
			Average	354.19
		10000	21	517.66
			19	501.37
			17	482.17
			Average	500.4
		100000	21	669.66
			19	661.29
			17	649.72
			Average	660.22
		1000000	21	710.42
			19	706.07
			17	699.15
			Average	705.21
		all	21	744.9
			19	743.43
			17	739.97
			Average	742.77
	GCE v1.0.2	1000	21	372.16
			19	358.18
			17	341.02
			Average	357.12
		10000	21	521.27
			19	505.5
			17	487.72
			Average	504.83
		100000	21	674.31
			19	666.68
			17	656.95
			Average	665.98
		1000000	21	715.35
			19	711.81
			17	706.89
			Average	711.35
		all	21	750.34
			19	749.74
			17	748.4
			Average	749.49
Cpclean data	GenomeScope v1.0	1000	21	368.54
			19	354.27
			17	336.55
			Average	353.12
		10000	21	497.18
			19	483.93
			17	468.36
			Average	483.16
		100000	21	632.97
			19	624.66
			17	613.51
			Average	623.71
		1000000	21	673.68
			19	669.37
			17	662.87
			Average	668.64
		all	21	708.14
			19	706.69
			17	703.63
			Average	706.15
	GenomeScope v2.0	1000	21	369
			19	354.72
			17	336.65
			Average	353.46
		10000	21	497.65
			19	484.39
			17	468.51
			Average	483.51
		100000	21	633.61
			19	625.32
			17	613.95
			Average	624.29
		1000000	21	674.36
			19	670.09
			17	663.39
			Average	669.28
		all	21	708.85
			19	707.45
			17	704.22
			Average	706.84
	GCE v1.0.2	1000	21	371.55
			19	357.34
			17	340.28
			Average	356.39
		10000	21	501.29
			19	488.28
			17	473.79
			Average	487.79
		100000	21	638.17
			19	630.31
			17	620.69
			Average	629.72
		1000000	21	679.2
			19	675.42
			17	670.61
			Average	675.08
		all	21	714.19
			19	713.35
			17	712.13
			Average	713.22

## Sheet: Supplementary Table S4
Supplementary Table S4. Filtering chloroplast reads.
Input chloroplast genomes (NCBI IDs; References)	Types	Data size (bp)	Percent (%)
L. erythrorhizon (MT975394.1; Park et al.26); Arnebia euchroma (MT975393.1; Park et al.26); Onosma paniculatum (MN175501.1; Chen and Zhang27)	Total data	34738631400	100
	Mapped	1693438400	4.8748
	Unmapped (i.e., Chloroplast-filtered data = Cpclean data)	33045193000	95.1252

## Sheet: Supplementary Table S5
Supplementary Table S5. Summary statistics of genome assembly.
Types	Software	Total numbers	Total length (bp)	N50 length (bp)	N90 length (bp)	Minimum length (bp)	Maximum length (bp)
Preliminary version	NextDenovo v2.3.1	3668	692738053	237779	92700	9587	2700403
	SmartDenovo v1.0.0	7281	680910006	132666	41947	11892	1505915
	Flye v2.8.1	15808	745641995	113563	21857	87	1614553
	Wtdbg v2.5	18788	734616018	74218	15684	1911	3304721
Final polished version (based on the NextDenovo version)	Pilon v1.23	3668	693337191	238078	92540	9850	2702391

## Sheet: Supplementary Table S6
Supplementary Table S6. Genome completeness evaluation through BUSCO.
Software	Input database	Types	All BUSCOs	Complete BUSCOs			Fragmented BUSCOs	Missing BUSCOs
				Total	Single-copy	Duplicated
BUSCO v2.0.1	Embryophyta.odb9	Numbers	1440	1277	1074	203	21	142
		Percent (%)	100	88.6806	74.5833	14.0972	1.45833	9.86111

## Sheet: Supplementary Table S7
Supplementary Table S7. Results of predicted repetitive sequences.
Types				Size (bp)	Percent (%)
Interspersed repeats	RNA transposons	LTRs	Copia	131547200	18.973
			Gypsy	134375805	19.381
			Other	4083392	0.588947
			Total	270006397	38.943
		LINEs		10324682	1.48913
		SINEs		1965519	0.283487
		Total		282296598	40.7156
	DNA transposons	hAT		17212465	2.48255
		Tc1/mariner-like		8026247	1.15763
		Harbinger-like		3440876	0.496277
		Other		18721921	2.70026
		Total		47401509	6.83672
	Unclassified			142754608	20.5895
	Total			472452715	68.1418
Tandem repeats	Satellites			455161	0.0656479
	Simple repeats			4305080	0.620922
	Total			4760241	0.686569
Other				3713943	0.535662
Total repetitive sequences				480926899	69.3641

## Sheet: Supplementary Table S8
Supplementary Table S8. Results of predicted protein coding genes (Red labelled: four members from the AAT/SAT clade).
Gene IDs	Supporting evidence
	Ab initio	Homology	Transcriptome
Total number	33224	35094	28995
LE01141.1	Yes	Yes	Yes
LE03170.1	Yes	Yes	Yes
LE25525.1	Yes	Yes	Yes
LE32265.1	Yes	Yes	Yes
LE00001.1	Yes	Yes	Yes
LE00002.1	Yes	Yes	Yes
LE00003.1	Yes	Yes	Yes
LE00004.1	Yes	Yes	Yes
LE00005.1	Yes	Yes	No
LE00006.1	Yes	Yes	Yes
LE00007.1	Yes	Yes	Yes
LE00008.2	Yes	Yes	Yes
LE00009.1	Yes	Yes	No
LE00010.1	Yes	Yes	Yes
LE00011.1	Yes	Yes	Yes
LE00012.1	No	Yes	Yes
LE00013.1	Yes	Yes	Yes
LE00014.1	Yes	Yes	Yes
LE00015.1	Yes	Yes	Yes
LE00016.1	Yes	Yes	Yes
LE00017.1	Yes	Yes	Yes
LE00018.1	Yes	Yes	Yes
LE00019.1	Yes	Yes	No
LE00020.1	Yes	Yes	Yes
LE00021.1	Yes	Yes	Yes
LE00022.1	Yes	Yes	Yes
LE00023.1	Yes	Yes	Yes
LE00024.1	Yes	Yes	Yes
LE00025.1	Yes	Yes	Yes
LE00026.1	Yes	Yes	Yes
LE00027.1	No	Yes	No
LE00028.1	Yes	No	Yes
LE00029.1	Yes	Yes	Yes
LE00030.1	Yes	Yes	No
LE00031.1	Yes	Yes	Yes
LE00032.1	Yes	Yes	Yes
LE00033.1	Yes	Yes	Yes
LE00034.1	Yes	Yes	Yes
LE00035.1	Yes	Yes	Yes
LE00036.1	Yes	Yes	Yes
LE00037.1	Yes	Yes	Yes
LE00038.4	Yes	Yes	Yes
LE00039.1	Yes	Yes	Yes
LE00040.1	Yes	Yes	Yes
LE00041.1	Yes	Yes	Yes
LE00042.1	Yes	Yes	Yes
LE00043.1	Yes	Yes	Yes
LE00044.1	Yes	Yes	Yes
LE00045.1	Yes	Yes	Yes
LE00046.1	Yes	Yes	Yes
LE00047.1	Yes	Yes	Yes
LE00048.1	Yes	Yes	Yes
LE00049.1	Yes	Yes	Yes
LE00050.1	Yes	Yes	Yes
LE00051.1	Yes	Yes	Yes
LE00052.1	Yes	Yes	Yes
LE00053.1	Yes	Yes	Yes
LE00054.1	Yes	Yes	Yes
LE00055.1	Yes	Yes	Yes
LE00056.2	Yes	Yes	Yes
LE00057.1	Yes	Yes	Yes
LE00058.1	Yes	Yes	Yes
LE00059.1	Yes	Yes	Yes
LE00060.1	Yes	Yes	Yes
LE00061.1	Yes	Yes	Yes
LE00062.2	Yes	Yes	Yes
LE00063.1	Yes	Yes	Yes
LE00064.1	Yes	Yes	Yes
LE00065.3	Yes	Yes	Yes
LE00066.1	Yes	Yes	No
LE00067.1	Yes	Yes	Yes
LE00068.1	Yes	Yes	Yes
LE00069.1	Yes	Yes	Yes
LE00070.1	Yes	Yes	Yes
LE00071.1	No	Yes	No
LE00072.1	Yes	Yes	No
LE00073.1	Yes	Yes	No
LE00074.1	No	Yes	No
LE00075.1	Yes	Yes	Yes
LE00076.1	Yes	Yes	Yes
LE00077.1	Yes	Yes	Yes
LE00078.1	Yes	Yes	No
LE00079.1	Yes	Yes	Yes
LE00080.2	Yes	Yes	Yes
LE00081.1	Yes	No	Yes
LE00082.1	Yes	Yes	No
LE00083.1	Yes	Yes	Yes
LE00084.1	Yes	Yes	Yes
LE00085.1	Yes	Yes	No
LE00086.1	Yes	Yes	Yes
LE00087.1	Yes	Yes	Yes
LE00088.2	Yes	Yes	Yes
LE00089.1	Yes	Yes	Yes
LE00090.1	Yes	Yes	Yes
LE00091.1	Yes	Yes	Yes
LE00092.1	Yes	Yes	Yes
LE00093.1	Yes	Yes	Yes
LE00094.1	Yes	Yes	Yes
LE00095.1	Yes	Yes	Yes
LE00096.1	Yes	Yes	No
LE00097.1	Yes	Yes	Yes
LE00098.1	Yes	Yes	No
LE00099.1	Yes	Yes	No
LE00100.1	Yes	Yes	Yes
LE00101.1	Yes	Yes	No
LE00102.1	Yes	Yes	Yes
LE00103.1	Yes	Yes	Yes
LE00104.1	Yes	Yes	Yes
LE00105.1	Yes	Yes	Yes
LE00106.1	Yes	Yes	Yes
LE00107.1	Yes	Yes	Yes
LE00108.1	Yes	Yes	Yes
LE00109.1	Yes	Yes	Yes
LE00110.1	Yes	Yes	Yes
LE00111.1	Yes	Yes	Yes
LE00112.1	Yes	Yes	Yes
LE00113.1	Yes	Yes	Yes
LE00114.1	Yes	Yes	Yes
LE00115.1	Yes	Yes	Yes
LE00116.1	Yes	Yes	No
LE00117.1	Yes	Yes	Yes
LE00118.1	No	Yes	No
LE00119.1	Yes	Yes	Yes
LE00120.1	Yes	Yes	Yes
LE00121.1	Yes	Yes	Yes
LE00122.1	Yes	Yes	Yes
LE00123.1	Yes	Yes	Yes
LE00124.1	Yes	Yes	Yes
LE00125.2	Yes	Yes	Yes
LE00126.1	Yes	Yes	Yes
LE00127.1	Yes	Yes	No
LE00128.1	No	Yes	No
LE00129.1	Yes	Yes	Yes
LE00130.1	Yes	Yes	Yes
LE00131.1	Yes	Yes	No
LE00132.1	Yes	Yes	Yes
LE00133.1	Yes	Yes	Yes
LE00134.1	Yes	Yes	Yes
LE00135.1	Yes	Yes	No
LE00136.1	Yes	Yes	Yes
LE00137.2	Yes	Yes	Yes
LE00138.1	Yes	Yes	Yes
LE00139.1	Yes	Yes	Yes
LE00140.1	Yes	Yes	Yes
LE00141.1	Yes	Yes	Yes
LE00142.1	No	Yes	No
LE00143.1	Yes	Yes	Yes
LE00144.1	No	Yes	Yes
LE00145.1	Yes	Yes	Yes
LE00146.1	Yes	Yes	Yes
LE00147.1	Yes	Yes	Yes
LE00148.1	Yes	Yes	Yes
LE00149.1	Yes	Yes	Yes
LE00150.1	Yes	Yes	No
LE00151.1	Yes	Yes	Yes
LE00152.1	Yes	Yes	Yes
LE00153.1	No	Yes	No
LE00154.1	Yes	Yes	Yes
LE00155.1	Yes	Yes	Yes
LE00156.1	No	No	Yes
LE00157.1	Yes	Yes	Yes
LE00158.1	Yes	Yes	Yes
LE00159.1	Yes	Yes	Yes
LE00160.2	Yes	Yes	Yes
LE00161.1	Yes	Yes	Yes
LE00162.1	Yes	Yes	Yes
LE00163.1	Yes	Yes	No
LE00164.1	Yes	Yes	No
LE00165.1	Yes	Yes	Yes
LE00166.1	Yes	No	Yes
LE00167.1	Yes	Yes	Yes
LE00168.1	Yes	Yes	No
LE00169.1	Yes	Yes	Yes
LE00170.1	Yes	Yes	Yes
LE00171.1	Yes	Yes	Yes
LE00172.1	Yes	Yes	Yes
LE00173.1	Yes	Yes	No
LE00174.1	Yes	Yes	Yes
LE00175.1	Yes	Yes	Yes
LE00176.1	Yes	Yes	No
LE00177.1	Yes	Yes	Yes
LE00178.1	Yes	Yes	Yes
LE00179.1	Yes	Yes	Yes
LE00180.1	No	Yes	No
LE00181.1	Yes	Yes	Yes
LE00182.1	Yes	Yes	Yes
LE00183.1	Yes	Yes	No
LE00184.1	Yes	Yes	Yes
LE00185.1	Yes	Yes	No
LE00186.1	Yes	Yes	Yes
LE00187.1	Yes	Yes	Yes
LE00188.1	Yes	Yes	Yes
LE00189.1	Yes	Yes	Yes
LE00190.1	No	Yes	No
LE00191.1	Yes	Yes	Yes
LE00192.1	Yes	Yes	No
LE00193.1	Yes	Yes	Yes
LE00194.1	Yes	Yes	No
LE00195.1	Yes	Yes	Yes
LE00196.1	No	Yes	No
LE00197.2	Yes	Yes	Yes
LE00198.1	Yes	Yes	Yes
LE00199.1	Yes	No	Yes
LE00200.1	Yes	Yes	Yes
LE00201.1	Yes	No	No
LE00202.1	Yes	Yes	Yes
LE00203.1	Yes	Yes	Yes
LE00204.1	Yes	No	Yes
LE00205.1	Yes	Yes	Yes
LE00206.1	No	Yes	No
LE00207.2	Yes	Yes	Yes
LE00208.1	Yes	Yes	Yes
LE00209.1	Yes	Yes	No
LE00210.1	Yes	Yes	Yes
LE00211.1	Yes	Yes	No
LE00212.1	Yes	Yes	Yes
LE00213.1	Yes	Yes	Yes
LE00214.1	Yes	Yes	No
LE00215.1	Yes	Yes	Yes
LE00216.1	Yes	Yes	Yes
LE00217.1	Yes	Yes	Yes
LE00218.1	Yes	Yes	Yes
LE00219.1	No	Yes	Yes
LE00220.1	Yes	Yes	No
LE00221.1	Yes	Yes	Yes
LE00222.1	Yes	Yes	Yes
LE00223.1	Yes	Yes	Yes
LE00224.1	No	Yes	Yes
LE00225.1	Yes	Yes	No
LE00226.1	Yes	Yes	No
LE00227.1	Yes	Yes	Yes
LE00228.1	Yes	Yes	Yes
LE00229.1	Yes	Yes	Yes
LE00230.1	No	Yes	Yes
LE00231.1	Yes	Yes	Yes
LE00232.1	Yes	Yes	Yes
LE00233.1	Yes	Yes	Yes
LE00234.1	Yes	Yes	No
LE00235.1	Yes	Yes	Yes
LE00236.1	Yes	Yes	Yes
LE00237.1	Yes	Yes	Yes
LE00238.1	Yes	Yes	Yes
LE00239.1	Yes	Yes	Yes
LE00240.1	Yes	Yes	Yes
LE00241.1	Yes	Yes	Yes
LE00242.1	Yes	Yes	Yes
LE00243.1	Yes	Yes	Yes
LE00244.1	No	Yes	No
LE00245.1	No	Yes	No
LE00246.1	Yes	Yes	Yes
LE00247.1	Yes	Yes	Yes
LE00248.1	Yes	Yes	Yes
LE00249.1	Yes	Yes	Yes
LE00250.1	Yes	Yes	Yes
LE00251.1	No	Yes	No
LE00252.1	Yes	Yes	Yes
LE00253.1	Yes	Yes	Yes
LE00254.1	Yes	Yes	No
LE00255.1	Yes	Yes	Yes
LE00256.1	No	Yes	No
LE00257.1	Yes	Yes	Yes
LE00258.1	Yes	Yes	Yes
LE00259.1	Yes	Yes	Yes
LE00260.1	Yes	Yes	Yes
LE00261.1	Yes	Yes	Yes
LE00262.1	Yes	Yes	Yes
LE00263.2	Yes	Yes	Yes
LE00264.1	Yes	Yes	No
LE00265.1	Yes	Yes	Yes
LE00266.1	Yes	Yes	No
LE00267.1	No	Yes	Yes
LE00268.1	Yes	Yes	Yes
LE00269.1	Yes	Yes	Yes
LE00270.1	Yes	Yes	Yes
LE00271.1	Yes	Yes	Yes
LE00272.2	Yes	Yes	Yes
LE00273.1	Yes	Yes	No
LE00274.1	Yes	Yes	Yes
LE00275.1	Yes	Yes	Yes
LE00276.1	Yes	Yes	Yes
LE00277.1	Yes	Yes	Yes
LE00278.1	Yes	Yes	Yes
LE00279.1	Yes	Yes	Yes
LE00280.1	Yes	Yes	Yes
LE00281.1	Yes	Yes	Yes
LE00282.1	Yes	Yes	No
LE00283.1	No	Yes	Yes
LE00284.1	Yes	Yes	No
LE00285.1	Yes	Yes	Yes
LE00286.1	Yes	Yes	Yes
LE00287.1	Yes	Yes	Yes
LE00288.2	Yes	Yes	Yes
LE00289.1	Yes	Yes	No
LE00290.1	Yes	No	No
LE00291.1	Yes	Yes	Yes
LE00292.1	Yes	Yes	Yes
LE00293.1	Yes	Yes	No
LE00294.1	Yes	Yes	No
LE00295.1	Yes	Yes	Yes
LE00296.1	Yes	Yes	Yes
LE00297.1	Yes	Yes	Yes
LE00298.1	Yes	Yes	Yes
LE00299.1	No	Yes	Yes
LE00300.1	Yes	Yes	Yes
LE00301.1	Yes	Yes	Yes
LE00302.1	Yes	Yes	Yes
LE00303.1	Yes	Yes	Yes
LE00304.1	Yes	Yes	No
LE00305.1	Yes	Yes	Yes
LE00306.1	Yes	Yes	Yes
LE00307.1	Yes	Yes	Yes
LE00308.1	Yes	Yes	Yes
LE00309.1	Yes	Yes	Yes
LE00310.1	Yes	Yes	Yes
LE00311.1	Yes	Yes	Yes
LE00312.1	Yes	Yes	No
LE00313.1	Yes	Yes	No
LE00314.1	Yes	Yes	Yes
LE00315.1	Yes	Yes	Yes
LE00316.1	Yes	Yes	Yes
LE00317.1	Yes	Yes	Yes
LE00318.1	Yes	Yes	Yes
LE00319.1	No	Yes	No
LE00320.1	Yes	Yes	Yes
LE00321.1	Yes	Yes	Yes
LE00322.1	Yes	Yes	Yes
LE00323.1	Yes	Yes	Yes
LE00324.1	Yes	Yes	No
LE00325.1	Yes	Yes	Yes
LE00326.1	Yes	Yes	Yes
LE00327.1	Yes	Yes	Yes
LE00328.1	Yes	Yes	Yes
LE00329.1	Yes	Yes	Yes
LE00330.1	Yes	No	Yes
LE00331.1	Yes	Yes	Yes
LE00332.1	Yes	Yes	Yes
LE00333.1	Yes	Yes	Yes
LE00334.1	No	Yes	No
LE00335.1	Yes	Yes	Yes
LE00336.1	Yes	Yes	Yes
LE00337.1	Yes	Yes	Yes
LE00338.1	Yes	Yes	Yes
LE00339.1	Yes	Yes	Yes
LE00340.1	Yes	Yes	Yes
LE00341.1	Yes	Yes	Yes
LE00342.1	Yes	Yes	Yes
LE00343.1	Yes	Yes	No
LE00344.3	Yes	Yes	Yes
LE00345.1	Yes	Yes	Yes
LE00346.1	Yes	Yes	Yes
LE00347.1	Yes	Yes	Yes
LE00348.1	Yes	Yes	Yes
LE00349.1	Yes	Yes	Yes
LE00350.1	No	Yes	No
LE00351.1	Yes	Yes	No
LE00352.1	Yes	Yes	Yes
LE00353.1	Yes	Yes	Yes
LE00354.1	Yes	Yes	Yes
LE00355.1	Yes	Yes	No
LE00356.1	Yes	Yes	Yes
LE00357.1	Yes	Yes	No
LE00358.1	Yes	Yes	Yes
LE00359.1	Yes	Yes	Yes
LE00360.1	Yes	Yes	Yes
LE00361.1	Yes	Yes	Yes
LE00362.1	Yes	Yes	Yes
LE00363.1	Yes	Yes	No
LE00364.2	Yes	Yes	Yes
LE00365.1	Yes	Yes	Yes
LE00366.1	Yes	Yes	Yes
LE00367.1	Yes	Yes	Yes
LE00368.1	Yes	Yes	No
LE00369.1	Yes	Yes	Yes
LE00370.1	Yes	Yes	Yes
LE00371.3	Yes	Yes	Yes
LE00372.1	Yes	Yes	Yes
LE00373.1	Yes	Yes	Yes
LE00374.1	Yes	Yes	Yes
LE00375.1	Yes	Yes	Yes
LE00376.1	Yes	Yes	No
LE00377.1	Yes	Yes	Yes
LE00378.1	Yes	Yes	Yes
LE00379.1	Yes	Yes	No
LE00380.1	Yes	Yes	Yes
LE00381.1	Yes	Yes	Yes
LE00382.1	No	Yes	Yes
LE00383.1	Yes	Yes	Yes
LE00384.1	Yes	Yes	Yes
LE00385.1	Yes	Yes	Yes
LE00386.1	Yes	Yes	No
LE00387.1	No	Yes	No
LE00388.1	Yes	Yes	Yes
LE00389.1	Yes	Yes	Yes
LE00390.1	Yes	Yes	Yes
LE00391.1	Yes	Yes	Yes
LE00392.1	Yes	Yes	Yes
LE00393.1	Yes	Yes	Yes
LE00394.1	Yes	Yes	Yes
LE00395.1	Yes	Yes	Yes
LE00396.1	Yes	Yes	Yes
LE00397.1	Yes	Yes	Yes
LE00398.1	Yes	Yes	Yes
LE00399.1	Yes	Yes	Yes
LE00400.1	Yes	Yes	Yes
LE00401.1	Yes	Yes	Yes
LE00402.1	Yes	Yes	Yes
LE00403.1	Yes	Yes	Yes
LE00404.1	Yes	Yes	Yes
LE00405.1	Yes	Yes	Yes
LE00406.1	Yes	Yes	Yes
LE00407.1	Yes	Yes	Yes
LE00408.1	Yes	Yes	Yes
LE00409.1	Yes	Yes	Yes
LE00410.1	No	Yes	No
LE00411.2	Yes	Yes	Yes
LE00412.1	Yes	Yes	Yes
LE00413.1	Yes	Yes	Yes
LE00414.1	Yes	Yes	Yes
LE00415.1	Yes	Yes	Yes
LE00416.1	Yes	Yes	Yes
LE00417.1	Yes	Yes	Yes
LE00418.1	Yes	Yes	Yes
LE00419.1	Yes	Yes	Yes
LE00420.1	Yes	Yes	Yes
LE00421.1	Yes	Yes	No
LE00422.1	Yes	Yes	Yes
LE00423.1	Yes	Yes	Yes
LE00424.1	Yes	Yes	No
LE00425.1	Yes	Yes	Yes
LE00426.1	Yes	Yes	No
LE00427.1	Yes	Yes	Yes
LE00428.1	Yes	Yes	Yes
LE00429.1	Yes	Yes	Yes
LE00430.1	Yes	Yes	Yes
LE00431.1	Yes	Yes	Yes
LE00432.1	Yes	Yes	Yes
LE00433.1	Yes	Yes	Yes
LE00434.1	Yes	Yes	Yes
LE00435.1	No	Yes	No
LE00436.1	Yes	Yes	Yes
LE00437.1	Yes	Yes	Yes
LE00438.1	Yes	Yes	No
LE00439.1	Yes	Yes	Yes
LE00440.1	Yes	Yes	Yes
LE00441.1	Yes	Yes	Yes
LE00442.1	Yes	Yes	Yes
LE00443.1	Yes	Yes	Yes
LE00444.1	Yes	Yes	Yes
LE00445.1	Yes	Yes	Yes
LE00446.1	Yes	Yes	Yes
LE00447.1	No	Yes	Yes
LE00448.1	Yes	Yes	Yes
LE00449.1	Yes	Yes	Yes
LE00450.8	Yes	Yes	Yes
LE00451.1	Yes	Yes	No
LE00452.1	Yes	Yes	Yes
LE00453.1	Yes	Yes	Yes
LE00454.1	Yes	Yes	Yes
LE00455.1	Yes	Yes	No
LE00456.1	No	Yes	Yes
LE00457.1	Yes	Yes	Yes
LE00458.2	Yes	Yes	Yes
LE00459.1	No	Yes	Yes
LE00460.1	Yes	Yes	Yes
LE00461.1	Yes	Yes	Yes
LE00462.1	Yes	Yes	Yes
LE00463.1	No	Yes	No
LE00464.1	Yes	Yes	No
LE00465.1	Yes	Yes	Yes
LE00466.1	Yes	Yes	Yes
LE00467.1	Yes	Yes	No
LE00468.1	Yes	Yes	Yes
LE00469.1	No	Yes	No
LE00470.1	Yes	Yes	No
LE00471.3	Yes	Yes	Yes
LE00472.1	Yes	Yes	Yes
LE00473.1	Yes	Yes	Yes
LE00474.1	Yes	Yes	Yes
LE00475.1	Yes	Yes	Yes
LE00476.1	Yes	Yes	No
LE00477.1	Yes	Yes	Yes
LE00478.1	Yes	Yes	Yes
LE00479.1	Yes	Yes	Yes
LE00480.2	Yes	Yes	Yes
LE00481.1	Yes	Yes	Yes
LE00482.1	Yes	Yes	Yes
LE00483.1	Yes	Yes	Yes
LE00484.1	Yes	Yes	No
LE00485.1	Yes	Yes	Yes
LE00486.1	Yes	Yes	Yes
LE00487.1	Yes	Yes	Yes
LE00488.1	Yes	Yes	No
LE00489.1	Yes	Yes	Yes
LE00490.1	Yes	Yes	Yes
LE00491.1	Yes	Yes	Yes
LE00492.1	Yes	Yes	Yes
LE00493.1	Yes	Yes	Yes
LE00494.1	Yes	Yes	Yes
LE00495.1	Yes	Yes	Yes
LE00496.1	No	Yes	Yes
LE00497.1	Yes	No	No
LE00498.1	Yes	Yes	Yes
LE00499.1	Yes	Yes	No
LE00500.1	Yes	Yes	Yes
LE00501.1	Yes	Yes	Yes
LE00502.1	Yes	Yes	Yes
LE00503.1	Yes	Yes	Yes
LE00504.1	Yes	Yes	Yes
LE00505.1	Yes	Yes	No
LE00506.1	Yes	Yes	Yes
LE00507.1	Yes	Yes	Yes
LE00508.1	Yes	Yes	Yes
LE00509.1	Yes	Yes	No
LE00510.1	Yes	Yes	Yes
LE00511.1	Yes	Yes	Yes
LE00512.1	Yes	Yes	Yes
LE00513.1	Yes	Yes	No
LE00514.1	Yes	Yes	Yes
LE00515.1	Yes	Yes	Yes
LE00516.1	Yes	Yes	Yes
LE00517.1	Yes	Yes	No
LE00518.1	Yes	Yes	Yes
LE00519.1	Yes	Yes	Yes
LE00520.1	Yes	Yes	No
LE00521.1	No	Yes	No
LE00522.1	Yes	Yes	Yes
LE00523.1	No	Yes	No
LE00524.1	Yes	Yes	Yes
LE00525.1	Yes	Yes	No
LE00526.1	Yes	Yes	Yes
LE00527.1	Yes	Yes	Yes
LE00528.1	Yes	Yes	Yes
LE00529.1	Yes	Yes	Yes
LE00530.1	Yes	Yes	Yes
LE00531.1	Yes	Yes	Yes
LE00532.1	Yes	Yes	Yes
LE00533.1	Yes	Yes	No
LE00534.1	Yes	No	Yes
LE00535.1	Yes	Yes	No
LE00536.1	Yes	Yes	No
LE00537.1	Yes	Yes	Yes
LE00538.1	Yes	Yes	No
LE00539.1	Yes	Yes	Yes
LE00540.1	Yes	Yes	Yes
LE00541.1	Yes	Yes	Yes
LE00542.1	Yes	Yes	Yes
LE00543.1	Yes	Yes	Yes
LE00544.1	Yes	Yes	Yes
LE00545.1	Yes	Yes	Yes
LE00546.1	Yes	Yes	Yes
LE00547.1	Yes	Yes	Yes
LE00548.1	Yes	Yes	Yes
LE00549.1	Yes	Yes	Yes
LE00550.1	Yes	Yes	Yes
LE00551.1	No	Yes	No
LE00552.1	Yes	Yes	No
LE00553.1	Yes	Yes	No
LE00554.1	Yes	Yes	Yes
LE00555.1	Yes	Yes	Yes
LE00556.1	Yes	Yes	Yes
LE00557.1	Yes	Yes	No
LE00558.1	Yes	Yes	No
LE00559.1	Yes	Yes	Yes
LE00560.1	Yes	Yes	Yes
LE00561.1	Yes	Yes	Yes
LE00562.1	Yes	Yes	Yes
LE00563.1	Yes	Yes	Yes
LE00564.1	Yes	Yes	Yes
LE00565.1	Yes	Yes	Yes
LE00566.1	Yes	Yes	Yes
LE00567.1	Yes	Yes	Yes
LE00568.1	Yes	Yes	No
LE00569.1	Yes	Yes	No
LE00570.1	Yes	Yes	Yes
LE00571.1	Yes	Yes	Yes
LE00572.1	Yes	Yes	Yes
LE00573.1	Yes	Yes	Yes
LE00574.1	Yes	Yes	No
LE00575.1	Yes	Yes	Yes
LE00576.2	Yes	Yes	Yes
LE00577.1	Yes	Yes	Yes
LE00578.1	Yes	Yes	No
LE00579.1	Yes	Yes	Yes
LE00580.1	Yes	Yes	Yes
LE00581.1	Yes	Yes	Yes
LE00582.1	Yes	Yes	Yes
LE00583.1	No	Yes	No
LE00584.1	Yes	Yes	No
LE00585.1	Yes	Yes	Yes
LE00586.1	No	Yes	No
LE00587.1	Yes	Yes	Yes
LE00588.1	Yes	Yes	Yes
LE00589.1	Yes	Yes	Yes
LE00590.1	Yes	Yes	Yes
LE00591.1	Yes	Yes	No
LE00592.1	Yes	Yes	Yes
LE00593.1	Yes	Yes	Yes
LE00594.1	Yes	Yes	Yes
LE00595.1	Yes	Yes	Yes
LE00596.1	Yes	Yes	Yes
LE00597.1	Yes	Yes	Yes
LE00598.1	Yes	Yes	Yes
LE00599.1	Yes	Yes	No
LE00600.1	Yes	Yes	Yes
LE00601.1	Yes	Yes	Yes
LE00602.1	Yes	Yes	Yes
LE00603.1	Yes	Yes	No
LE00604.1	Yes	Yes	Yes
LE00605.1	No	Yes	No
LE00606.1	Yes	Yes	Yes
LE00607.1	Yes	Yes	Yes
LE00608.1	Yes	Yes	Yes
LE00609.1	Yes	Yes	Yes
LE00610.1	Yes	Yes	No
LE00611.1	Yes	Yes	Yes
LE00612.1	Yes	Yes	No
LE00613.1	Yes	Yes	Yes
LE00614.1	Yes	Yes	Yes
LE00615.1	Yes	Yes	Yes
LE00616.2	Yes	Yes	Yes
LE00617.1	Yes	Yes	No
LE00618.1	Yes	Yes	Yes
LE00619.1	Yes	Yes	Yes
LE00620.1	No	Yes	No
LE00621.2	Yes	Yes	Yes
LE00622.1	Yes	Yes	Yes
LE00623.1	No	No	Yes
LE00624.1	Yes	No	Yes
LE00625.1	No	Yes	No
LE00626.1	Yes	Yes	Yes
LE00627.2	Yes	Yes	Yes
LE00628.1	Yes	Yes	Yes
LE00629.1	Yes	Yes	Yes
LE00630.1	No	Yes	No
LE00631.1	Yes	Yes	Yes
LE00632.1	Yes	Yes	Yes
LE00633.1	No	Yes	No
LE00634.3	Yes	Yes	Yes
LE00635.1	Yes	Yes	Yes
LE00636.1	Yes	Yes	Yes
LE00637.1	Yes	Yes	Yes
LE00638.1	Yes	Yes	Yes
LE00639.1	Yes	Yes	Yes
LE00640.2	Yes	Yes	Yes
LE00641.1	Yes	Yes	No
LE00642.1	Yes	Yes	Yes
LE00643.1	Yes	Yes	Yes
LE00644.1	Yes	Yes	Yes
LE00645.1	Yes	Yes	Yes
LE00646.1	Yes	Yes	No
LE00647.1	Yes	Yes	Yes
LE00648.1	Yes	Yes	Yes
LE00649.1	Yes	Yes	No
LE00650.1	Yes	Yes	Yes
LE00651.1	Yes	Yes	Yes
LE00652.1	Yes	Yes	Yes
LE00653.1	No	Yes	No
LE00654.1	Yes	Yes	Yes
LE00655.1	Yes	Yes	Yes
LE00656.1	Yes	Yes	Yes
LE00657.1	Yes	Yes	Yes
LE00658.1	Yes	Yes	Yes
LE00659.1	Yes	Yes	No
LE00660.1	Yes	Yes	No
LE00661.1	Yes	Yes	No
LE00662.1	Yes	Yes	Yes
LE00663.1	Yes	Yes	Yes
LE00664.1	Yes	Yes	Yes
LE00665.1	Yes	Yes	Yes
LE00666.2	Yes	Yes	Yes
LE00667.1	Yes	Yes	Yes
LE00668.1	No	Yes	Yes
LE00669.1	Yes	Yes	Yes
LE00670.1	Yes	Yes	Yes
LE00671.1	Yes	Yes	Yes
LE00672.1	Yes	Yes	Yes
LE00673.1	Yes	Yes	Yes
LE00674.1	Yes	Yes	Yes
LE00675.1	Yes	Yes	Yes
LE00676.1	Yes	Yes	Yes
LE00677.1	No	Yes	No
LE00678.1	Yes	Yes	Yes
LE00679.1	Yes	Yes	Yes
LE00680.1	Yes	Yes	Yes
LE00681.1	Yes	Yes	No
LE00682.1	Yes	Yes	Yes
LE00683.1	No	Yes	No
LE00684.1	Yes	No	Yes
LE00685.1	Yes	Yes	Yes
LE00686.1	Yes	Yes	Yes
LE00687.1	Yes	Yes	Yes
LE00688.1	Yes	Yes	Yes
LE00689.1	Yes	Yes	No
LE00690.1	Yes	Yes	Yes
LE00691.1	No	Yes	No
LE00692.1	Yes	Yes	Yes
LE00693.1	Yes	Yes	Yes
LE00694.1	Yes	Yes	Yes
LE00695.1	Yes	Yes	Yes
LE00696.1	No	Yes	No
LE00697.1	Yes	Yes	Yes
LE00698.1	Yes	Yes	No
LE00699.1	Yes	Yes	No
LE00700.1	Yes	Yes	Yes
LE00701.1	Yes	Yes	Yes
LE00702.1	Yes	Yes	Yes
LE00703.1	Yes	Yes	Yes
LE00704.1	Yes	Yes	Yes
LE00705.2	Yes	Yes	Yes
LE00706.2	Yes	Yes	Yes
LE00707.1	Yes	Yes	Yes
LE00708.1	No	Yes	No
LE00709.1	Yes	Yes	Yes
LE00710.1	Yes	Yes	Yes
LE00711.1	No	Yes	No
LE00712.1	Yes	Yes	No
LE00713.1	Yes	Yes	Yes
LE00714.1	Yes	Yes	Yes
LE00715.1	Yes	Yes	Yes
LE00716.1	No	Yes	Yes
LE00717.1	Yes	Yes	No
LE00718.1	Yes	No	No
LE00719.2	Yes	Yes	Yes
LE00720.1	Yes	Yes	Yes
LE00721.1	Yes	Yes	Yes
LE00722.1	Yes	Yes	Yes
LE00723.1	Yes	Yes	No
LE00724.1	Yes	Yes	Yes
LE00725.1	Yes	Yes	Yes
LE00726.1	Yes	Yes	Yes
LE00727.1	Yes	Yes	Yes
LE00728.1	Yes	Yes	Yes
LE00729.1	Yes	Yes	Yes
LE00730.1	Yes	Yes	No
LE00731.2	Yes	Yes	Yes
LE00732.1	Yes	Yes	Yes
LE00733.1	Yes	Yes	Yes
LE00734.1	Yes	Yes	Yes
LE00735.1	Yes	Yes	Yes
LE00736.1	Yes	Yes	Yes
LE00737.1	Yes	No	Yes
LE00738.1	Yes	Yes	Yes
LE00739.1	Yes	Yes	Yes
LE00740.1	Yes	Yes	Yes
LE00741.1	Yes	Yes	Yes
LE00742.1	Yes	Yes	Yes
LE00743.1	Yes	Yes	Yes
LE00744.1	Yes	Yes	Yes
LE00745.1	Yes	Yes	Yes
LE00746.1	Yes	Yes	Yes
LE00747.1	Yes	Yes	No
LE00748.1	Yes	Yes	No
LE00749.1	Yes	Yes	Yes
LE00750.1	No	Yes	No
LE00751.1	Yes	Yes	No
LE00752.1	Yes	Yes	Yes
LE00753.1	Yes	Yes	Yes
LE00754.1	Yes	Yes	No
LE00755.1	Yes	Yes	Yes
LE00756.1	Yes	Yes	No
LE00757.1	Yes	Yes	Yes
LE00758.4	Yes	Yes	Yes
LE00759.1	Yes	Yes	Yes
LE00760.1	Yes	Yes	Yes
LE00761.1	Yes	Yes	Yes
LE00762.1	No	Yes	No
LE00763.1	Yes	Yes	Yes
LE00764.1	Yes	Yes	Yes
LE00765.1	No	Yes	No
LE00766.1	Yes	Yes	Yes
LE00767.1	Yes	Yes	Yes
LE00768.1	No	Yes	No
LE00769.1	Yes	Yes	No
LE00770.1	Yes	Yes	Yes
LE00771.1	Yes	Yes	Yes
LE00772.1	Yes	Yes	Yes
LE00773.1	Yes	Yes	Yes
LE00774.1	Yes	Yes	Yes
LE00775.1	Yes	Yes	Yes
LE00776.1	No	Yes	No
LE00777.1	Yes	Yes	Yes
LE00778.1	Yes	Yes	Yes
LE00779.1	Yes	Yes	Yes
LE00780.1	Yes	Yes	Yes
LE00781.1	Yes	Yes	Yes
LE00782.1	Yes	Yes	No
LE00783.1	Yes	Yes	No
LE00784.1	Yes	Yes	No
LE00785.1	Yes	Yes	No
LE00786.1	Yes	Yes	No
LE00787.1	Yes	Yes	Yes
LE00788.1	No	Yes	Yes
LE00789.1	Yes	Yes	Yes
LE00790.1	Yes	Yes	Yes
LE00791.1	Yes	Yes	Yes
LE00792.1	Yes	Yes	Yes
LE00793.1	Yes	Yes	Yes
LE00794.2	Yes	Yes	Yes
LE00795.1	Yes	Yes	Yes
LE00796.1	Yes	Yes	Yes
LE00797.1	Yes	Yes	Yes
LE00798.1	Yes	Yes	Yes
LE00799.1	Yes	Yes	No
LE00800.1	Yes	Yes	Yes
LE00801.1	Yes	Yes	Yes
LE00802.1	Yes	Yes	Yes
LE00803.2	Yes	Yes	Yes
LE00804.1	Yes	Yes	Yes
LE00805.1	Yes	Yes	Yes
LE00806.1	Yes	Yes	Yes
LE00807.1	Yes	Yes	Yes
LE00808.1	Yes	Yes	Yes
LE00809.1	No	Yes	No
LE00810.1	Yes	Yes	Yes
LE00811.1	Yes	Yes	Yes
LE00812.1	Yes	Yes	Yes
LE00813.1	No	Yes	No
LE00814.1	Yes	Yes	Yes
LE00815.1	Yes	Yes	Yes
LE00816.1	No	Yes	No
LE00817.1	Yes	Yes	Yes
LE00818.1	Yes	Yes	Yes
LE00819.1	Yes	Yes	No
LE00820.1	Yes	Yes	Yes
LE00821.1	Yes	Yes	Yes
LE00822.1	Yes	Yes	Yes
LE00823.1	Yes	Yes	No
LE00824.1	Yes	Yes	Yes
LE00825.1	Yes	Yes	No
LE00826.1	Yes	Yes	Yes
LE00827.1	Yes	Yes	Yes
LE00828.1	Yes	Yes	Yes
LE00829.1	Yes	Yes	Yes
LE00830.1	Yes	Yes	Yes
LE00831.1	Yes	Yes	Yes
LE00832.1	Yes	Yes	Yes
LE00833.1	Yes	Yes	No
LE00834.1	Yes	Yes	Yes
LE00835.1	Yes	Yes	Yes
LE00836.1	Yes	Yes	Yes
LE00837.1	Yes	Yes	Yes
LE00838.1	Yes	Yes	Yes
LE00839.1	No	Yes	No
LE00840.1	Yes	Yes	Yes
LE00841.1	Yes	Yes	Yes
LE00842.1	Yes	Yes	Yes
LE00843.1	Yes	Yes	Yes
LE00844.1	Yes	Yes	Yes
LE00845.1	Yes	Yes	Yes
LE00846.1	Yes	Yes	Yes
LE00847.1	Yes	Yes	Yes
LE00848.1	Yes	Yes	Yes
LE00849.1	Yes	Yes	Yes
LE00850.1	Yes	Yes	No
LE00851.1	Yes	Yes	No
LE00852.1	Yes	Yes	No
LE00853.2	Yes	Yes	Yes
LE00854.1	Yes	Yes	No
LE00855.1	Yes	Yes	No
LE00856.1	Yes	Yes	Yes
LE00857.2	Yes	Yes	Yes
LE00858.1	Yes	Yes	Yes
LE00859.1	Yes	Yes	Yes
LE00860.1	Yes	Yes	Yes
LE00861.1	No	Yes	No
LE00862.2	Yes	Yes	Yes
LE00863.1	Yes	Yes	No
LE00864.1	Yes	Yes	Yes
LE00865.2	Yes	Yes	Yes
LE00866.1	Yes	Yes	Yes
LE00867.1	Yes	Yes	Yes
LE00868.2	Yes	Yes	Yes
LE00869.1	Yes	Yes	No
LE00870.1	No	Yes	No
LE00871.1	Yes	Yes	Yes
LE00872.1	Yes	Yes	Yes
LE00873.1	Yes	Yes	Yes
LE00874.1	No	Yes	No
LE00875.1	Yes	Yes	Yes
LE00876.1	Yes	Yes	Yes
LE00877.1	Yes	Yes	Yes
LE00878.1	Yes	Yes	Yes
LE00879.5	Yes	Yes	Yes
LE00880.1	Yes	Yes	Yes
LE00881.1	Yes	Yes	No
LE00882.1	Yes	Yes	No
LE00883.1	Yes	Yes	Yes
LE00884.1	Yes	Yes	Yes
LE00885.1	Yes	Yes	Yes
LE00886.1	Yes	Yes	Yes
LE00887.1	Yes	No	No
LE00888.1	Yes	Yes	Yes
LE00889.1	Yes	Yes	Yes
LE00890.3	Yes	Yes	Yes
LE00891.2	Yes	Yes	Yes
LE00892.1	No	Yes	No
LE00893.1	Yes	Yes	Yes
LE00894.1	Yes	Yes	Yes
LE00895.1	No	Yes	Yes
LE00896.1	Yes	Yes	No
LE00897.1	Yes	Yes	Yes
LE00898.1	Yes	Yes	Yes
LE00899.1	Yes	Yes	Yes
LE00900.1	Yes	Yes	Yes
LE00901.1	Yes	Yes	No
LE00902.1	Yes	Yes	No
LE00903.1	Yes	Yes	Yes
LE00904.1	Yes	Yes	Yes
LE00905.1	Yes	Yes	Yes
LE00906.1	Yes	Yes	Yes
LE00907.1	Yes	Yes	Yes
LE00908.1	Yes	Yes	Yes
LE00909.2	Yes	Yes	Yes
LE00910.1	Yes	Yes	Yes
LE00911.1	Yes	Yes	Yes
LE00912.1	Yes	Yes	No
LE00913.1	No	Yes	No
LE00914.1	Yes	Yes	Yes
LE00915.2	Yes	Yes	Yes
LE00916.1	Yes	Yes	Yes
LE00917.1	Yes	Yes	Yes
LE00918.1	Yes	Yes	Yes
LE00919.1	Yes	Yes	No
LE00920.1	Yes	Yes	Yes
LE00921.1	Yes	Yes	Yes
LE00922.1	No	Yes	No
LE00923.1	Yes	Yes	Yes
LE00924.1	Yes	Yes	Yes
LE00925.1	Yes	Yes	No
LE00926.1	Yes	Yes	Yes
LE00927.1	No	No	Yes
LE00928.1	Yes	Yes	Yes
LE00929.1	Yes	Yes	No
LE00930.1	Yes	Yes	Yes
LE00931.1	Yes	Yes	Yes
LE00932.1	Yes	Yes	Yes
LE00933.1	Yes	Yes	Yes
LE00934.1	Yes	Yes	Yes
LE00935.1	Yes	Yes	No
LE00936.1	Yes	Yes	Yes
LE00937.1	Yes	Yes	Yes
LE00938.6	Yes	Yes	Yes
LE00939.1	Yes	Yes	Yes
LE00940.1	Yes	Yes	Yes
LE00941.1	Yes	Yes	No
LE00942.1	Yes	Yes	Yes
LE00943.1	Yes	Yes	Yes
LE00944.2	Yes	Yes	Yes
LE00945.1	Yes	Yes	Yes
LE00946.1	Yes	Yes	Yes
LE00947.1	Yes	Yes	Yes
LE00948.1	Yes	Yes	Yes
LE00949.1	Yes	Yes	Yes
LE00950.1	Yes	Yes	No
LE00951.1	Yes	Yes	No
LE00952.1	Yes	Yes	Yes
LE00953.1	Yes	Yes	Yes
LE00954.1	Yes	Yes	Yes
LE00955.1	Yes	Yes	Yes
LE00956.1	Yes	Yes	No
LE00957.1	Yes	Yes	Yes
LE00958.1	Yes	Yes	Yes
LE00959.1	Yes	Yes	Yes
LE00960.1	Yes	Yes	Yes
LE00961.1	Yes	Yes	Yes
LE00962.1	Yes	Yes	No
LE00963.1	Yes	Yes	Yes
LE00964.1	Yes	Yes	Yes
LE00965.1	Yes	No	No
LE00966.1	Yes	Yes	Yes
LE00967.1	Yes	Yes	Yes
LE00968.1	Yes	Yes	No
LE00969.1	No	Yes	No
LE00970.1	Yes	Yes	Yes
LE00971.1	Yes	Yes	Yes
LE00972.1	Yes	Yes	Yes
LE00973.1	Yes	Yes	Yes
LE00974.1	Yes	Yes	Yes
LE00975.2	Yes	Yes	Yes
LE00976.1	Yes	Yes	Yes
LE00977.2	Yes	Yes	Yes
LE00978.1	Yes	Yes	Yes
LE00979.1	No	Yes	No
LE00980.1	Yes	Yes	Yes
LE00981.1	No	Yes	Yes
LE00982.1	Yes	Yes	Yes
LE00983.1	No	Yes	No
LE00984.1	Yes	Yes	Yes
LE00985.1	Yes	Yes	Yes
LE00986.1	Yes	Yes	Yes
LE00987.1	Yes	Yes	Yes
LE00988.2	Yes	Yes	Yes
LE00989.1	No	Yes	Yes
LE00990.1	Yes	Yes	Yes
LE00991.1	Yes	No	Yes
LE00992.1	Yes	Yes	Yes
LE00993.1	Yes	Yes	Yes
LE00994.1	Yes	Yes	Yes
LE00995.1	Yes	Yes	Yes
LE00996.1	Yes	Yes	Yes
LE00997.1	Yes	Yes	Yes
LE00998.1	Yes	Yes	Yes
LE00999.1	Yes	Yes	Yes
LE01000.1	Yes	Yes	Yes
LE01001.1	No	Yes	Yes
LE01002.1	No	No	Yes
LE01003.1	Yes	Yes	Yes
LE01004.1	Yes	Yes	No
LE01005.1	Yes	Yes	Yes
LE01006.1	Yes	Yes	Yes
LE01007.1	Yes	Yes	Yes
LE01008.1	Yes	Yes	Yes
LE01009.1	Yes	Yes	Yes
LE01010.1	Yes	Yes	Yes
LE01011.1	Yes	Yes	Yes
LE01012.3	Yes	Yes	Yes
LE01013.1	Yes	Yes	No
LE01014.1	Yes	Yes	Yes
LE01015.1	Yes	Yes	Yes
LE01016.1	Yes	Yes	Yes
LE01017.1	Yes	Yes	Yes
LE01018.1	Yes	Yes	Yes
LE01019.1	Yes	Yes	Yes
LE01020.2	Yes	Yes	Yes
LE01021.1	Yes	Yes	Yes
LE01022.1	Yes	Yes	Yes
LE01023.1	Yes	Yes	Yes
LE01024.1	Yes	Yes	Yes
LE01025.1	Yes	Yes	Yes
LE01026.1	Yes	Yes	Yes
LE01027.1	Yes	Yes	Yes
LE01028.1	Yes	Yes	Yes
LE01029.1	Yes	Yes	Yes
LE01030.1	Yes	Yes	Yes
LE01031.1	Yes	Yes	Yes
LE01032.1	No	Yes	No
LE01033.1	Yes	Yes	Yes
LE01034.1	Yes	Yes	Yes
LE01035.3	Yes	Yes	Yes
LE01036.1	Yes	Yes	Yes
LE01037.1	No	Yes	No
LE01038.1	No	Yes	No
LE01039.1	Yes	No	Yes
LE01040.1	Yes	Yes	Yes
LE01041.1	Yes	Yes	Yes
LE01042.1	Yes	Yes	Yes
LE01043.1	Yes	Yes	Yes
LE01044.1	Yes	Yes	Yes
LE01045.1	Yes	Yes	Yes
LE01046.1	Yes	Yes	Yes
LE01047.1	Yes	Yes	Yes
LE01048.1	Yes	Yes	Yes
LE01049.1	Yes	Yes	Yes
LE01050.1	Yes	Yes	Yes
LE01051.1	Yes	Yes	Yes
LE01052.1	Yes	Yes	Yes
LE01053.1	Yes	Yes	No
LE01054.1	Yes	Yes	Yes
LE01055.1	No	Yes	No
LE01056.1	Yes	Yes	Yes
LE01057.1	Yes	Yes	Yes
LE01058.1	Yes	Yes	Yes
LE01059.1	No	Yes	No
LE01060.1	Yes	Yes	Yes
LE01061.2	Yes	Yes	Yes
LE01062.1	Yes	Yes	Yes
LE01063.1	Yes	Yes	Yes
LE01064.1	Yes	Yes	Yes
LE01065.1	Yes	Yes	Yes
LE01066.2	Yes	Yes	Yes
LE01067.1	No	Yes	No
LE01068.1	Yes	Yes	Yes
LE01069.1	Yes	Yes	Yes
LE01070.1	Yes	Yes	Yes
LE01071.1	Yes	Yes	No
LE01072.1	Yes	Yes	Yes
LE01073.1	Yes	Yes	Yes
LE01074.1	Yes	Yes	No
LE01075.1	Yes	Yes	Yes
LE01076.1	Yes	Yes	Yes
LE01077.1	Yes	Yes	Yes
LE01078.1	Yes	Yes	Yes
LE01079.1	Yes	Yes	Yes
LE01080.1	Yes	Yes	Yes
LE01081.1	Yes	Yes	Yes
LE01082.1	Yes	Yes	Yes
LE01083.1	Yes	Yes	Yes
LE01084.1	Yes	Yes	Yes
LE01085.1	Yes	Yes	Yes
LE01086.1	Yes	Yes	Yes
LE01087.1	Yes	Yes	Yes
LE01088.1	Yes	Yes	Yes
LE01089.1	Yes	Yes	Yes
LE01090.1	Yes	Yes	Yes
LE01091.1	Yes	Yes	Yes
LE01092.1	Yes	Yes	Yes
LE01093.1	Yes	Yes	No
LE01094.1	Yes	Yes	Yes
LE01095.2	Yes	Yes	Yes
LE01096.1	Yes	Yes	Yes
LE01097.1	Yes	Yes	Yes
LE01098.1	Yes	Yes	Yes
LE01099.1	Yes	Yes	Yes
LE01100.1	Yes	Yes	Yes
LE01101.1	Yes	Yes	No
LE01102.1	Yes	Yes	Yes
LE01103.1	Yes	Yes	Yes
LE01104.1	No	Yes	No
LE01105.1	Yes	Yes	Yes
LE01106.2	Yes	Yes	Yes
LE01107.1	Yes	Yes	Yes
LE01108.1	Yes	Yes	Yes
LE01109.1	Yes	Yes	Yes
LE01110.1	Yes	Yes	No
LE01111.1	Yes	Yes	No
LE01112.1	Yes	Yes	Yes
LE01113.1	Yes	Yes	Yes
LE01114.1	Yes	Yes	Yes
LE01115.1	Yes	Yes	Yes
LE01116.1	Yes	Yes	Yes
LE01117.1	Yes	Yes	Yes
LE01118.1	Yes	Yes	Yes
LE01119.1	Yes	No	No
LE01120.1	Yes	Yes	Yes
LE01121.1	Yes	Yes	No
LE01122.1	Yes	Yes	Yes
LE01123.1	Yes	Yes	Yes
LE01124.1	Yes	Yes	Yes
LE01125.1	Yes	Yes	Yes
LE01126.1	Yes	Yes	Yes
LE01127.1	Yes	Yes	Yes
LE01128.1	Yes	Yes	Yes
LE01129.1	Yes	Yes	Yes
LE01130.1	Yes	Yes	Yes
LE01131.1	Yes	Yes	No
LE01132.1	Yes	Yes	Yes
LE01133.1	Yes	Yes	No
LE01134.1	Yes	Yes	Yes
LE01135.1	Yes	Yes	Yes
LE01136.1	Yes	Yes	Yes
LE01137.1	No	Yes	Yes
LE01138.1	Yes	Yes	Yes
LE01139.1	Yes	Yes	Yes
LE01140.1	Yes	Yes	Yes
LE01142.1	Yes	Yes	Yes
LE01143.1	Yes	Yes	Yes
LE01144.1	Yes	Yes	No
LE01145.1	Yes	Yes	Yes
LE01146.1	Yes	Yes	Yes
LE01147.1	Yes	Yes	Yes
LE01148.1	Yes	Yes	No
LE01149.1	Yes	Yes	Yes
LE01150.1	Yes	Yes	Yes
LE01151.1	Yes	Yes	Yes
LE01152.1	Yes	Yes	Yes
LE01153.1	Yes	Yes	Yes
LE01154.2	Yes	Yes	Yes
LE01155.1	Yes	Yes	Yes
LE01156.1	Yes	Yes	Yes
LE01157.1	Yes	Yes	Yes
LE01158.1	Yes	Yes	Yes
LE01159.1	Yes	Yes	Yes
LE01160.1	Yes	Yes	Yes
LE01161.1	Yes	Yes	Yes
LE01162.1	No	Yes	No
LE01163.4	Yes	Yes	Yes
LE01164.1	Yes	Yes	Yes
LE01165.1	No	Yes	No
LE01166.1	Yes	Yes	Yes
LE01167.1	Yes	Yes	Yes
LE01168.1	Yes	Yes	Yes
LE01169.3	Yes	Yes	Yes
LE01170.1	Yes	Yes	Yes
LE01171.1	Yes	Yes	Yes
LE01172.1	Yes	Yes	Yes
LE01173.1	Yes	Yes	Yes
LE01174.1	Yes	Yes	No
LE01175.1	Yes	Yes	Yes
LE01176.1	Yes	Yes	No
LE01177.1	Yes	Yes	Yes
LE01178.1	Yes	Yes	Yes
LE01179.1	Yes	Yes	Yes
LE01180.1	Yes	Yes	Yes
LE01181.1	Yes	Yes	Yes
LE01182.1	Yes	Yes	Yes
LE01183.1	Yes	Yes	Yes
LE01184.1	Yes	Yes	Yes
LE01185.1	Yes	Yes	Yes
LE01186.1	Yes	Yes	No
LE01187.1	Yes	Yes	Yes
LE01188.1	Yes	Yes	No
LE01189.1	Yes	Yes	Yes
LE01190.1	Yes	Yes	No
LE01191.1	Yes	Yes	Yes
LE01192.1	No	Yes	No
LE01193.1	Yes	Yes	Yes
LE01194.1	Yes	Yes	No
LE01195.1	Yes	Yes	Yes
LE01196.1	Yes	Yes	No
LE01197.1	Yes	Yes	Yes
LE01198.1	Yes	Yes	Yes
LE01199.2	Yes	Yes	Yes
LE01200.1	No	Yes	Yes
LE01201.1	Yes	Yes	Yes
LE01202.1	Yes	Yes	No
LE01203.1	No	Yes	No
LE01204.1	Yes	Yes	Yes
LE01205.1	Yes	Yes	Yes
LE01206.1	Yes	Yes	Yes
LE01207.1	Yes	Yes	Yes
LE01208.2	Yes	Yes	Yes
LE01209.2	Yes	Yes	Yes
LE01210.2	Yes	Yes	Yes
LE01211.1	Yes	Yes	Yes
LE01212.1	Yes	Yes	Yes
LE01213.1	Yes	Yes	No
LE01214.1	Yes	Yes	Yes
LE01215.2	Yes	Yes	Yes
LE01216.1	Yes	Yes	Yes
LE01217.1	Yes	Yes	Yes
LE01218.1	Yes	Yes	Yes
LE01219.1	No	Yes	No
LE01220.1	Yes	Yes	Yes
LE01221.1	Yes	No	Yes
LE01222.1	Yes	No	No
LE01223.1	No	Yes	Yes
LE01224.1	Yes	Yes	Yes
LE01225.1	Yes	Yes	Yes
LE01226.1	Yes	Yes	Yes
LE01227.1	Yes	Yes	Yes
LE01228.1	Yes	Yes	Yes
LE01229.1	Yes	Yes	No
LE01230.1	Yes	Yes	Yes
LE01231.1	Yes	Yes	Yes
LE01232.1	Yes	Yes	Yes
LE01233.1	Yes	Yes	Yes
LE01234.1	Yes	Yes	No
LE01235.1	No	Yes	No
LE01236.1	Yes	Yes	Yes
LE01237.1	Yes	Yes	Yes
LE01238.1	Yes	Yes	Yes
LE01239.1	No	Yes	Yes
LE01240.1	Yes	Yes	Yes
LE01241.1	Yes	Yes	No
LE01242.1	Yes	Yes	Yes
LE01243.1	Yes	Yes	Yes
LE01244.1	Yes	Yes	Yes
LE01245.1	Yes	Yes	Yes
LE01246.1	Yes	Yes	Yes
LE01247.2	Yes	Yes	Yes
LE01248.1	Yes	Yes	Yes
LE01249.1	Yes	Yes	Yes
LE01250.1	Yes	Yes	Yes
LE01251.1	Yes	Yes	Yes
LE01252.1	Yes	Yes	Yes
LE01253.1	No	Yes	No
LE01254.1	Yes	Yes	Yes
LE01255.1	Yes	Yes	No
LE01256.2	Yes	Yes	Yes
LE01257.1	Yes	Yes	Yes
LE01258.1	Yes	Yes	Yes
LE01259.1	Yes	Yes	Yes
LE01260.1	Yes	Yes	Yes
LE01261.1	Yes	Yes	Yes
LE01262.1	Yes	Yes	Yes
LE01263.1	Yes	Yes	Yes
LE01264.1	Yes	Yes	Yes
LE01265.1	Yes	Yes	Yes
LE01266.1	Yes	Yes	Yes
LE01267.1	Yes	Yes	Yes
LE01268.1	Yes	Yes	Yes
LE01269.1	Yes	Yes	Yes
LE01270.1	Yes	Yes	Yes
LE01271.1	Yes	Yes	Yes
LE01272.1	Yes	Yes	Yes
LE01273.1	Yes	Yes	Yes
LE01274.1	Yes	Yes	Yes
LE01275.1	Yes	Yes	Yes
LE01276.1	Yes	Yes	Yes
LE01277.1	Yes	Yes	No
LE01278.1	No	Yes	Yes
LE01279.1	Yes	Yes	Yes
LE01280.1	Yes	Yes	Yes
LE01281.1	Yes	Yes	Yes
LE01282.2	Yes	Yes	Yes
LE01283.1	Yes	Yes	Yes
LE01284.1	Yes	Yes	Yes
LE01285.1	Yes	Yes	Yes
LE01286.1	Yes	Yes	No
LE01287.1	Yes	Yes	Yes
LE01288.1	No	Yes	No
LE01289.1	Yes	Yes	Yes
LE01290.2	Yes	Yes	Yes
LE01291.1	Yes	Yes	Yes
LE01292.1	Yes	Yes	Yes
LE01293.1	Yes	Yes	Yes
LE01294.1	Yes	Yes	Yes
LE01295.1	Yes	Yes	Yes
LE01296.1	Yes	Yes	Yes
LE01297.1	Yes	Yes	Yes
LE01298.1	Yes	Yes	Yes
LE01299.1	No	Yes	No
LE01300.1	Yes	Yes	Yes
LE01301.1	Yes	Yes	Yes
LE01302.1	No	Yes	No
LE01303.1	Yes	Yes	Yes
LE01304.1	Yes	Yes	Yes
LE01305.1	Yes	Yes	Yes
LE01306.1	Yes	Yes	Yes
LE01307.1	Yes	Yes	Yes
LE01308.1	Yes	Yes	Yes
LE01309.1	No	Yes	No
LE01310.1	No	Yes	No
LE01311.1	Yes	Yes	Yes
LE01312.1	Yes	Yes	No
LE01313.1	Yes	Yes	No
LE01314.1	Yes	Yes	Yes
LE01315.1	Yes	Yes	Yes
LE01316.1	Yes	Yes	Yes
LE01317.1	Yes	Yes	Yes
LE01318.1	Yes	Yes	Yes
LE01319.1	Yes	Yes	Yes
LE01320.1	Yes	Yes	Yes
LE01321.1	Yes	Yes	Yes
LE01322.1	Yes	Yes	Yes
LE01323.1	Yes	Yes	Yes
LE01324.1	Yes	Yes	Yes
LE01325.1	Yes	Yes	Yes
LE01326.1	Yes	Yes	Yes
LE01327.1	Yes	Yes	No
LE01328.1	Yes	Yes	Yes
LE01329.1	Yes	Yes	No
LE01330.1	Yes	Yes	Yes
LE01331.1	Yes	Yes	No
LE01332.1	Yes	Yes	Yes
LE01333.1	Yes	Yes	Yes
LE01334.1	Yes	Yes	Yes
LE01335.1	Yes	Yes	Yes
LE01336.1	Yes	Yes	Yes
LE01337.1	Yes	Yes	Yes
LE01338.1	Yes	Yes	Yes
LE01339.1	Yes	Yes	Yes
LE01340.1	No	Yes	No
LE01341.1	No	Yes	No
LE01342.1	Yes	Yes	Yes
LE01343.1	Yes	Yes	Yes
LE01344.1	Yes	Yes	Yes
LE01345.1	Yes	Yes	No
LE01346.1	No	Yes	Yes
LE01347.1	Yes	Yes	Yes
LE01348.1	Yes	Yes	No
LE01349.2	Yes	Yes	Yes
LE01350.1	Yes	Yes	Yes
LE01351.1	Yes	Yes	Yes
LE01352.1	Yes	Yes	Yes
LE01353.1	No	Yes	No
LE01354.1	No	Yes	No
LE01355.1	Yes	Yes	Yes
LE01356.1	No	Yes	Yes
LE01357.1	Yes	Yes	Yes
LE01358.2	Yes	Yes	Yes
LE01359.1	Yes	Yes	Yes
LE01360.1	No	Yes	No
LE01361.1	Yes	Yes	Yes
LE01362.1	Yes	Yes	Yes
LE01363.1	Yes	Yes	Yes
LE01364.1	Yes	Yes	No
LE01365.1	Yes	Yes	Yes
LE01366.1	Yes	Yes	Yes
LE01367.1	Yes	Yes	Yes
LE01368.1	No	Yes	No
LE01369.1	Yes	Yes	Yes
LE01370.1	Yes	Yes	Yes
LE01371.1	No	Yes	No
LE01372.1	Yes	Yes	Yes
LE01373.1	Yes	Yes	Yes
LE01374.1	Yes	Yes	Yes
LE01375.1	Yes	Yes	No
LE01376.1	Yes	Yes	Yes
LE01377.1	Yes	Yes	Yes
LE01378.1	Yes	Yes	Yes
LE01379.1	Yes	Yes	No
LE01380.1	Yes	Yes	Yes
LE01381.1	Yes	Yes	Yes
LE01382.1	Yes	Yes	Yes
LE01383.1	Yes	Yes	Yes
LE01384.1	Yes	Yes	Yes
LE01385.1	Yes	Yes	Yes
LE01386.1	Yes	Yes	Yes
LE01387.1	Yes	Yes	Yes
LE01388.1	Yes	Yes	Yes
LE01389.1	Yes	Yes	Yes
LE01390.1	Yes	Yes	Yes
LE01391.1	Yes	Yes	No
LE01392.2	Yes	Yes	Yes
LE01393.1	Yes	Yes	Yes
LE01394.2	Yes	Yes	Yes
LE01395.1	Yes	Yes	No
LE01396.1	Yes	Yes	No
LE01397.1	Yes	Yes	Yes
LE01398.1	Yes	Yes	Yes
LE01399.1	Yes	Yes	Yes
LE01400.2	Yes	Yes	Yes
LE01401.1	Yes	Yes	No
LE01402.1	Yes	Yes	Yes
LE01403.1	Yes	Yes	Yes
LE01404.1	Yes	Yes	Yes
LE01405.1	Yes	Yes	Yes
LE01406.1	Yes	Yes	Yes
LE01407.1	Yes	Yes	Yes
LE01408.1	Yes	Yes	Yes
LE01409.1	Yes	Yes	Yes
LE01410.2	Yes	Yes	Yes
LE01411.1	Yes	Yes	Yes
LE01412.1	Yes	Yes	Yes
LE01413.1	Yes	Yes	Yes
LE01414.1	Yes	Yes	Yes
LE01415.3	Yes	Yes	Yes
LE01416.1	No	Yes	Yes
LE01417.1	Yes	Yes	Yes
LE01418.1	Yes	Yes	Yes
LE01419.1	Yes	Yes	Yes
LE01420.1	Yes	Yes	Yes
LE01421.1	Yes	Yes	Yes
LE01422.1	Yes	Yes	Yes
LE01423.1	Yes	Yes	Yes
LE01424.1	Yes	Yes	Yes
LE01425.1	Yes	Yes	Yes
LE01426.1	Yes	Yes	Yes
LE01427.1	Yes	Yes	Yes
LE01428.1	Yes	Yes	Yes
LE01429.1	Yes	Yes	Yes
LE01430.1	Yes	Yes	No
LE01431.1	Yes	Yes	Yes
LE01432.1	Yes	Yes	Yes
LE01433.1	Yes	Yes	Yes
LE01434.2	Yes	Yes	Yes
LE01435.1	Yes	Yes	Yes
LE01436.1	Yes	Yes	Yes
LE01437.1	Yes	Yes	Yes
LE01438.1	Yes	Yes	Yes
LE01439.1	Yes	Yes	Yes
LE01440.1	Yes	Yes	Yes
LE01441.1	Yes	Yes	Yes
LE01442.1	No	Yes	No
LE01443.1	Yes	Yes	Yes
LE01444.1	Yes	Yes	Yes
LE01445.1	Yes	Yes	Yes
LE01446.1	No	Yes	No
LE01447.1	Yes	Yes	Yes
LE01448.1	Yes	Yes	Yes
LE01449.1	Yes	Yes	Yes
LE01450.1	Yes	Yes	No
LE01451.1	Yes	Yes	No
LE01452.1	Yes	No	Yes
LE01453.1	Yes	Yes	Yes
LE01454.1	Yes	Yes	Yes
LE01455.1	Yes	Yes	Yes
LE01456.1	No	Yes	No
LE01457.1	Yes	Yes	Yes
LE01458.1	Yes	Yes	Yes
LE01459.1	Yes	Yes	Yes
LE01460.1	Yes	Yes	Yes
LE01461.1	Yes	Yes	Yes
LE01462.1	Yes	Yes	Yes
LE01463.1	Yes	Yes	Yes
LE01464.1	Yes	Yes	Yes
LE01465.1	Yes	Yes	Yes
LE01466.4	Yes	Yes	Yes
LE01467.5	Yes	Yes	Yes
LE01468.1	Yes	Yes	No
LE01469.1	Yes	Yes	No
LE01470.1	Yes	Yes	Yes
LE01471.1	Yes	Yes	Yes
LE01472.1	Yes	Yes	Yes
LE01473.1	Yes	Yes	Yes
LE01474.1	Yes	Yes	Yes
LE01475.1	Yes	Yes	Yes
LE01476.1	Yes	Yes	Yes
LE01477.1	Yes	Yes	Yes
LE01478.1	Yes	Yes	Yes
LE01479.1	Yes	Yes	Yes
LE01480.1	Yes	Yes	Yes
LE01481.1	Yes	Yes	Yes
LE01482.1	Yes	Yes	Yes
LE01483.1	Yes	Yes	Yes
LE01484.1	Yes	Yes	No
LE01485.1	Yes	Yes	Yes
LE01486.1	Yes	Yes	Yes
LE01487.1	Yes	Yes	Yes
LE01488.1	Yes	Yes	Yes
LE01489.1	Yes	Yes	Yes
LE01490.1	Yes	Yes	Yes
LE01491.1	Yes	Yes	Yes
LE01492.1	Yes	Yes	Yes
LE01493.1	Yes	Yes	Yes
LE01494.1	Yes	Yes	No
LE01495.1	Yes	Yes	Yes
LE01496.1	Yes	No	No
LE01497.1	Yes	Yes	Yes
LE01498.1	Yes	Yes	Yes
LE01499.1	Yes	Yes	No
LE01500.1	Yes	Yes	Yes
LE01501.1	Yes	Yes	Yes
LE01502.1	Yes	Yes	Yes
LE01503.1	Yes	Yes	Yes
LE01504.1	Yes	Yes	Yes
LE01505.1	Yes	Yes	Yes
LE01506.1	Yes	Yes	Yes
LE01507.1	Yes	Yes	Yes
LE01508.1	Yes	Yes	Yes
LE01509.1	Yes	Yes	Yes
LE01510.1	Yes	Yes	Yes
LE01511.1	Yes	Yes	Yes
LE01512.1	No	Yes	No
LE01513.2	Yes	Yes	Yes
LE01514.2	Yes	Yes	Yes
LE01515.1	No	Yes	Yes
LE01516.1	Yes	Yes	Yes
LE01517.1	Yes	Yes	Yes
LE01518.1	Yes	Yes	Yes
LE01519.1	Yes	Yes	Yes
LE01520.1	Yes	Yes	Yes
LE01521.1	Yes	Yes	Yes
LE01522.1	Yes	Yes	No
LE01523.1	Yes	Yes	Yes
LE01524.1	No	Yes	Yes
LE01525.1	Yes	Yes	Yes
LE01526.1	Yes	Yes	Yes
LE01527.1	Yes	Yes	Yes
LE01528.1	Yes	Yes	Yes
LE01529.1	Yes	Yes	Yes
LE01530.1	Yes	Yes	No
LE01531.1	Yes	Yes	Yes
LE01532.1	Yes	Yes	Yes
LE01533.1	Yes	Yes	Yes
LE01534.1	Yes	Yes	Yes
LE01535.1	Yes	Yes	Yes
LE01536.1	Yes	Yes	Yes
LE01537.1	Yes	Yes	No
LE01538.1	Yes	Yes	Yes
LE01539.1	Yes	Yes	Yes
LE01540.1	Yes	Yes	No
LE01541.1	Yes	Yes	Yes
LE01542.1	Yes	Yes	Yes
LE01543.1	Yes	Yes	Yes
LE01544.2	Yes	Yes	Yes
LE01545.1	Yes	Yes	Yes
LE01546.1	Yes	Yes	Yes
LE01547.1	Yes	Yes	No
LE01548.9	Yes	Yes	Yes
LE01549.1	Yes	Yes	Yes
LE01550.1	Yes	Yes	Yes
LE01551.1	Yes	Yes	Yes
LE01552.1	Yes	Yes	Yes
LE01553.1	Yes	Yes	Yes
LE01554.1	Yes	No	No
LE01555.1	Yes	Yes	Yes
LE01556.1	Yes	Yes	Yes
LE01557.2	Yes	Yes	Yes
LE01558.1	Yes	Yes	Yes
LE01559.1	Yes	Yes	Yes
LE01560.1	Yes	Yes	No
LE01561.1	Yes	Yes	No
LE01562.1	Yes	Yes	Yes
LE01563.1	Yes	Yes	Yes
LE01564.1	Yes	Yes	Yes
LE01565.1	Yes	Yes	Yes
LE01566.1	Yes	Yes	Yes
LE01567.1	Yes	No	Yes
LE01568.1	Yes	Yes	Yes
LE01569.1	Yes	Yes	Yes
LE01570.1	Yes	Yes	Yes
LE01571.1	No	Yes	Yes
LE01572.1	Yes	Yes	Yes
LE01573.1	Yes	Yes	No
LE01574.1	Yes	Yes	Yes
LE01575.1	Yes	Yes	Yes
LE01576.1	Yes	Yes	Yes
LE01577.1	Yes	Yes	Yes
LE01578.1	Yes	Yes	Yes
LE01579.1	No	Yes	Yes
LE01580.1	Yes	Yes	No
LE01581.1	Yes	Yes	No
LE01582.1	Yes	Yes	Yes
LE01583.1	Yes	Yes	Yes
LE01584.1	Yes	Yes	Yes
LE01585.1	Yes	Yes	Yes
LE01586.1	Yes	Yes	Yes
LE01587.1	Yes	Yes	Yes
LE01588.1	Yes	Yes	Yes
LE01589.1	Yes	Yes	No
LE01590.1	Yes	Yes	Yes
LE01591.1	Yes	Yes	Yes
LE01592.1	Yes	Yes	Yes
LE01593.1	Yes	Yes	No
LE01594.1	Yes	Yes	Yes
LE01595.1	Yes	Yes	Yes
LE01596.1	Yes	Yes	Yes
LE01597.1	Yes	Yes	Yes
LE01598.1	No	Yes	No
LE01599.1	Yes	Yes	Yes
LE01600.1	Yes	Yes	No
LE01601.1	Yes	Yes	Yes
LE01602.1	Yes	Yes	Yes
LE01603.1	Yes	Yes	Yes
LE01604.1	Yes	Yes	Yes
LE01605.1	Yes	Yes	No
LE01606.2	Yes	Yes	Yes
LE01607.1	Yes	Yes	Yes
LE01608.1	Yes	Yes	Yes
LE01609.1	Yes	Yes	Yes
LE01610.1	Yes	Yes	Yes
LE01611.1	Yes	Yes	No
LE01612.1	Yes	Yes	No
LE01613.1	Yes	Yes	No
LE01614.1	Yes	Yes	Yes
LE01615.1	Yes	Yes	Yes
LE01616.1	Yes	Yes	Yes
LE01617.1	Yes	Yes	No
LE01618.1	Yes	Yes	Yes
LE01619.1	Yes	Yes	Yes
LE01620.1	Yes	Yes	Yes
LE01621.1	Yes	Yes	Yes
LE01622.1	Yes	Yes	Yes
LE01623.1	Yes	Yes	Yes
LE01624.1	Yes	Yes	No
LE01625.1	Yes	Yes	Yes
LE01626.1	Yes	Yes	Yes
LE01627.1	Yes	Yes	No
LE01628.1	Yes	Yes	Yes
LE01629.4	Yes	Yes	Yes
LE01630.1	Yes	Yes	Yes
LE01631.1	Yes	Yes	Yes
LE01632.2	Yes	Yes	Yes
LE01633.1	Yes	Yes	Yes
LE01634.1	Yes	Yes	Yes
LE01635.1	Yes	Yes	Yes
LE01636.1	Yes	Yes	Yes
LE01637.1	Yes	Yes	Yes
LE01638.1	Yes	Yes	Yes
LE01639.1	Yes	Yes	Yes
LE01640.1	Yes	Yes	Yes
LE01641.1	Yes	Yes	No
LE01642.1	Yes	Yes	Yes
LE01643.1	Yes	Yes	Yes
LE01644.1	Yes	Yes	Yes
LE01645.1	Yes	Yes	Yes
LE01646.1	No	Yes	No
LE01647.1	Yes	Yes	Yes
LE01648.1	Yes	Yes	Yes
LE01649.1	Yes	Yes	Yes
LE01650.1	Yes	Yes	Yes
LE01651.1	Yes	No	Yes
LE01652.1	Yes	Yes	Yes
LE01653.1	Yes	Yes	Yes
LE01654.1	Yes	Yes	Yes
LE01655.1	Yes	Yes	Yes
LE01656.1	Yes	Yes	Yes
LE01657.1	Yes	Yes	No
LE01658.1	No	Yes	No
LE01659.1	Yes	Yes	Yes
LE01660.1	Yes	Yes	No
LE01661.1	Yes	Yes	Yes
LE01662.1	Yes	Yes	Yes
LE01663.1	Yes	Yes	Yes
LE01664.2	Yes	Yes	Yes
LE01665.1	Yes	Yes	Yes
LE01666.1	Yes	Yes	Yes
LE01667.1	No	Yes	No
LE01668.1	Yes	Yes	Yes
LE01669.1	Yes	Yes	Yes
LE01670.1	Yes	Yes	Yes
LE01671.2	Yes	Yes	Yes
LE01672.1	Yes	Yes	Yes
LE01673.1	Yes	Yes	Yes
LE01674.1	Yes	Yes	Yes
LE01675.1	Yes	Yes	Yes
LE01676.1	No	Yes	No
LE01677.1	Yes	Yes	Yes
LE01678.1	Yes	Yes	Yes
LE01679.1	Yes	Yes	Yes
LE01680.1	Yes	Yes	Yes
LE01681.1	Yes	Yes	Yes
LE01682.1	Yes	Yes	Yes
LE01683.1	Yes	Yes	Yes
LE01684.1	Yes	Yes	Yes
LE01685.1	Yes	Yes	Yes
LE01686.1	Yes	Yes	Yes
LE01687.1	Yes	Yes	Yes
LE01688.1	Yes	Yes	Yes
LE01689.1	Yes	Yes	No
LE01690.1	Yes	Yes	Yes
LE01691.1	Yes	Yes	No
LE01692.1	Yes	Yes	Yes
LE01693.1	Yes	Yes	Yes
LE01694.1	Yes	Yes	Yes
LE01695.1	Yes	Yes	No
LE01696.1	Yes	Yes	Yes
LE01697.1	Yes	Yes	Yes
LE01698.1	Yes	Yes	Yes
LE01699.1	Yes	Yes	No
LE01700.1	Yes	Yes	Yes
LE01701.1	Yes	Yes	Yes
LE01702.1	No	Yes	No
LE01703.1	Yes	Yes	Yes
LE01704.2	Yes	Yes	Yes
LE01705.1	Yes	Yes	No
LE01706.1	Yes	Yes	Yes
LE01707.1	Yes	Yes	Yes
LE01708.1	Yes	Yes	No
LE01709.1	Yes	Yes	Yes
LE01710.1	Yes	Yes	Yes
LE01711.1	Yes	Yes	Yes
LE01712.1	Yes	Yes	Yes
LE01713.1	Yes	Yes	Yes
LE01714.1	Yes	Yes	Yes
LE01715.1	Yes	Yes	Yes
LE01716.1	No	Yes	No
LE01717.1	Yes	Yes	Yes
LE01718.1	Yes	Yes	No
LE01719.1	Yes	Yes	No
LE01720.1	Yes	Yes	Yes
LE01721.1	Yes	Yes	No
LE01722.1	Yes	Yes	No
LE01723.1	Yes	Yes	Yes
LE01724.1	Yes	Yes	Yes
LE01725.1	Yes	Yes	Yes
LE01726.1	Yes	Yes	Yes
LE01727.1	Yes	Yes	Yes
LE01728.1	Yes	Yes	Yes
LE01729.1	Yes	Yes	Yes
LE01730.1	No	Yes	No
LE01731.1	Yes	Yes	Yes
LE01732.1	Yes	Yes	Yes
LE01733.1	Yes	Yes	No
LE01734.1	Yes	Yes	Yes
LE01735.1	Yes	Yes	Yes
LE01736.1	Yes	Yes	Yes
LE01737.1	No	Yes	No
LE01738.1	Yes	Yes	Yes
LE01739.1	Yes	Yes	Yes
LE01740.1	Yes	Yes	Yes
LE01741.1	Yes	Yes	Yes
LE01742.1	Yes	Yes	Yes
LE01743.1	Yes	Yes	No
LE01744.1	Yes	Yes	Yes
LE01745.1	Yes	Yes	Yes
LE01746.1	Yes	Yes	Yes
LE01747.1	Yes	Yes	Yes
LE01748.1	Yes	Yes	No
LE01749.1	Yes	Yes	Yes
LE01750.1	Yes	Yes	Yes
LE01751.1	Yes	Yes	Yes
LE01752.1	Yes	Yes	Yes
LE01753.1	Yes	Yes	Yes
LE01754.1	Yes	Yes	Yes
LE01755.1	Yes	Yes	Yes
LE01756.1	Yes	Yes	Yes
LE01757.1	Yes	Yes	Yes
LE01758.1	Yes	Yes	Yes
LE01759.1	Yes	Yes	Yes
LE01760.1	Yes	Yes	Yes
LE01761.1	Yes	Yes	No
LE01762.1	Yes	Yes	Yes
LE01763.1	Yes	Yes	Yes
LE01764.1	Yes	Yes	Yes
LE01765.1	Yes	Yes	Yes
LE01766.1	Yes	Yes	Yes
LE01767.1	No	Yes	No
LE01768.2	Yes	Yes	Yes
LE01769.1	Yes	Yes	Yes
LE01770.1	Yes	Yes	No
LE01771.1	Yes	Yes	No
LE01772.1	Yes	Yes	No
LE01773.1	Yes	Yes	Yes
LE01774.1	Yes	Yes	Yes
LE01775.1	Yes	Yes	Yes
LE01776.1	Yes	Yes	Yes
LE01777.1	Yes	Yes	Yes
LE01778.1	Yes	Yes	Yes
LE01779.1	Yes	Yes	Yes
LE01780.1	Yes	Yes	Yes
LE01781.4	Yes	Yes	Yes
LE01782.3	Yes	Yes	Yes
LE01783.1	Yes	Yes	Yes
LE01784.1	Yes	Yes	Yes
LE01785.1	Yes	Yes	Yes
LE01786.1	Yes	Yes	Yes
LE01787.1	Yes	Yes	Yes
LE01788.1	Yes	No	Yes
LE01789.1	Yes	Yes	Yes
LE01790.1	Yes	Yes	Yes
LE01791.1	Yes	Yes	Yes
LE01792.1	Yes	Yes	Yes
LE01793.1	Yes	Yes	Yes
LE01794.1	Yes	Yes	Yes
LE01795.1	Yes	Yes	Yes
LE01796.1	Yes	Yes	No
LE01797.1	Yes	Yes	Yes
LE01798.1	Yes	Yes	Yes
LE01799.1	Yes	Yes	Yes
LE01800.1	Yes	Yes	Yes
LE01801.1	Yes	Yes	Yes
LE01802.1	Yes	Yes	Yes
LE01803.1	Yes	Yes	Yes
LE01804.1	Yes	Yes	Yes
LE01805.1	Yes	Yes	Yes
LE01806.1	Yes	Yes	Yes
LE01807.1	Yes	Yes	Yes
LE01808.1	Yes	Yes	Yes
LE01809.1	Yes	Yes	Yes
LE01810.1	Yes	Yes	Yes
LE01811.2	Yes	Yes	Yes
LE01812.1	Yes	Yes	Yes
LE01813.1	Yes	Yes	Yes
LE01814.1	Yes	Yes	Yes
LE01815.1	Yes	Yes	Yes
LE01816.1	Yes	Yes	Yes
LE01817.1	Yes	Yes	Yes
LE01818.1	Yes	Yes	Yes
LE01819.1	No	Yes	No
LE01820.3	Yes	Yes	Yes
LE01821.1	Yes	Yes	Yes
LE01822.1	Yes	Yes	Yes
LE01823.1	Yes	Yes	Yes
LE01824.1	Yes	Yes	Yes
LE01825.1	No	Yes	No
LE01826.1	Yes	Yes	Yes
LE01827.1	Yes	Yes	No
LE01828.1	Yes	Yes	Yes
LE01829.1	Yes	Yes	Yes
LE01830.1	Yes	Yes	Yes
LE01831.1	No	Yes	No
LE01832.1	Yes	Yes	Yes
LE01833.1	Yes	Yes	Yes
LE01834.1	Yes	Yes	Yes
LE01835.1	Yes	Yes	No
LE01836.1	Yes	Yes	Yes
LE01837.1	Yes	Yes	Yes
LE01838.1	Yes	Yes	No
LE01839.1	Yes	Yes	Yes
LE01840.1	Yes	Yes	Yes
LE01841.1	Yes	Yes	Yes
LE01842.1	Yes	Yes	No
LE01843.1	Yes	Yes	Yes
LE01844.1	Yes	Yes	No
LE01845.1	Yes	Yes	Yes
LE01846.1	Yes	Yes	Yes
LE01847.1	Yes	Yes	No
LE01848.1	Yes	Yes	Yes
LE01849.1	Yes	Yes	No
LE01850.1	Yes	Yes	Yes
LE01851.1	Yes	Yes	Yes
LE01852.1	Yes	Yes	Yes
LE01853.1	Yes	Yes	No
LE01854.1	Yes	Yes	Yes
LE01855.1	Yes	Yes	No
LE01856.1	Yes	Yes	Yes
LE01857.1	Yes	Yes	Yes
LE01858.1	Yes	Yes	No
LE01859.1	Yes	Yes	Yes
LE01860.1	Yes	Yes	No
LE01861.1	Yes	Yes	Yes
LE01862.1	Yes	Yes	No
LE01863.1	Yes	Yes	Yes
LE01864.1	Yes	Yes	Yes
LE01865.1	Yes	Yes	Yes
LE01866.1	Yes	Yes	No
LE01867.2	Yes	Yes	Yes
LE01868.1	Yes	Yes	Yes
LE01869.1	Yes	Yes	No
LE01870.1	Yes	Yes	Yes
LE01871.1	Yes	Yes	No
LE01872.1	Yes	Yes	Yes
LE01873.1	Yes	Yes	Yes
LE01874.1	Yes	Yes	Yes
LE01875.1	Yes	Yes	Yes
LE01876.1	Yes	Yes	Yes
LE01877.2	Yes	Yes	Yes
LE01878.1	Yes	Yes	Yes
LE01879.1	Yes	Yes	Yes
LE01880.1	Yes	Yes	Yes
LE01881.1	Yes	Yes	Yes
LE01882.1	Yes	Yes	Yes
LE01883.1	No	Yes	No
LE01884.1	No	Yes	Yes
LE01885.2	Yes	Yes	Yes
LE01886.1	Yes	Yes	No
LE01887.1	Yes	Yes	Yes
LE01888.3	Yes	Yes	Yes
LE01889.1	Yes	Yes	Yes
LE01890.1	Yes	Yes	Yes
LE01891.1	Yes	No	Yes
LE01892.1	Yes	Yes	Yes
LE01893.1	Yes	Yes	Yes
LE01894.1	Yes	Yes	Yes
LE01895.1	Yes	Yes	Yes
LE01896.1	Yes	Yes	Yes
LE01897.1	Yes	Yes	Yes
LE01898.3	Yes	Yes	Yes
LE01899.1	Yes	Yes	Yes
LE01900.1	No	Yes	No
LE01901.1	Yes	Yes	Yes
LE01902.1	No	No	Yes
LE01903.1	Yes	Yes	Yes
LE01904.1	Yes	Yes	Yes
LE01905.1	Yes	Yes	Yes
LE01906.1	Yes	Yes	Yes
LE01907.1	Yes	Yes	No
LE01908.1	Yes	Yes	No
LE01909.1	No	Yes	Yes
LE01910.1	Yes	Yes	Yes
LE01911.1	Yes	Yes	Yes
LE01912.1	Yes	Yes	Yes
LE01913.1	Yes	Yes	Yes
LE01914.1	Yes	Yes	Yes
LE01915.1	Yes	Yes	Yes
LE01916.1	Yes	Yes	Yes
LE01917.1	Yes	Yes	No
LE01918.1	Yes	Yes	Yes
LE01919.1	Yes	No	Yes
LE01920.1	Yes	Yes	Yes
LE01921.1	Yes	Yes	Yes
LE01922.1	Yes	Yes	Yes
LE01923.1	Yes	Yes	Yes
LE01924.1	No	Yes	Yes
LE01925.1	Yes	Yes	Yes
LE01926.1	Yes	Yes	Yes
LE01927.1	Yes	Yes	Yes
LE01928.1	Yes	Yes	Yes
LE01929.1	Yes	Yes	Yes
LE01930.1	Yes	Yes	Yes
LE01931.1	Yes	Yes	No
LE01932.1	Yes	Yes	Yes
LE01933.1	Yes	Yes	Yes
LE01934.1	Yes	Yes	Yes
LE01935.1	Yes	Yes	Yes
LE01936.1	Yes	No	No
LE01937.1	Yes	Yes	Yes
LE01938.1	Yes	Yes	Yes
LE01939.1	Yes	Yes	Yes
LE01940.1	Yes	Yes	Yes
LE01941.1	Yes	Yes	Yes
LE01942.1	Yes	Yes	Yes
LE01943.1	Yes	Yes	Yes
LE01944.1	Yes	Yes	Yes
LE01945.1	Yes	Yes	No
LE01946.1	Yes	Yes	No
LE01947.1	Yes	Yes	Yes
LE01948.1	Yes	Yes	Yes
LE01949.1	Yes	Yes	No
LE01950.1	Yes	Yes	Yes
LE01951.1	Yes	Yes	Yes
LE01952.1	Yes	No	Yes
LE01953.1	Yes	Yes	Yes
LE01954.1	Yes	Yes	Yes
LE01955.2	Yes	Yes	Yes
LE01956.1	Yes	Yes	Yes
LE01957.3	Yes	Yes	Yes
LE01958.1	Yes	Yes	Yes
LE01959.1	Yes	Yes	Yes
LE01960.1	Yes	Yes	Yes
LE01961.1	Yes	Yes	Yes
LE01962.1	Yes	Yes	Yes
LE01963.1	Yes	Yes	Yes
LE01964.1	Yes	Yes	Yes
LE01965.1	Yes	Yes	Yes
LE01966.1	Yes	Yes	Yes
LE01967.1	Yes	Yes	Yes
LE01968.1	Yes	Yes	No
LE01969.1	Yes	Yes	Yes
LE01970.1	Yes	Yes	Yes
LE01971.1	Yes	Yes	Yes
LE01972.1	Yes	Yes	Yes
LE01973.1	Yes	Yes	Yes
LE01974.1	Yes	Yes	Yes
LE01975.1	Yes	Yes	Yes
LE01976.1	Yes	Yes	Yes
LE01977.1	Yes	Yes	No
LE01978.1	Yes	Yes	No
LE01979.1	Yes	Yes	Yes
LE01980.1	Yes	Yes	Yes
LE01981.1	Yes	Yes	Yes
LE01982.1	Yes	Yes	Yes
LE01983.1	Yes	Yes	Yes
LE01984.1	Yes	Yes	Yes
LE01985.1	Yes	Yes	Yes
LE01986.1	Yes	Yes	Yes
LE01987.1	Yes	Yes	Yes
LE01988.3	Yes	Yes	Yes
LE01989.1	Yes	Yes	Yes
LE01990.1	Yes	Yes	Yes
LE01991.1	Yes	Yes	Yes
LE01992.1	Yes	Yes	Yes
LE01993.1	Yes	Yes	Yes
[truncated: 33,936 more rows]

## Sheet: Supplementary Table S9
Supplementary Table S9. Results of similarity searches for AAT/SAT's sequences. (Subject IDs to species: LE: Lithospermum erythrorhizon; Solyc: Solanum lycopersicum; itf: Ipomoea trifida; GSCOCT: Coffea canephora; CRO: Catharanthus roseus; Tg: Tectona grandis; Calam: Callicarpa americana; Rhsim: Rhododendron simsii; DTZ79: Actinidia eriantha; AT: Arabidopsis thaliana.)
Query IDs	Subject IDs	e-values	Identity (%)	Bit scores	Alignment information
					Alignment length	Query start	Query end	Subject start	Subject end
BBV14785.1 (i.e., SAT)	LE01141.1 (= BBV14785.1)	4.3e-256	100	884	438	1	438	1	438
	LE25525.1	5.2e-185	74.4	647.9	441	1	436	18	455
	LE03170.1	6.6e-164	65.4	577.8	442	1	436	1	440
	LE32265.1	3.7e-159	63.9	562	438	1	438	1	434
	LE02273.1	1e-92	64.3	341.3	255	181	435	1	254
	LE22379.1	9.1e-81	37	301.6	438	1	436	31	453
	Solyc07g043700.3.1	6.1e-77	37.4	288.9	436	4	436	6	424
	Solyc02g081740.2.1	1.4e-76	37.9	287.7	438	4	436	10	437
	Solyc02g081760.2.1	1.1e-75	38.3	284.6	441	4	436	10	438
	Solyc08g075210.2.1	3.7e-74	37.1	279.6	439	1	436	1	419
	Solyc02g081800.1.1	1.1e-73	37.3	278.1	442	1	436	1	426
	LE19854.1	3.5e-72	38.2	273.1	398	43	437	1	392
	LE03619.1	1e-71	36	271.6	456	6	436	7	453
	GSCOCT00037708001	1.3e-71	38.1	271.2	443	1	436	1	432
	itf07g08220.t1	3.8e-71	37.1	269.6	437	1	436	4	418
	Solyc11g067330.1.1	3.8e-71	36.4	269.6	439	1	436	1	426
	Solyc11g067340.1.1	1.5e-70	37.1	267.7	439	1	436	1	426
	LE08073.1	2.5e-70	34.9	266.9	447	1	437	1	431
	Solyc02g081750.1.1	2.5e-70	35.1	266.9	473	4	436	10	472
	Solyc07g043710.4.1	5.5e-70	38.9	265.8	445	4	435	11	439
	Solyc07g043670.1.1	9.4e-70	35.7	265	446	1	436	1	429
	Solyc04g012020.1.1	3.6e-69	35.6	263.1	452	1	436	1	443
	LE00587.1	1e-68	35.4	261.5	446	1	436	1	425
	Solyc08g014490.1.1	8.8e-68	35.4	258.5	446	1	436	1	430
	Solyc11g069680.1.1	4.4e-67	35.1	256.1	459	3	436	5	457
	LE11478.1	1.7e-66	37.2	254.2	398	2	394	4	385
	CRO_137590.mRNA1	9.1e-65	35.8	248.4	444	4	436	20	431
	CRO_120026.mRNA1	2e-64	34.6	247.3	439	1	435	1	416
	Solyc11g067270.1.1	4.5e-64	35	246.1	440	1	436	1	423
	CRO_120019.mRNA1	5e-63	34.6	242.7	431	7	436	4	411
	CRO_124938.mRNA1	2.1e-61	35.1	237.3	445	1	436	1	431
	AT3G26040.1	8e-61	33.7	235.3	445	5	436	2	429
	CRO_124940.mRNA1	1.4e-60	34.8	234.6	448	1	436	1	433
	Solyc11g067290.1.1	2.3e-60	34.4	233.8	442	1	436	1	420
	itf08g09240.t1	3e-60	33.2	233.4	437	6	435	2	392
	CRO_120024.mRNA1	1.5e-59	34	231.1	432	7	436	4	402
	CRO_108440.mRNA1	2.6e-59	33.3	230.3	442	1	437	1	416
	LE12137.1	5.7e-59	31.7	229.2	439	2	436	4	427
	LE31858.1	1.7e-58	31.9	227.6	439	2	436	4	427
	GSCOCT00006943001	1.8e-57	33	224.2	457	2	436	3	440
	CRO_120021.mRNA1	2.2e-55	31.9	217.2	452	3	437	7	439
	GSCOCT00025372001	5.5e-54	30.9	212.6	457	1	436	1	441
	CRO_120028.mRNA1	5.5e-54	31.6	212.6	452	7	437	10	443
	Rhsim13G0141900.1	2.1e-53	33.2	210.7	455	6	436	3	438
	LE34534.1	3.6e-53	32.8	209.9	454	6	430	3	450
	AT1G24420.1	6.1e-53	33.6	209.1	437	6	436	5	429
	DTZ79_13g18110	8e-53	31.5	208.8	429	6	423	5	410
	Rhsim08G0185900.1	3e-52	33.3	206.8	436	5	428	4	413
	Rhsim12G0036300.1	3e-52	31.7	206.8	451	6	436	10	441
	Calam.03G066300.1	6.8e-52	32.6	205.7	445	1	436	1	429
	Calam.11G061700.1	8.8e-52	33.3	205.3	448	6	436	5	433
	Rhsim12G0036200.1	8.8e-52	31	205.3	449	6	436	5	436
	itf15g10060.t1	4.4e-51	31.7	203	451	6	435	3	441
	Tg11g13980.t1	9.8e-51	30.4	201.8	437	5	436	4	427
	GSCOCT00027565001	2.8e-50	32	200.3	438	4	426	3	416
	DTZ79_13g03690	6.3e-50	32.5	199.1	428	6	423	5	411
	CRO_120022.mRNA1	1.1e-49	31.5	198.4	438	1	436	1	406
	CRO_123728.mRNA1	1.1e-49	31.5	198.4	447	1	436	1	410
	CRO_126080.mRNA1	1.8e-49	31.3	197.6	444	1	426	1	425
	Calam.16G119300.1	2.4e-49	29.9	197.2	448	1	436	1	430
	GSCOCT00027552001	2.4e-49	31.4	197.2	439	4	428	3	428
	LE10136.1	3.1e-49	35.3	196.8	334	105	435	4	319
	Solyc10g079570.3.1	3.1e-49	31.5	196.8	438	1	436	1	329
	DTZ79_13g03670	4.1e-49	31.7	196.4	448	5	438	4	426
	AT4G15390.1	7e-49	30	195.7	456	5	436	7	439
	Rhsim01G0090300.1	2e-48	32.1	194.1	470	5	436	9	463
	CRO_120023.mRNA1	2.7e-48	29.9	193.7	438	1	436	1	410
	Tg03g05190.t1	2.7e-48	32.4	193.7	448	6	436	5	435
	AT1G24430.1	4.5e-48	30.6	193	447	6	438	5	427
	CRO_110713.mRNA1	1.3e-47	30.5	191.4	453	6	436	3	447
	GSCOCT00038181001	2.3e-47	29	190.7	448	6	438	5	438
	CRO_120038.mRNA1	2.9e-47	31.4	190.3	440	1	437	1	415
	DTZ79_11g11810	3.8e-47	32.4	189.9	432	5	426	2	415
	itf00g26580.t1	3.8e-47	30.4	189.9	451	6	432	2	438
	Tg11g04540.t1	3.8e-47	30.8	189.9	425	5	426	4	406
	AT3G30280.1	5e-47	31.2	189.5	445	1	436	1	436
	CRO_109653.mRNA1	5e-47	30.8	189.5	445	5	428	4	410
	Rhsim12G0106700.1	5e-47	30.9	189.5	459	6	436	5	444
	Tg05g13280.t1	6.6e-47	31.2	189.1	446	4	432	3	437
	itf01g12510.t1	8.6e-47	30	188.7	456	6	432	2	443
	Tg16g08490.t1	8.6e-47	29	188.7	441	6	436	3	424
	DTZ79_10g06590	1.1e-46	31.5	188.3	419	5	415	2	403
	Tg16g08470.t2	1.5e-46	29.9	188	441	5	436	28	453
	DTZ79_15g05860	2.5e-46	30.8	187.2	445	6	436	4	435
	Solyc05g039950.2.1	2.5e-46	33.7	187.2	365	78	436	43	390
	Rhsim12G0106600.1	3.3e-46	29.7	186.8	438	8	437	5	419
	Tg16g08480.t1	3.3e-46	30.7	186.8	440	4	432	3	421
	Solyc04g082350.2.1	4.3e-46	30	186.4	443	5	436	34	454
	LE34451.1	9.5e-46	28.5	185.3	442	6	436	5	434
	Solyc06g051320.3.1	9.5e-46	29.5	185.3	444	6	436	3	431
	GSCOCT00042568001	1.2e-45	28.8	184.9	437	5	432	2	429
	Tg16g08500.t1	1.2e-45	31.1	184.9	444	4	427	3	417
	Solyc05g014330.1.1	1.6e-45	30.3	184.5	446	6	436	5	430
	AT5G47980.1	2.1e-45	29.2	184.1	445	6	436	5	436
	Calam.16G119200.1	2.8e-45	30	183.7	450	4	432	3	422
	Rhsim07G0095100.1	3.6e-45	29.6	183.3	453	6	438	3	435
	CRO_138987.mRNA1	6.1e-45	32.6	182.6	432	4	415	3	413
	GSCOCT00037859001	8e-45	29.1	182.2	446	6	436	3	436
	itf11g06100.t1	1.8e-44	30	181	423	5	415	4	413
	GSCOCT00031029001	2.3e-44	30.5	180.6	446	6	436	3	436
	CRO_130114.mRNA1	2.3e-44	29.5	180.6	455	1	425	3	432
	GSCOCT00042567001	4e-44	31.3	179.9	450	6	437	5	439
	itf00g20240.t1	1.2e-43	28.7	178.3	439	5	434	2	425
	GSCOCT00031025001	1.5e-43	31.1	177.9	447	6	436	3	437
	Calam.17G116700.1	2e-43	28.8	177.6	448	6	436	3	435
	itf06g14840.t1	2e-43	28.2	177.6	439	5	434	2	425
	LE00970.1	4.4e-43	29.1	176.4	444	6	436	3	435
	Rhsim07G0253700.1	5.7e-43	29.9	176	452	3	436	2	439
	itf11g06070.t1	1.3e-42	29.3	174.9	434	5	425	4	425
	itf01g27360.t1	1.7e-42	29.9	174.5	461	1	436	1	438
	CRO_138702.mRNA1	2.2e-42	31.4	174.1	459	6	436	3	448
	Tg18g02860.t1	2.2e-42	30.6	174.1	464	1	436	1	439
	GSCOCT00039158001	2.9e-42	29.6	173.7	450	6	436	3	439
	DTZ79_25g11500	3.7e-42	37.7	173.3	302	135	436	15	287
	Calam.13G070900.1	3.7e-42	30.5	173.3	440	9	432	6	429
	CRO_120039.mRNA1	3.7e-42	30.3	173.3	406	43	434	1	379
	LE16533.1	3.7e-42	30.7	173.3	417	6	415	5	401
	AT4G15400.1	4.9e-42	29.8	172.9	449	4	435	3	427
	Calam.06G213000.1	4.9e-42	30.9	172.9	450	4	426	3	439
	Rhsim04G0154300.1	6.4e-42	30.6	172.6	445	10	436	9	438
	Calam.01G240400.1	8.3e-42	28.5	172.2	452	7	437	4	436
	Calam.11G062500.1	8.3e-42	28.1	172.2	463	7	436	6	448
	GSCOCT00042562001	8.3e-42	29.9	172.2	438	4	428	2	423
	Solyc07g006680.1.1	1.4e-41	27.8	171.4	457	5	436	2	444
	Solyc07g006670.1.1	1.4e-41	28.3	171.4	466	5	436	2	453
	AT5G47950.1	2.4e-41	31.8	170.6	446	1	436	1	419
	DTZ79_04g01030	3.2e-41	29.3	170.2	443	6	436	5	411
	GSCOCT00006800001	3.2e-41	27.4	170.2	457	1	437	1	447
	CRO_120803.mRNA1	3.2e-41	30.5	170.2	443	1	428	1	413
	itf11g06060.t1	4.1e-41	29.8	169.9	419	13	415	2	400
	CRO_113476.mRNA1	5.4e-41	30.5	169.5	456	6	437	7	440
	Calam.11G062400.1	9.2e-41	28.5	168.7	466	7	436	6	449
	CRO_139081.mRNA1	9.2e-41	28.1	168.7	430	11	427	10	424
	itf07g02170.t1	9.2e-41	29.4	168.7	453	5	438	2	441
	LE21155.1	1.6e-40	28	167.9	432	5	431	2	420
	DTZ79_05g03320	2e-40	30.6	167.5	435	6	436	5	414
	Calam.06G218600.1	2e-40	29.2	167.5	448	4	432	3	441
	Tg03g05130.t1	2.7e-40	27.3	167.2	465	7	436	6	440
	Calam.14G164700.1	3.5e-40	30.2	166.8	460	6	438	3	441
	Calam.14G169100.1	3.5e-40	30.2	166.8	460	6	438	3	441
	Calam.06G218300.1	7.8e-40	28.2	165.6	444	1	432	1	413
	itf07g02110.t1	7.8e-40	29.2	165.6	452	5	434	2	439
	itf11g06120.t1	7.8e-40	29.4	165.6	425	13	431	2	406
	RhsimUnG0187600.1	7.8e-40	29.6	165.6	452	1	436	8	427
	RhsimUnG0105200.1	1e-39	30.6	165.2	441	1	436	8	427
	Tg03g05140.t1	1e-39	28.9	165.2	446	6	435	3	436
	GSCOCT00014751001	1.7e-39	29.4	164.5	442	3	432	4	409
	itf02g09930.t1	1.7e-39	28.7	164.5	446	5	436	4	444
	Tg12g06000.t1	1.7e-39	29.6	164.5	422	6	407	3	409
	CRO_139082.mRNA1	2.3e-39	28.7	164.1	443	11	433	10	439
	LE03614.1	2.3e-39	29	164.1	442	6	432	21	447
	Tg04g15270.t1	3e-39	27.9	163.7	445	5	436	2	429
	TgUn527g00010.t1	3e-39	27.9	163.7	445	5	436	2	429
	Rhsim07G0095000.1	3.9e-39	27.9	163.3	452	6	437	3	439
	DTZ79_29g02860	5e-39	29.2	162.9	431	5	432	4	364
	itf08g09360.t1	5e-39	29.6	162.9	449	8	436	5	431
	Calam.02G135600.1	1.1e-38	28.3	161.8	441	9	436	7	435
	CRO_109860.mRNA1	1.1e-38	30.2	161.8	457	8	437	11	436
	DTZ79_04g00890	1.9e-38	32.2	161	407	6	403	3	354
	DTZ79_13g03680	5.6e-38	25.2	159.5	563	6	432	5	536
	CRO_137511.mRNA1	5.6e-38	27.7	159.5	481	4	425	2	460
	LE17416.1	7.3e-38	27.9	159.1	459	6	436	3	445
	AT5G23970.1	1.2e-37	28.5	158.3	446	5	436	2	421
	Tg17g10780.t1	1.2e-37	29.9	158.3	435	10	432	8	429
	Calam.02G141500.1	1.6e-37	28.4	157.9	450	6	436	4	436
	DTZ79_25g11510	2.1e-37	30.4	157.5	404	14	414	2	347
	CRO_137612.mRNA1	2.1e-37	30.3	157.5	436	4	422	3	416
	itf07g02130.t1	2.8e-37	26.9	157.1	458	5	438	2	440
	TgUn294g00020.t1	2.8e-37	29.9	157.1	435	10	432	8	429
	DTZ79_21g00780	3.6e-37	30.4	156.8	447	6	436	3	372
	Calam.02G135300.1	3.6e-37	27.9	156.8	455	5	436	2	438
	CRO_137683.mRNA1	4.7e-37	29.2	156.4	456	1	422	3	442
	LE10529.1	4.7e-37	27.2	156.4	460	6	438	3	439
	Solyc01g105590.2.1	4.7e-37	28.8	156.4	462	1	436	3	449
	Solyc08g075180.1.1	8e-37	34.1	155.6	276	165	436	1	260
	Tg03g05150.t1	8e-37	29.7	155.6	455	6	435	3	434
	LE16781.1	1e-36	28.6	155.2	455	6	435	3	415
	Solyc01g105580.1.1	1e-36	30.7	155.2	443	13	436	1	432
	LE01220.1	1.4e-36	28.5	154.8	449	6	430	3	402
	itf07g02200.t2	1.8e-36	26.5	154.5	457	5	437	2	439
	DTZ79_26g00500	3.1e-36	29	153.7	473	6	436	3	461
	CRO_129045.mRNA1	6.8e-36	29	152.5	448	1	438	1	438
	Calam.01G008600.1	1.2e-35	27.5	151.8	447	5	431	2	427
	Calam.02G132800.1	1.2e-35	28.1	151.8	445	5	431	2	437
	itf09g03270.t1	1.2e-35	27.3	151.8	479	1	437	1	466
	itf11g06110.t1	1.2e-35	31.1	151.8	389	52	417	7	371
	Tg04g12980.t1	1.2e-35	26.9	151.8	453	5	436	2	436
	Calam.02G135800.1	1.5e-35	28.3	151.4	442	5	436	2	432
	Calam.02G134000.1	2e-35	27.5	151	443	5	428	2	432
	Solyc12g088170.2.1	2e-35	26.9	151	449	5	435	15	450
	Tg04g15230.t1	2.6e-35	27.7	150.6	444	5	436	2	430
	Tg08g07670.t1	4.4e-35	27.3	149.8	440	5	431	2	427
	Calam.02G138800.1	5.8e-35	27.1	149.4	446	5	436	2	431
	Calam.02G135100.2	9.8e-35	27.2	148.7	449	5	436	20	452
	Calam.02G134500.1	9.8e-35	27.1	148.7	443	5	428	2	432
	Calam.02G062700.1	1.7e-34	26.6	147.9	443	5	428	2	432
	Calam.02G143000.1	2.2e-34	27.5	147.5	455	5	436	2	431
	itf07g02190.t1	2.9e-34	27.3	147.1	455	5	438	2	441
	LE26939.1	6.4e-34	30.2	146	318	123	436	18	322
	Solyc12g096800.1.1	6.4e-34	28.2	146	450	6	436	5	445
	Tg04g15730.t1	6.4e-34	26.1	146	452	5	436	2	436
	LE19864.1	8.3e-34	28	145.6	386	5	385	2	374
	Solyc12g010980.3.1	1.1e-33	27.1	145.2	451	3	435	4	443
	Calam.02G132700.1	1.4e-33	27.2	144.8	452	1	431	3	444
	Rhsim06G0172000.1	1.4e-33	27.9	144.8	451	5	427	2	435
	Solyc12g005430.1.1	2.4e-33	28.1	144.1	449	5	431	13	446
	itf04g10880.t1	4.1e-33	25.4	143.3	453	5	436	4	430
	itf07g02160.t1	4.1e-33	25.9	143.3	451	5	438	2	435
	Tg04g15240.t1	7e-33	27.9	142.5	405	41	436	1	391
	itf00g26400.t1	9.2e-33	25.6	142.1	453	5	436	4	430
	Tg04g15260.t1	3.5e-32	28.3	140.2	407	41	436	1	391
	Solyc12g096770.1.1	4.6e-32	25.8	139.8	449	6	434	3	438
	Solyc12g096790.1.1	4.6e-32	27.6	139.8	457	5	436	9	447
	LE03734.1	7.8e-32	28.2	139	397	55	436	3	389
	itf11g18530.t1	7.8e-32	25.1	139	443	5	438	4	439
	itf00g32630.t1	1e-31	25.3	138.7	447	5	438	4	437
	itf04g10920.t1	2.3e-31	26.9	137.5	439	5	436	4	432
	itf01g11850.t1	3.9e-31	27	136.7	440	5	436	4	426
	Solyc02g081770.2.1	6.6e-31	26.7	136	446	6	431	3	434
	itf04g10850.t1	8.6e-31	27	135.6	459	5	436	4	429
	itf04g10890.t1	1.5e-30	26.3	134.8	453	5	436	4	430
	Solyc11g067347.1.1	1.5e-30	32.1	134.8	293	8	299	6	250
	itf13g00520.t1	2.5e-30	28.1	134	445	14	436	16	442
	DTZ79_19g03220	3.3e-30	30.4	133.7	451	1	436	1	372
	itf11g18540.t1	3.3e-30	24.9	133.7	450	5	436	4	438
	Tg04g15170.t1	3.3e-30	24.7	133.7	461	5	435	2	436
	Tg04g15800.t1	4.3e-30	24.7	133.3	442	5	432	2	430
	Tg04g15190.t1	4.3e-30	24.7	133.3	442	5	432	49	477
	itf07g02180.t2	5.6e-30	26.3	132.9	452	5	436	2	436
	itf01g11840.t1	9.5e-30	26.5	132.1	445	5	436	4	426
	GSCOCT00042566001	1.2e-29	26.8	131.7	444	6	436	15	404
	itf04g10910.t1	1.2e-29	26.5	131.7	445	5	436	4	426
	itf11g18430.t1	1.2e-29	26.7	131.7	449	5	436	4	436
	itf07g02100.t1	1.6e-29	25.3	131.3	454	5	437	2	436
	LE14174.1	2.1e-29	40.5	131	163	1	161	1	162
	itf11g14180.t1	2.1e-29	25.9	131	451	5	432	4	423
	Tg11g04530.t1	2.1e-29	27.3	131	425	7	426	6	378
	TgUn703g00010.t1	2.1e-29	27.3	131	425	7	426	6	378
	Rhsim13G0210100.1	3.6e-29	31.9	130.2	304	5	299	3	278
	Solyc01g105550.1.1	3.6e-29	26.9	130.2	443	6	427	7	440
	Solyc07g008380.2.1	3.6e-29	27	130.2	455	4	434	7	441
	itf11g14160.t1	4.7e-29	25.7	129.8	452	5	432	4	423
	DTZ79_12g09410	6.2e-29	24.5	129.4	445	6	436	3	357
	itf04g10750.t1	6.2e-29	25.6	129.4	450	5	436	4	429
	itf11g14170.t1	1.4e-28	25.7	128.3	447	5	432	41	457
	Rhsim08G0186100.1	1.2e-27	32.6	125.2	288	5	261	3	277
	Tg18g02870.t1	2.6e-27	25.6	124	442	7	436	4	386
	LE07992.1	5.8e-27	37.5	122.9	192	246	436	1	186
	itf00g26410.t1	9.8e-27	25.8	122.1	438	5	436	4	430
	DTZ79_06g10470	1.3e-26	29.4	121.7	374	70	436	89	431
	itf11g06090.t1	3.7e-26	31.3	120.2	265	5	259	4	259
	Rhsim08G0186200.1	6.4e-26	24.3	119.4	419	5	414	3	337
	Rhsim07G0095200.1	8.3e-26	29.5	119	292	6	285	3	283
	DTZ79_21g01250	1.1e-25	31.5	118.6	286	6	284	3	258
	Rhsim08G0185600.1	1.1e-25	34.3	118.6	213	5	214	4	201
	Solyc07g008390.3.1	1.1e-25	25.8	118.6	458	4	432	31	463
	Solyc12g005440.1.1	1.9e-25	23.9	117.9	468	6	431	3	428
	Rhsim12G0106800.1	4.1e-25	31.3	116.7	230	6	225	31	249
	Solyc01g008300.2.1	4.1e-25	30.9	116.7	278	5	265	4	266
	DTZ79_02g08360	7.1e-25	25.8	115.9	434	10	436	7	372
	Calam.02G133400.1	9.2e-25	23.7	115.5	434	5	428	2	373
	GSCOCT00018364001	9.2e-25	31.2	115.5	311	155	438	1	280
	itf05g10660.t1	2.7e-24	29.5	114	244	5	238	2	242
	GSCOCT00010703001	3.5e-24	24.8	113.6	455	6	421	2	439
	DTZ79_12g08940	1.3e-23	31.3	111.7	243	5	241	2	240
	Tg05g12780.t1	1.7e-23	31.6	111.3	250	5	249	4	238
	Tg04g14690.t1	2.3e-23	27.9	110.9	287	5	285	2	271
	Solyc03g097500.3.1	3.9e-23	26	110.2	439	16	431	19	433
	Calam.05G168400.1	6.6e-23	25.8	109.4	407	61	426	111	489
	Calam.05G168200.1	8.6e-23	25.9	109	460	14	434	60	485
	CRO_106416.mRNA1	8.6e-23	27	109	440	5	410	2	415
	CRO_137679.mRNA1	2.5e-22	28	107.5	311	137	422	1	298
	DTZ79_17g05270	5.6e-22	25	106.3	420	33	426	39	432
	LE34090.1	7.3e-22	24.9	105.9	446	6	433	1	423
	GSCOCT00010080001	9.5e-22	24.6	105.5	456	6	421	2	436
	itf02g02280.t1	1.2e-21	24.7	105.1	369	86	436	20	372
	CRO_106426.mRNA1	1.6e-21	25.8	104.8	442	11	409	2	437
	CRO_126089.mRNA1	2.8e-21	26.8	104	299	134	428	86	333
	CRO_105045.mRNA1	4.7e-21	33.9	103.2	236	218	438	11	244
	Rhsim08G0192800.1	4.7e-21	24.5	103.2	429	21	431	22	432
	Calam.12G187700.1	6.2e-21	25.2	102.8	465	2	427	9	438
	GSCOCT00016684001	1.8e-20	31.6	101.3	206	238	436	1	202
	itf02g04740.t1	5.2e-20	24.3	99.8	441	21	427	25	432
	Tg07g12570.t1	5.2e-20	23.9	99.8	465	1	436	1	441
	Rhsim01G0026400.1	8.9e-20	25.2	99	465	6	435	2	448
	itf02g24330.t1	1.2e-19	24.3	98.6	423	33	426	28	425
	Solyc04g009680.2.1	1.2e-19	43.5	98.6	124	6	127	2	119
	CRO_138233.mRNA1	2e-19	26.2	97.8	455	14	427	11	436
	AT5G41040.1	2.6e-19	23.9	97.4	444	15	426	37	451
	GSCOCT00023966001	2.6e-19	29.5	97.4	258	189	436	28	277
	AT3G48720.1	3.4e-19	23.9	97.1	419	31	426	30	425
	Rhsim01G0026800.1	3.4e-19	25.8	97.1	457	14	427	10	444
	DTZ79_03g10880	5.8e-19	24.3	96.3	403	32	410	26	416
	Solyc07g052060.2.1	5.8e-19	31.1	96.3	264	6	257	3	260
	Tg10g07780.t1	5.8e-19	25	96.3	428	21	427	22	428
	Tg07g12300.t1	7.6e-19	23.7	95.9	465	1	436	1	441
	DTZ79_02g08370	1.3e-18	26.3	95.1	278	10	286	7	249
	AT5G63560.1	1.7e-18	25.3	94.7	450	1	426	1	421
	LE13800.1	1.7e-18	28	94.7	321	138	436	1	285
	Rhsim01G0026200.1	1.7e-18	23.9	94.7	461	2	427	426	871
	Tg04g10570.t1	1.7e-18	24.5	94.7	453	5	436	2	405
	LE11016.1	2.9e-18	24.3	94	448	5	427	2	424
	Rhsim01G0025900.1	2.9e-18	25.2	94	457	6	427	2	440
	DTZ79_01g14380	3.7e-18	24.6	93.6	439	8	427	5	418
	RhsimUnG0228800.1	3.7e-18	25.2	93.6	457	6	427	2	440
	Solyc07g015960.1.1	3.7e-18	25	93.6	432	33	427	28	443
	DTZ79_16g04920	4.9e-18	28.2	93.2	298	21	299	22	308
	CRO_118814.mRNA1	6.4e-18	26	92.8	419	33	426	40	431
	LE33924.1	6.4e-18	30.9	92.8	162	6	164	5	165
	Calam.15G137100.1	8.4e-18	26.2	92.4	431	32	427	27	434
	Tg14g02910.t1	8.4e-18	24.6	92.4	452	5	426	2	427
	CRO_133267.mRNA1	1.1e-17	26.6	92	467	8	427	4	442
	Tg18g10610.t1	1.1e-17	24.9	92	457	6	427	1	428
	DTZ79_21g02140	2.4e-17	30.1	90.9	249	60	299	19	247
	Calam.07G169700.1	2.4e-17	24.1	90.9	436	33	427	27	441
	Rhsim01G0025500.1	2.4e-17	23.8	90.9	449	14	427	4	440
	Tg16g10080.t1	2.4e-17	23.6	90.9	449	5	427	2	427
	LE27359.1	3.2e-17	24.5	90.5	462	5	426	2	431
	Rhsim12G0177000.1	4.1e-17	23.7	90.1	452	21	434	22	441
	DTZ79_01g09950	7.1e-17	29.3	89.4	294	8	277	83	365
	Rhsim01G0026500.1	1.2e-16	24.9	88.6	458	6	427	2	441
	Calam.16G097800.1	1.6e-16	23.4	88.2	411	45	427	41	413
	Solyc11g066640.1.1	1.6e-16	24	88.2	459	5	427	2	429
	Tg13g00980.t4	1.6e-16	24.8	88.2	444	26	426	68	476
	itf04g10900.t1	2.7e-16	29.7	87.4	182	5	185	4	180
	Tg13g08000.t1	2.7e-16	25.5	87.4	435	32	427	27	447
	DTZ79_11g00300	3.5e-16	29.5	87	254	140	386	3	226
	AT5G48930.1	3.5e-16	23.8	87	428	33	427	28	428
	GSCOCT00012545001	3.5e-16	25.2	87	318	6	299	2	313
	Rhsim08G0185700.1	3.5e-16	32.5	87	200	234	428	1	190
	CRO_110321.mRNA1	4.6e-16	22.9	86.7	454	5	427	2	429
	itf11g17480.t1	6e-16	25.4	86.3	335	112	438	23	350
	DTZ79_16g04980	1e-15	26.2	85.5	309	9	299	11	308
	DTZ79_21g10670	1e-15	23.1	85.5	420	33	427	27	433
	Rhsim09G0031600.1	1e-15	27	85.5	393	61	438	63	404
	Tg01g07610.t1	1e-15	23	85.5	440	29	427	23	443
	Rhsim13G0103200.1	1.3e-15	24.6	85.1	452	10	427	7	429
	Calam.12G067400.1	1.7e-15	22.2	84.7	460	5	427	2	435
	LE11361.1	1.7e-15	20.1	84.7	452	13	427	18	450
	Tg01g07910.t1	1.7e-15	22.6	84.7	451	13	427	9	443
	Tg14g08200.t1	1.7e-15	29.8	84.7	205	30	225	43	242
	GSCOCT00022983001	2.3e-15	24.6	84.3	395	62	437	72	453
	GSCOCT00012299001	2.3e-15	28.7	84.3	310	138	436	8	260
	Rhsim01G0026000.1	2.3e-15	24	84.3	409	14	400	4	380
	Calam.07G169600.1	3e-15	24.1	84	440	13	410	9	426
	Rhsim08G0203800.1	3e-15	22.7	84	449	5	425	2	427
	RhsimUnG0228900.1	3e-15	23.7	84	448	14	426	4	429
	Tg16g10110.t1	3e-15	24.8	84	448	5	425	2	419
	DTZ79_16g05720	3.9e-15	28.7	83.6	223	1	222	1	182
	Calam.02G135700.1	3.9e-15	21	83.6	447	5	436	2	355
	Calam.16G082000.1	3.9e-15	23.7	83.6	459	5	427	2	427
	Tg01g07620.t1	3.9e-15	23.1	83.6	455	13	427	9	443
	Calam.06G152700.1	6.6e-15	29.3	82.8	174	4	171	3	170
	Rhsim06G0028900.1	6.6e-15	25.3	82.8	415	56	438	54	437
	Rhsim07G0226700.1	6.6e-15	24.4	82.8	459	6	432	6	448
	AT5G07870.1	8.6e-15	24	82.4	470	2	438	4	463
	Rhsim07G0226800.1	8.6e-15	25.1	82.4	463	6	432	6	447
	Rhsim13G0103300.1	8.6e-15	26.6	82.4	394	62	427	1	374
	LE28297.1	1.1e-14	26.3	82	304	136	427	3	288
	itf13g11220.t1	1.1e-14	22.4	82	433	12	392	20	420
	AT2G19070.1	1.5e-14	23.3	81.6	416	33	410	29	427
	Rhsim09G0030800.1	1.5e-14	24.9	81.6	398	55	426	64	427
	GSCOCT00041214001	1.9e-14	24.4	81.3	385	33	389	82	440
	CRO_140355.mRNA1	1.9e-14	22.9	81.3	480	15	428	12	471
	itf13g00510.t1	1.9e-14	47	81.3	100	14	113	16	111
	Rhsim03G0258700.1	1.9e-14	26.6	81.3	413	39	410	183	570
	Tg01g07900.t1	1.9e-14	23.4	81.3	441	29	427	23	443
	GSCOCT00020896001	2.5e-14	23.9	80.9	444	13	408	14	430
	LE05883.2	3.3e-14	32.5	80.5	197	9	186	16	209
	Rhsim07G0226500.1	3.3e-14	24.7	80.5	469	1	432	1	448
	RhsimUnG0228700.1	3.3e-14	24	80.5	463	6	427	2	439
	DTZ79_26g04900	4.3e-14	25.6	80.1	301	137	426	126	409
	itf02g10980.t1	4.3e-14	23.4	80.1	411	31	409	41	425
	itf03g21040.t1	4.3e-14	24.6	80.1	431	13	416	9	398
	itf12g27580.t1	4.3e-14	23.9	80.1	418	5	386	11	403
	CRO_124829.mRNA1	5.6e-14	22.8	79.7	447	5	417	2	421
	Rhsim09G0031400.1	5.6e-14	27	79.7	281	36	299	40	304
	DTZ79_25g04980	7.3e-14	22.6	79.3	455	1	428	1	422
	LE04763.1	7.3e-14	25.3	79.3	395	50	433	21	353
	LE05185.1	7.3e-14	27	79.3	396	62	426	61	435
	GSCOCT00024084001	9.6e-14	23.1	79	450	5	427	2	429
	Rhsim03G0245300.1	9.6e-14	25.1	79	378	30	386	44	405
	DTZ79_11g02050	1.2e-13	24	78.6	467	1	438	419	868
	CRO_126086.mRNA1	1.2e-13	41.1	78.6	112	1	108	1	111
	LE09910.1	1.2e-13	24.6	78.6	415	5	385	2	397
	LE00969.1	1.2e-13	31.7	78.6	167	30	187	43	207
	GSCOCT00012436001	1.6e-13	22.8	78.2	452	12	432	16	441
	LE18460.1	2.1e-13	23.3	77.8	430	31	432	37	443
	itf04g21340.t1	3.6e-13	22.9	77	428	9	394	13	423
	itf08g02770.t1	3.6e-13	23.6	77	411	31	416	33	423
	Solyc08g013830.1.1	3.6e-13	29.9	77	204	14	205	25	220
	Calam.08G129200.1	4.7e-13	30.6	76.6	206	30	223	43	241
	Calam.S001210.1	4.7e-13	30.6	76.6	206	30	223	43	241
	LE01239.1	4.7e-13	32.7	76.6	153	30	173	43	193
	DTZ79_25g04970	6.2e-13	22.8	76.3	435	31	432	38	441
	Calam.11G110900.1	6.2e-13	25.1	76.3	402	56	426	54	432
	Rhsim09G0031200.1	6.2e-13	25.7	76.3	272	43	299	43	286
	Tg06g16470.t1	6.2e-13	21.7	76.3	451	9	434	11	437
	Calam.06G119000.1	8.1e-13	25.2	75.9	468	5	427	2	433
	CRO_119320.mRNA1	8.1e-13	29.3	75.9	174	8	173	28	198
	GSCOCT00020116001	1.1e-12	23.1	75.5	451	12	432	18	454
	LE26614.1	1.1e-12	25.5	75.5	380	62	410	60	428
	LE24024.1	1.4e-12	21.4	75.1	462	13	427	19	450
	itf08g02780.t1	1.4e-12	23.1	75.1	428	31	438	33	442
	itf12g25560.t1	1.4e-12	23.5	75.1	468	5	437	10	454
	Tg03g01320.t1	1.4e-12	23.3	75.1	443	13	426	18	428
	Tg16g12730.t1	1.4e-12	22.5	75.1	462	15	437	11	437
	GSCOCT00010707001	1.8e-12	28.1	74.7	203	6	202	91	270
	LE35228.1	1.8e-12	23.8	74.7	429	31	432	37	443
	Rhsim09G0112500.1	1.8e-12	24.8	74.7	408	48	433	51	441
	Rhsim12G0118700.1	1.8e-12	25.8	74.7	461	6	432	6	444
	RhsimUnG0175200.1	1.8e-12	41.1	74.7	95	345	436	53	146
	Tg16g10090.t1	1.8e-12	24.6	74.7	455	5	425	2	422
	LE08329.1	2.4e-12	24.4	74.3	463	13	427	10	444
	itf13g11230.t1	2.4e-12	23	74.3	408	46	404	2	382
	Rhsim07G0226900.1	2.4e-12	25.2	74.3	464	1	432	1	443
	Solyc05g052670.1.1	2.4e-12	24	74.3	479	2	436	6	459
	GSCOCT00013680001	3.1e-12	22.4	73.9	450	12	432	16	437
	LE15327.1	3.1e-12	25	73.9	316	136	427	63	360
	Solyc08g005760.1.1	3.1e-12	21.8	73.9	454	12	438	15	440
	LE32591.1	4e-12	26.5	73.6	279	38	299	40	309
	itf13g11420.t1	4e-12	23.3	73.6	446	12	396	18	424
	Rhsim09G0112300.1	5.2e-12	23.8	73.2	404	48	433	75	441
	Calam.08G184300.1	6.8e-12	24	72.8	467	5	427	2	431
	Rhsim09G0112200.1	6.8e-12	24.1	72.8	406	54	433	60	420
	GSCOCT00018035001	8.9e-12	20.9	72.4	387	55	436	95	349
	Calam.17G023800.1	1.2e-11	22.4	72	424	33	431	39	435
	GSCOCT00035310001	1.5e-11	23.3	71.6	472	1	433	1	446
	itf03g14990.t1	1.5e-11	24.2	71.6	500	4	436	6	475
	GSCOCT00007878001	2e-11	34.1	71.2	123	6	122	3	124
	CRO_135012.mRNA1	2e-11	22.7	71.2	422	43	432	49	459
	LE11336.1	2e-11	23	71.2	461	5	426	2	433
	Rhsim03G0258500.1	2e-11	31.1	71.2	177	33	204	27	193
	Solyc05g052680.1.1	2e-11	24	71.2	479	1	436	1	455
	Solyc04g080720.4.1	2.6e-11	23	70.9	448	15	426	15	428
	Tg04g09760.t1	2.6e-11	24.5	70.9	404	54	436	10	370
	Calam.10G129100.1	3.4e-11	23.2	70.5	423	31	428	31	426
	CRO_137676.mRNA1	3.4e-11	35	70.5	143	294	422	75	204
	LE01763.1	3.4e-11	23.5	70.5	476	1	436	1	457
	itf13g12210.t1	3.4e-11	21.6	70.5	436	6	394	11	423
	CRO_109655.mRNA1	4.4e-11	28	70.1	157	19	168	114	252
	LE05006.1	4.4e-11	23.7	70.1	502	1	438	10	484
	Rhsim07G0226400.1	4.4e-11	24.3	70.1	460	6	432	6	446
	Solyc03g025320.4.1	4.4e-11	21.9	70.1	471	1	435	23	469
	AT1G03390.1	5.8e-11	29.2	69.7	192	13	186	24	208
	CRO_137681.mRNA1	5.8e-11	34.3	69.7	143	294	422	75	204
	Tg06g14700.t1	5.8e-11	21.5	69.7	455	6	432	15	444
	Tg18g07160.t1	5.8e-11	28	69.7	261	54	299	72	324
	AT3G62160.1	7.6e-11	24.8	69.3	383	62	420	55	397
	Calam.16G110200.1	7.6e-11	25.1	69.3	358	64	389	11	341
	GSCOCT00041938001	9.9e-11	30.3	68.9	152	30	173	43	189
	Tg10g10270.t1	9.9e-11	23.2	68.9	422	33	427	28	427
	Rhsim07G0227100.1	1.3e-10	25.5	68.6	318	6	301	454	763
	DTZ79_25g10490	1.7e-10	32.3	68.2	164	27	177	28	186
	Calam.01G040100.1	1.7e-10	24.3	68.2	412	45	423	50	435
	DTZ79_21g02150	2.2e-10	22.5	67.8	244	60	301	21	202
	GSCOCT00024752001	2.2e-10	23.4	67.8	444	13	426	18	428
	CRO_137677.mRNA1	2.2e-10	31.4	67.8	156	281	422	75	217
	LE31161.1	2.2e-10	24.4	67.8	480	2	438	3	436
	CRO_139763.mRNA1	2.9e-10	29.5	67.4	122	321	436	21	139
	DTZ79_00g03320	3.8e-10	26.9	67	253	186	422	55	278
	AT3G50280.1	3.8e-10	23.8	67	462	9	433	7	440
	DTZ79_18g06350	4.9e-10	21.9	66.6	448	6	435	4	421
	LE28554.1	4.9e-10	31.7	66.6	120	61	174	29	147
	Rhsim07G0227000.1	4.9e-10	26.2	66.6	324	6	299	6	315
	Rhsim11G0040800.1	4.9e-10	23.9	66.6	401	9	386	15	391
	itf13g11410.t1	6.4e-10	28.7	66.2	167	12	168	18	178
	Rhsim10G0168700.1	6.4e-10	23.2	66.2	406	3	386	603	984
	AT5G38130.1	8.4e-10	21.7	65.9	420	28	421	44	446
	Calam.06G149200.1	8.4e-10	25	65.9	288	39	299	51	324
	GSCOCT00016614001	8.4e-10	24.6	65.9	285	39	299	51	324
	Solyc05g015800.3.1	8.4e-10	23.2	65.9	444	12	426	49	461
	Tg08g04250.t1	8.4e-10	23	65.9	417	43	423	48	415
	Calam.17G063400.1	1.1e-09	22.2	65.5	418	43	432	44	444
	CRO_116753.mRNA1	1.1e-09	19.6	65.5	445	27	428	25	444
	Solyc08g005770.3.1	1.1e-09	24.4	65.5	454	9	425	7	431
	CRO_127830.mRNA1	1.4e-09	24	65.1	359	62	389	60	394
	Tg18g07170.t1	1.4e-09	32	65.1	147	49	186	67	208
	DTZ79_21g02470	1.9e-09	29	64.7	214	13	217	18	217
	CRO_127831.mRNA1	2.4e-09	21.7	64.3	447	13	426	18	431
	itf01g04300.t1	2.4e-09	21.5	64.3	386	62	410	62	430
	DTZ79_13g18100	3.2e-09	30.8	63.9	172	9	178	7	162
	Calam.03G198400.1	3.2e-09	30	63.9	170	30	186	31	196
	itf03g24350.t1	3.2e-09	20.5	63.9	458	2	432	52	487
	itf01g04310.t1	4.2e-09	21.9	63.5	406	62	426	405	789
	Solyc02g093180.3.1	4.2e-09	21	63.5	461	4	432	2	443
	Tg01g10610.t1	4.2e-09	22.2	63.5	437	25	426	23	432
	DTZ79_25g04890	5.4e-09	28.6	63.2	203	11	203	18	204
	AT3G50270.1	5.4e-09	22.3	63.2	458	1	433	1	445
	GSCOCT00026758001	5.4e-09	41.8	63.2	91	339	424	12	102
	itf01g04340.t1	5.4e-09	21.7	63.2	438	33	426	34	448
	Tg16g02870.t1	5.4e-09	23	63.2	404	6	386	13	388
	Calam.04G212200.2	9.3e-09	21.9	62.4	424	46	425	50	453
	Solyc07g049670.4.1	9.3e-09	20.5	62.4	438	31	430	39	449
	Solyc08g005890.3.1	9.3e-09	21.2	62.4	453	6	437	4	437
	Rhsim03G0115100.1	1.2e-08	33.6	62	128	321	436	227	353
	Tg06g03520.t1	1.6e-08	23.4	61.6	402	62	426	65	446
	AT4G31910.1	2.1e-08	26.1	61.2	211	1	202	4	207
	Calam.04G212400.1	2.1e-08	22.3	61.2	421	47	425	53	453
	Tg10g05520.t1	2.1e-08	23.7	61.2	410	49	433	46	438
	Tg16g11920.t1	2.1e-08	22.5	61.2	435	22	426	24	440
	Tg17g13700.t1	2.1e-08	22.1	61.2	408	62	425	60	440
	DTZ79_07g08790	2.7e-08	23.3	60.8	382	61	410	68	427
	AT3G47170.1	2.7e-08	27.6	60.8	170	13	170	19	186
	itf11g03890.t1	2.7e-08	22.1	60.8	420	31	436	31	439
	Solyc05g050760.2.1	2.7e-08	30.3	60.8	155	62	209	8	154
	Solyc07g026890.1.1	2.7e-08	36.6	60.8	93	109	199	14	103
	DTZ79_13g03700	3.5e-08	32.7	60.5	113	46	156	63	171
	LE16854.1	3.5e-08	26.3	60.5	190	52	235	4	185
	DTZ79_20g03320	4.6e-08	24.3	60.1	247	3	235	10	235
	GSCOCT00039240001	4.6e-08	23.6	60.1	492	4	438	7	470
	LE22314.1	4.6e-08	23.1	60.1	360	41	390	32	341
	Tg06g03530.t1	4.6e-08	21.9	60.1	416	63	425	68	450
	DTZ79_11g00290	6e-08	34.2	59.7	114	328	436	83	179
	DTZ79_29g08040	6e-08	20.9	59.7	454	25	426	26	460
	itf04g28160.t1	6e-08	27.5	59.7	200	8	186	6	201
	itf10g07130.t1	6e-08	22.1	59.7	439	15	394	16	424
	LE08534.1	7.8e-08	21.2	59.3	433	63	436	71	481
	itf10g14590.t1	7.8e-08	21.2	59.3	457	10	426	17	445
	Rhsim03G0189100.1	7.8e-08	21.8	59.3	408	43	432	44	440
	Rhsim05G0206700.1	7.8e-08	23.9	59.3	477	1	436	1	452
	Solyc02g079490.3.1	7.8e-08	22.2	59.3	445	12	410	10	423
	DTZ79_29g02850	1e-07	45.8	58.9	59	380	438	9	67
	Solyc02g078510.4.1	1e-07	26.7	58.9	180	114	286	7	172
	DTZ79_13g03660	1.3e-07	33.3	58.5	93	348	438	156	248
	DTZ79_23g15990	1.3e-07	24.3	58.5	263	7	257	21	256
	LE05912.1	1.3e-07	21.8	58.5	363	41	390	50	391
	Tg10g05540.t1	1.3e-07	22.7	58.5	459	4	433	2	436
	CRO_140358.mRNA1	1.7e-07	22.4	58.2	295	12	271	13	286
	Tg14g12920.t1	1.7e-07	21.5	58.2	424	62	437	67	468
	Calam.06G149100.1	2.3e-07	25.7	57.8	206	55	243	73	267
	Calam.13G102200.1	2.3e-07	22.4	57.8	402	62	426	60	442
	itf13g00500.t1	2.3e-07	27	57.8	230	220	436	41	258
	Rhsim10G0176300.1	2.3e-07	31.1	57.8	119	61	174	66	175
	RhsimUnG0027400.1	2.3e-07	23.5	57.8	293	148	432	176	456
	Tg10g05560.t1	2.3e-07	21.5	57.8	455	4	433	2	434
	Calam.12G155100.1	3.9e-07	22.5	57	426	35	433	36	436
	Calam.17G121100.1	3.9e-07	23.6	57	509	1	436	76	557
	Solyc01g068140.4.1	3.9e-07	23.4	57	389	52	390	73	445
	Tg17g13650.t1	3.9e-07	23.7	57	409	62	426	62	442
	AT5G67160.1	5.1e-07	20.4	56.6	393	62	436	56	432
	Solyc12g096250.2.1	5.1e-07	23.3	56.6	404	62	434	74	451
	Calam.16G097600.1	6.6e-07	24.3	56.2	276	140	394	11	266
	Rhsim10G0176400.1	6.6e-07	28.6	56.2	161	25	174	24	175
	Tg10g05590.t1	6.6e-07	23.5	56.2	460	4	433	2	436
	CRO_117382.mRNA1	8.7e-07	22.1	55.8	421	60	433	73	466
	Tg04g14680.t1	8.7e-07	30.8	55.8	91	346	436	52	142
	Solyc04g009670.1.1	1.1e-06	25.4	55.5	126	313	436	50	173
	Tg06g03510.t1	1.1e-06	23.9	55.5	322	136	426	63	357
	AT2G39980.1	1.5e-06	22.9	55.1	441	62	437	62	481
	itf11g06080.t1	1.9e-06	28.6	54.7	133	288	415	1	124
	Tg14g00540.t1	1.9e-06	21.9	54.7	438	21	438	16	412
	Calam.09G002300.1	2.5e-06	23.8	54.3	353	61	390	54	386
	CRO_131543.mRNA1	2.5e-06	26.4	54.3	144	61	199	37	167
	CRO_120886.mRNA1	2.5e-06	21.5	54.3	433	34	425	37	456
	itf04g10870.t1	2.5e-06	33.7	54.3	86	5	90	4	86
	Calam.14G160700.1	3.3e-06	23	53.9	504	1	436	1	481
	LE00081.1	3.3e-06	25.4	53.9	252	12	241	9	241
	Solyc11g020640.3.1	3.3e-06	27.6	53.9	145	31	161	36	170
	AT5G39050.1	4.3e-06	20.3	53.5	403	62	424	70	458
	Calam.12G154500.2	4.3e-06	23.9	53.5	431	35	433	35	437
	CRO_112370.mRNA1	4.3e-06	24.4	53.5	365	93	423	6	347
	itf02g13080.t1	4.3e-06	19.2	53.5	417	43	436	41	440
	DTZ79_27g09500	5.6e-06	24.2	53.1	422	28	433	30	409
	Calam.02G062800.1	5.6e-06	21.1	53.1	469	13	427	4	450
	GSCOCT00039148001	5.6e-06	24.6	53.1	334	6	299	5	319
	Tg05g12790.t1	5.6e-06	43.1	53.1	51	369	419	73	123
	TgUn703g00020.t1	5.6e-06	19.9	53.1	402	5	403	4	263
	DTZ79_03g04850	9.6e-06	22.7	52.4	490	1	436	1	459
	CRO_140377.mRNA1	9.6e-06	24.8	52.4	319	5	305	6	301
BBV14786.1 (i.e., AAT)	LE32265.1 (=BBV14786.1)	6.8e-254	100	876.7	434	1	434	1	434
	LE03170.1	3.1e-174	68.6	612.1	440	1	432	1	440
	LE25525.1	2e-168	67.6	592.8	438	1	432	18	455
	LE01141.1	1.8e-158	63.9	559.7	438	1	434	1	438
	LE02273.1	3.6e-98	67.7	359.4	254	178	431	1	254
	Solyc02g081800.1.1	6.2e-82	40.2	305.4	420	13	432	17	426
	LE22379.1	1.4e-78	36.6	294.3	432	3	432	33	453
	Solyc07g043700.3.1	2.7e-77	37.4	290	433	4	432	6	424
	Solyc11g067330.1.1	6e-77	37.1	288.9	431	8	432	6	426
	Solyc02g081740.2.1	1e-76	38.5	288.1	436	4	432	10	437
	Solyc08g014490.1.1	1.8e-76	39.2	287.3	434	6	432	9	430
	Solyc08g075210.2.1	8.7e-76	37.8	285	439	1	432	1	419
	Solyc11g067340.1.1	5.6e-75	36.4	282.3	434	8	432	6	426
	Solyc02g081760.2.1	2.1e-74	37.7	280.4	440	4	432	10	438
	Solyc04g012020.1.1	2.6e-72	36.2	273.5	450	1	432	1	443
	LE08073.1	3.4e-72	37.8	273.1	447	1	433	1	431
	LE19854.1	1e-71	36.2	271.6	395	43	433	1	392
	GSCOCT00037708001	1.3e-71	38.2	271.2	434	7	432	7	432
	itf07g08220.t1	4.9e-71	37.4	269.2	428	6	432	9	418
	Solyc07g043710.4.1	4.9e-71	38.2	269.2	442	4	431	11	439
	CRO_120026.mRNA1	6.5e-71	37.1	268.9	434	1	431	1	416
	LE03619.1	7.1e-70	35	265.4	454	6	432	7	453
	Solyc02g081750.1.1	1.2e-69	35	264.6	472	4	432	10	472
	CRO_137590.mRNA1	3e-68	37.2	260	435	4	432	20	431
	Solyc11g069680.1.1	1.6e-66	36.2	254.2	461	6	432	8	457
	AT3G26040.1	2.8e-66	35.4	253.4	432	5	432	2	429
	LE00587.1	2.8e-66	35.1	253.4	439	1	432	1	425
	Solyc07g043670.1.1	8.2e-66	35.1	251.9	444	1	432	1	429
	Solyc11g067270.1.1	2.4e-65	34.7	250.4	430	8	432	6	423
	CRO_124938.mRNA1	4.5e-64	35.6	246.1	435	8	432	8	431
	GSCOCT00006943001	1e-63	35.6	245	450	1	432	1	440
	LE11478.1	2.2e-63	35.5	243.8	394	3	390	5	385
	CRO_120019.mRNA1	3.8e-63	36.2	243	426	7	432	4	411
	CRO_108440.mRNA1	1.1e-62	36	241.5	428	7	433	8	416
	CRO_120024.mRNA1	1.4e-62	35.2	241.1	426	7	432	4	402
	itf08g09240.t1	4.2e-62	34.6	239.6	428	6	431	2	392
	DTZ79_13g18110	7.2e-62	35.9	238.8	423	5	418	4	409
	DTZ79_13g03690	9.3e-62	35.7	238.4	423	5	418	4	410
	CRO_120028.mRNA1	3.5e-61	34.8	236.5	448	5	433	8	443
	Solyc11g067290.1.1	3.5e-61	33.6	236.5	429	8	432	6	420
	CRO_120021.mRNA1	4.6e-61	34.9	236.1	447	5	433	9	439
	Calam.03G066300.1	7.9e-61	33.5	235.3	436	5	432	5	429
	Rhsim12G0036300.1	1.8e-60	34.9	234.2	436	14	428	18	437
	Rhsim12G0036200.1	1.1e-59	34.6	231.5	436	14	428	13	432
	Rhsim12G0106600.1	1.5e-59	33	231.1	437	8	433	5	419
	GSCOCT00038181001	2.5e-59	31.9	230.3	445	6	434	5	438
	CRO_124940.mRNA1	1.3e-58	35.1	228	453	1	432	1	433
	CRO_123728.mRNA1	4.8e-58	33.3	226.1	426	7	432	8	410
	LE12137.1	8.2e-58	33	225.3	439	1	432	1	427
	Tg11g13980.t1	8.2e-58	31.4	225.3	442	5	432	4	427
	DTZ79_13g03670	1.8e-57	33.1	224.2	447	5	434	4	426
	itf00g26580.t1	5.3e-57	33.6	222.6	447	6	428	2	438
	LE31858.1	6.9e-57	33.6	222.2	441	1	432	1	427
	GSCOCT00027565001	9e-57	34.8	221.9	434	4	424	3	418
	CRO_120023.mRNA1	1.5e-56	35	221.1	437	1	432	1	410
	CRO_120022.mRNA1	1e-55	34.9	218.4	436	1	432	1	406
	Tg16g08480.t1	1e-55	33	218.4	433	4	428	3	421
	GSCOCT00027552001	1.3e-55	33.7	218	436	4	424	3	428
	itf01g12510.t1	1.3e-55	32.9	218	450	6	428	2	443
	Rhsim12G0106700.1	1.3e-55	31.4	218	452	5	432	4	444
	AT1G24420.1	2.2e-55	32.5	217.2	434	6	432	5	429
	Solyc05g014330.1.1	1.4e-54	31.8	214.5	443	5	432	4	430
	CRO_126080.mRNA1	2.5e-54	33.4	213.8	437	1	422	1	425
	LE34451.1	4.2e-54	31.7	213	439	6	432	5	434
	Calam.16G119300.1	7.2e-54	31.9	212.2	442	1	432	1	430
	CRO_109653.mRNA1	7.2e-54	33.9	212.2	431	5	424	4	410
	Calam.16G119200.1	9.4e-54	34.1	211.8	437	4	428	3	422
	DTZ79_05g03320	1.6e-53	34.4	211.1	439	5	432	4	414
	AT1G24430.1	1.6e-53	31.3	211.1	438	5	434	4	427
	Rhsim08G0185900.1	7.9e-53	32.4	208.8	435	5	424	4	413
	Tg16g08490.t1	7.9e-53	30.8	208.8	438	5	432	2	424
	LE34534.1	1e-52	31.3	208.4	454	5	426	2	450
	Solyc10g079570.3.1	2.3e-52	31.8	207.2	434	1	432	1	329
	DTZ79_15g05860	3e-52	32.1	206.8	448	5	432	3	435
	DTZ79_11g11810	3.9e-52	32.8	206.5	430	5	422	2	415
	Calam.11G061700.1	3.9e-52	31.9	206.5	445	3	432	2	433
	GSCOCT00025372001	3.9e-52	32.5	206.5	459	5	432	5	441
	Solyc05g039950.2.1	3.9e-52	34	206.5	374	61	432	29	390
	GSCOCT00042567001	8.8e-52	32.1	205.3	449	6	433	5	439
	Rhsim13G0141900.1	8.8e-52	31.1	205.3	440	5	432	2	438
	Tg16g08470.t2	8.8e-52	31.3	205.3	438	5	432	28	453
	itf15g10060.t1	1.1e-51	31.8	204.9	447	5	431	2	441
	Tg11g04540.t1	1.1e-51	31.9	204.9	420	7	422	6	406
	AT4G15390.1	1.5e-51	31.8	204.5	444	3	432	5	439
	itf11g06100.t1	4.3e-51	32.6	203	417	5	411	4	413
	itf11g06070.t1	4.3e-51	33	203	421	13	420	13	426
	Tg16g08500.t1	1.3e-50	33	201.4	437	4	423	3	417
	CRO_138987.mRNA1	1.7e-50	32.3	201.1	443	4	431	3	435
	Tg05g13280.t1	4.8e-50	31.2	199.5	446	8	428	7	437
	CRO_120039.mRNA1	6.3e-50	33	199.1	397	43	430	1	379
	Rhsim07G0253700.1	6.3e-50	31.8	199.1	446	3	432	2	439
	GSCOCT00031025001	8.2e-50	33	198.7	452	5	432	2	437
	AT3G30280.1	1.4e-49	31.6	198	446	1	432	1	436
	CRO_120803.mRNA1	1.8e-49	31.9	197.6	436	1	424	1	413
	GSCOCT00031029001	2.4e-49	33.5	197.2	454	5	432	2	436
	LE10136.1	2.4e-49	35	197.2	331	104	431	4	319
	itf11g06060.t1	3.1e-49	33.3	196.8	421	13	417	2	407
	CRO_110713.mRNA1	5.3e-49	32.8	196.1	451	5	432	2	447
	Calam.06G213000.1	1.2e-48	33.3	194.9	448	4	422	3	439
	Solyc07g006680.1.1	2.6e-48	30.5	193.7	452	5	432	2	444
	Tg03g05190.t1	4.5e-48	30.2	193	444	3	432	2	435
	Calam.06G218300.1	7.7e-48	31.3	192.2	438	1	428	1	413
	Calam.17G116700.1	1e-47	29.5	191.8	447	6	432	3	435
	GSCOCT00042562001	1e-47	30	191.8	434	4	424	2	423
	CRO_120038.mRNA1	1e-47	32.5	191.8	431	6	433	6	415
	Calam.06G218600.1	1.3e-47	31.1	191.4	444	4	428	3	441
	Calam.02G135600.1	1.7e-47	31.6	191	437	9	427	7	430
	Solyc06g051320.3.1	1.7e-47	30.1	191	442	6	432	3	431
	Rhsim04G0154300.1	2.9e-47	31.2	190.3	446	3	432	2	438
	DTZ79_13g03680	3.8e-47	27.3	189.9	561	5	428	4	536
	AT5G47980.1	3.8e-47	31	189.9	445	6	432	5	436
	CRO_130114.mRNA1	6.5e-47	28.6	189.1	451	1	424	3	435
	DTZ79_04g01030	8.5e-47	29.7	188.7	444	3	432	2	411
	Rhsim07G0095100.1	8.5e-47	30	188.7	447	5	434	2	435
	itf11g06120.t1	1.1e-46	32.2	188.3	423	13	427	2	406
	Tg18g02860.t1	1.1e-46	30.7	188.3	456	1	432	1	439
	DTZ79_10g06590	1.4e-46	30.4	188	411	5	411	2	403
	itf01g27360.t1	1.9e-46	28.9	187.6	443	1	432	1	438
	itf00g20240.t1	1.9e-46	30.9	187.6	431	5	427	2	422
	GSCOCT00042568001	2.5e-46	29.9	187.2	435	5	428	2	429
	LE16533.1	2.5e-46	31.4	187.2	420	6	411	5	401
	DTZ79_25g11500	3.2e-46	35.7	186.8	311	126	432	4	287
	AT5G47950.1	3.2e-46	30.8	186.8	448	1	432	1	419
	Calam.02G135300.1	3.2e-46	30.9	186.8	446	5	427	2	433
	Calam.02G141500.1	3.2e-46	31.2	186.8	439	6	427	4	431
	Calam.13G070900.1	3.2e-46	30.7	186.8	436	9	428	6	429
	Solyc04g082350.2.1	4.2e-46	32.5	186.4	446	5	432	34	454
	Tg17g10780.t1	5.5e-46	30.7	186	436	13	430	11	431
	CRO_137511.mRNA1	7.2e-46	30.5	185.7	472	4	421	2	460
	TgUn294g00020.t1	7.2e-46	30.7	185.7	436	13	430	11	431
	Calam.11G062500.1	9.4e-46	29.8	185.3	460	7	432	6	448
	itf06g14840.t1	9.4e-46	30.6	185.3	431	5	427	2	422
	Tg03g05130.t1	1.2e-45	31.5	184.9	448	7	432	6	440
	Rhsim01G0090300.1	2.1e-45	32.2	184.1	469	5	432	9	463
	GSCOCT00039158001	2.7e-45	30.8	183.7	448	6	432	3	439
	CRO_109860.mRNA1	2.7e-45	29.5	183.7	431	5	418	8	423
	Tg03g05140.t1	3.6e-45	30.9	183.3	447	5	431	2	436
	Calam.01G240400.1	7.9e-45	29.7	182.2	448	7	433	4	436
	LE10529.1	7.9e-45	29.6	182.2	452	5	434	2	439
	Tg04g15270.t1	1e-44	29.8	181.8	439	5	427	2	424
	TgUn527g00010.t1	1e-44	29.8	181.8	439	5	427	2	424
	Calam.11G062400.1	2.3e-44	29.9	180.6	451	7	432	6	449
	itf11g06110.t1	3e-44	32.7	180.3	376	61	417	13	376
	CRO_113476.mRNA1	3.9e-44	30.5	179.9	446	5	428	6	435
	CRO_138702.mRNA1	5.1e-44	31.8	179.5	453	6	432	3	448
	CRO_129045.mRNA1	6.7e-44	31.3	179.1	444	1	434	1	438
	itf02g09930.t1	2e-43	30.2	177.6	451	5	432	4	444
	GSCOCT00006800001	2.6e-43	28.1	177.2	455	5	433	5	447
	CRO_137612.mRNA1	3.3e-43	32.1	176.8	427	4	418	3	416
	LE21155.1	7.4e-43	27.8	175.6	432	5	430	2	423
	Solyc07g006670.1.1	7.4e-43	29.1	175.6	460	9	432	6	453
	itf07g02110.t1	1.7e-42	29.1	174.5	453	5	430	2	439
	DTZ79_29g02860	2.2e-42	29.6	174.1	432	5	428	4	364
	CRO_139082.mRNA1	2.2e-42	30.2	174.1	431	12	423	11	432
	CRO_139081.mRNA1	2.8e-42	30.1	173.7	425	12	423	11	424
	Tg08g07670.t1	3.7e-42	28.2	173.3	439	5	427	2	427
	AT4G15400.1	4.8e-42	30.5	172.9	443	4	431	3	427
	itf07g02170.t1	4.8e-42	29	172.9	455	5	434	2	441
	Calam.14G164700.1	8.2e-42	30.1	172.2	468	5	434	2	441
	Calam.14G169100.1	8.2e-42	30.1	172.2	468	5	434	2	441
	Solyc12g088170.2.1	8.2e-42	29.9	172.2	448	5	431	15	450
	Rhsim07G0095000.1	1.1e-41	28.8	171.8	445	5	433	2	439
	Tg04g15230.t1	1.4e-41	29.6	171.4	432	5	427	2	425
	CRO_137683.mRNA1	3.1e-41	28.5	170.2	453	1	418	3	442
	AT5G23970.1	4.1e-41	29.7	169.9	444	5	432	2	421
	Calam.01G008600.1	5.3e-41	28.2	169.5	444	5	427	2	427
	LE03614.1	5.3e-41	30.8	169.5	439	6	430	21	449
	Tg03g05150.t1	7e-41	29.9	169.1	448	5	431	2	434
	GSCOCT00037859001	2.6e-40	30.3	167.2	446	6	432	3	436
	DTZ79_04g00890	3.5e-40	31.3	166.8	402	5	398	2	356
	DTZ79_26g00500	3.5e-40	30.2	166.8	474	5	432	2	461
	DTZ79_21g00780	7.7e-40	29.2	165.6	438	5	432	2	372
	Calam.02G132800.1	7.7e-40	29.7	165.6	451	5	427	2	437
	Tg04g12980.t1	7.7e-40	27.3	165.6	447	5	424	2	428
	Calam.02G135800.1	1e-39	28.6	165.2	455	5	427	2	427
	Tg12g06000.t1	1e-39	30	165.2	397	6	382	3	383
	Solyc12g005430.1.1	2.2e-39	27.3	164.1	443	2	427	10	446
	LE00970.1	3.8e-39	28	163.3	447	5	432	2	435
	itf07g02130.t1	5e-39	26.8	162.9	448	5	434	2	440
	itf04g10880.t1	1.5e-38	27.4	161.4	438	5	432	4	430
	itf00g26400.t1	1.9e-38	27.2	161	438	5	432	4	430
	Solyc12g096770.1.1	2.5e-38	25.9	160.6	441	5	427	2	435
	Solyc12g096800.1.1	7.2e-38	28.7	159.1	450	6	432	5	445
	Calam.02G132700.1	9.4e-38	29	158.7	459	5	427	7	444
	Calam.02G134500.1	1.2e-37	28.8	158.3	445	5	424	2	432
	itf07g02200.t2	1.2e-37	27.8	158.3	454	5	433	2	439
	itf08g09360.t1	2.1e-37	26.7	157.5	445	5	432	2	431
	Tg04g15730.t1	2.7e-37	25.9	157.1	455	5	432	2	436
	Calam.02G134000.1	3.6e-37	28.8	156.8	445	5	424	2	432
	itf13g00520.t1	4.7e-37	27.4	156.4	442	11	432	13	442
	Calam.02G062700.1	8e-37	28.3	155.6	445	5	424	2	432
	Solyc08g075180.1.1	8e-37	34.8	155.6	279	163	432	1	260
	Solyc11g067347.1.1	8e-37	33.7	155.6	294	8	300	6	255
	Solyc12g096790.1.1	8e-37	27.2	155.6	448	2	427	6	442
	itf09g03270.t1	1e-36	27.8	155.2	474	7	433	7	466
	Solyc01g105580.1.1	1.4e-36	29.4	154.8	442	13	432	1	432
	Calam.02G135100.2	1.8e-36	28	154.5	457	5	427	20	447
	itf04g10750.t1	1.8e-36	27.6	154.5	438	5	432	4	429
	Tg04g15800.t1	1.8e-36	26.7	154.5	450	5	428	2	430
	Tg04g15190.t1	1.8e-36	26.7	154.5	450	5	428	49	477
	itf07g02160.t1	2.3e-36	27.5	154.1	454	5	434	2	435
	itf11g14170.t1	2.3e-36	27.9	154.1	437	14	432	50	461
	itf00g32630.t1	2.3e-36	26.5	154.1	442	5	434	4	437
	Calam.02G143000.1	3e-36	27.8	153.7	450	5	427	2	426
	Calam.02G138800.1	4e-36	27.8	153.3	449	5	427	2	426
	itf11g18530.t1	4e-36	26.2	153.3	443	5	434	4	439
	LE01220.1	5.2e-36	27.9	152.9	441	5	426	2	402
	LE17416.1	6.7e-36	26.5	152.5	468	5	432	2	445
	itf04g10890.t1	6.7e-36	27.6	152.5	439	5	432	4	430
	Tg04g15170.t1	6.7e-36	26.6	152.5	448	5	424	2	429
	RhsimUnG0187600.1	1.5e-35	27.5	151.4	440	1	432	8	427
	DTZ79_25g11510	2e-35	28.8	151	400	14	410	2	347
	itf07g02100.t1	2.6e-35	28.8	150.6	451	5	433	2	436
	Solyc01g105590.2.1	2.6e-35	27.8	150.6	454	6	432	8	449
	Tg11g04530.t1	2.6e-35	28	150.6	418	7	422	6	378
	TgUn703g00010.t1	2.6e-35	28	150.6	418	7	422	6	378
	itf04g10920.t1	3.3e-35	26.1	150.2	436	5	432	4	432
	itf11g14160.t1	4.4e-35	28.2	149.8	440	14	432	13	427
	Solyc02g081770.2.1	4.4e-35	26.7	149.8	442	5	427	2	434
	GSCOCT00014751001	5.7e-35	29	149.4	449	2	428	3	409
	itf01g11850.t1	7.5e-35	27.8	149.1	439	5	432	4	426
	LE19864.1	9.7e-35	27.9	148.7	384	5	381	2	374
	RhsimUnG0105200.1	1.3e-34	27.4	148.3	441	1	432	8	427
	itf07g02190.t1	1.7e-34	25.6	147.9	446	5	434	2	441
	itf11g18430.t1	1.7e-34	26.7	147.9	449	5	432	4	436
	Tg04g15240.t1	1.7e-34	28.9	147.9	405	43	427	3	386
	Solyc12g010980.3.1	2.8e-34	27.2	147.1	452	2	431	3	443
	itf11g14180.t1	3.7e-34	27.7	146.7	437	14	428	13	423
	Solyc01g105550.1.1	3.7e-34	28.2	146.7	444	6	423	7	440
	Rhsim06G0172000.1	4.8e-34	26.8	146.4	440	5	423	2	435
	itf04g10850.t1	8.2e-34	26.6	145.6	429	14	432	13	429
	itf07g02180.t2	1.8e-33	27.8	144.4	431	25	432	20	436
	Tg04g15260.t1	2.4e-33	28.6	144.1	405	43	427	3	386
	itf04g10910.t1	9.1e-33	26.6	142.1	444	5	432	4	426
	DTZ79_19g03220	1.2e-32	29.3	141.7	441	1	432	1	372
	LE16781.1	1.6e-32	27.9	141.4	444	6	431	3	415
	GSCOCT00042566001	2e-32	26.8	141	451	6	432	15	404
	itf01g11840.t1	4.5e-32	26.3	139.8	438	5	432	4	426
	LE26939.1	5.9e-32	29.9	139.4	335	104	432	1	322
	itf00g26410.t1	5.9e-32	26	139.4	435	5	432	4	430
	Rhsim08G0186200.1	1.3e-31	26.6	138.3	425	5	419	3	346
	itf11g18540.t1	3.8e-31	25.2	136.7	449	5	432	4	438
	Solyc12g005440.1.1	6.5e-31	26.5	136	449	5	427	2	428
	DTZ79_12g09410	8.5e-31	27.3	135.6	444	5	432	2	357
	Solyc07g008380.2.1	1.1e-30	28.4	135.2	455	4	430	7	441
	Rhsim08G0186100.1	4.2e-30	30.9	133.3	282	5	257	3	277
	LE14174.1	2.7e-29	41.1	130.6	163	1	160	1	163
	itf11g06090.t1	6.1e-29	31.8	129.4	258	5	255	4	259
	Solyc07g008390.3.1	1.4e-28	28.3	128.3	453	4	428	31	463
	Rhsim13G0210100.1	2.3e-28	31.8	127.5	299	5	295	3	278
	CRO_137679.mRNA1	3e-28	29.4	127.1	309	135	418	1	298
	Rhsim12G0106800.1	4e-28	30.8	126.7	227	5	221	30	249
	Tg18g02870.t1	5.2e-28	25.9	126.3	441	7	432	4	386
	Calam.02G133400.1	1.2e-27	26.1	125.2	433	5	424	2	373
	GSCOCT00018364001	2e-27	34	124.4	285	153	424	1	270
	Rhsim08G0185600.1	4.4e-27	35.2	123.2	196	5	196	4	192
	DTZ79_06g10470	7.5e-27	27.4	122.5	376	70	432	89	431
	Solyc07g052060.2.1	9.8e-27	31.4	122.1	271	5	263	2	270
	DTZ79_02g08360	1.3e-26	25.7	121.7	439	5	432	2	372
	itf05g10660.t1	2.2e-26	21.6	120.9	574	5	434	2	559
	DTZ79_21g01250	2.8e-26	30	120.6	280	5	280	2	258
	DTZ79_17g05270	3.7e-26	26.2	120.2	397	27	401	33	410
	Tg04g10570.t1	3.7e-26	27.1	120.2	451	5	427	2	400
	LE07992.1	1.1e-25	35.1	118.6	191	242	432	1	186
	Tg04g14690.t1	3.1e-25	27.7	117.1	296	5	288	2	278
	DTZ79_03g10880	5.4e-25	26.7	116.3	404	33	406	27	416
	Solyc03g097500.3.1	7e-25	26.5	115.9	442	13	427	21	433
	Rhsim07G0095200.1	9.1e-25	27.6	115.5	286	5	281	2	283
	LE34090.1	1.2e-24	25.7	115.2	444	12	423	6	420
	Tg05g12780.t1	1.2e-24	31.8	115.2	242	5	241	4	240
	itf02g02280.t1	2.7e-24	26.2	114	367	86	432	20	372
	Rhsim08G0192800.1	5.9e-24	24.9	112.8	430	22	427	22	432
	CRO_126089.mRNA1	7.7e-24	27.6	112.5	304	127	424	81	333
	CRO_133267.mRNA1	7.7e-24	26.9	112.5	443	8	406	4	424
	Tg07g12570.t1	1.7e-23	24.2	111.3	451	9	432	9	441
	Rhsim09G0031600.1	2.2e-23	26.3	110.9	410	36	423	33	410
	Solyc01g008300.2.1	2.2e-23	30.8	110.9	276	5	257	4	262
	itf11g17480.t1	2.9e-23	28.5	110.5	316	130	434	43	350
	CRO_106416.mRNA1	6.5e-23	25.8	109.4	466	5	423	2	433
	Tg07g12300.t1	8.5e-23	24.4	109	451	9	432	9	441
	Calam.08G184200.1	1.1e-22	25.9	108.6	451	5	423	2	428
	GSCOCT00010703001	1.1e-22	25.1	108.6	467	6	420	2	442
	Calam.12G187700.1	1.9e-22	25.4	107.8	433	7	399	14	413
	itf02g04740.t1	1.9e-22	24.4	107.8	435	22	430	25	436
	Tg10g07780.t1	3.2e-22	25.1	107.1	406	22	399	22	403
	Tg01g07610.t1	7.2e-22	24.8	105.9	455	8	423	4	443
	Calam.02G137100.1	9.4e-22	27.5	105.5	426	29	422	36	442
	Calam.05G168400.1	2.1e-21	25.1	104.4	455	6	423	58	490
	GSCOCT00010080001	2.7e-21	24.8	104	467	6	420	2	439
	itf11g05650.t1	2.7e-21	24.3	104	441	10	424	15	435
	Calam.07G169700.1	3.6e-21	23.5	103.6	452	8	423	4	441
	CRO_118814.mRNA1	4.7e-21	25.3	103.2	423	27	423	34	432
	Calam.05G168200.1	8e-21	25.5	102.4	458	6	430	52	485
	Rhsim01G0026500.1	1e-20	26.3	102.1	445	6	404	2	423
	Tg01g07900.t1	1e-20	24.6	102.1	455	8	423	4	443
	DTZ79_21g10670	1.4e-20	26	101.7	416	32	406	26	415
	GSCOCT00022851001	1.4e-20	24.1	101.7	427	22	423	22	428
	CRO_105045.mRNA1	1.8e-20	33.5	101.3	239	211	434	8	244
	Rhsim01G0026800.1	1.8e-20	25.9	101.3	456	14	423	4	444
	DTZ79_12g08940	2.3e-20	27.2	100.9	254	5	237	2	240
	Tg06g16470.t1	3e-20	24.7	100.5	454	9	423	11	430
	DTZ79_02g08370	4e-20	28.6	100.1	283	5	282	2	249
	CRO_124829.mRNA1	4e-20	25.2	100.1	461	5	423	2	431
	CRO_138233.mRNA1	4e-20	27	100.1	445	14	415	11	430
	Calam.07G169600.1	5.2e-20	24.3	99.8	445	10	406	6	426
	Calam.16G082000.1	5.2e-20	23.8	99.8	403	59	423	54	427
	itf02g24330.t1	5.2e-20	22.9	99.8	420	32	423	27	426
	Calam.02G138200.1	6.8e-20	25.8	99.4	426	29	422	36	442
	Tg01g07620.t1	6.8e-20	23.8	99.4	462	10	423	6	443
	Tg01g07910.t1	8.8e-20	23.9	99	469	10	423	6	443
	Rhsim09G0031200.1	1.2e-19	27.1	98.6	299	13	295	13	286
	Tg04g09760.t1	1.2e-19	27.2	98.6	394	62	427	18	365
	AT3G48720.1	1.5e-19	24.3	98.2	436	12	423	15	426
	Rhsim09G0030800.1	1.5e-19	23.2	98.2	423	25	422	29	427
	Solyc07g015960.1.1	1.5e-19	25.2	98.2	444	29	423	24	443
	DTZ79_21g02140	2e-19	32.1	97.8	246	61	295	20	247
	Rhsim01G0026400.1	2e-19	24.2	97.8	459	6	426	2	443
	Rhsim09G0031400.1	2e-19	27.6	97.8	301	13	295	13	304
	AT5G41040.1	2.6e-19	24.1	97.4	394	27	399	52	427
	Rhsim01G0025900.1	2.6e-19	24.3	97.4	460	6	423	2	440
	Solyc04g009680.2.1	2.6e-19	39.3	97.4	135	6	135	2	128
	CRO_137168.mRNA1	3.4e-19	25.7	97.1	393	12	382	20	390
	RhsimUnG0228800.1	3.4e-19	24.3	97.1	460	6	423	2	440
	GSCOCT00012436001	5.7e-19	23.8	96.3	425	12	405	16	417
	AT2G19070.1	7.5e-19	24.2	95.9	430	26	406	22	427
	Calam.02G135700.1	7.5e-19	23.7	95.9	427	5	427	2	350
	GSCOCT00024084001	7.5e-19	25.2	95.9	457	5	423	2	429
	Rhsim01G0026200.1	7.5e-19	25.1	95.9	447	5	406	429	853
	Tg13g00980.t4	9.8e-19	24.7	95.5	438	17	423	59	477
	DTZ79_16g04920	1.3e-18	28.3	95.1	297	22	295	22	308
	Calam.16G097800.1	1.3e-18	23.2	95.1	410	45	423	41	413
	LE11361.1	1.3e-18	23.4	95.1	466	13	423	18	450
	Rhsim01G0025500.1	1.3e-18	24.9	95.1	442	6	406	2	422
	Tg18g10610.t1	1.3e-18	25.7	95.1	456	6	423	1	428
	GSCOCT00016684001	1.7e-18	32	94.7	203	234	432	1	202
	LE18460.1	1.7e-18	24.8	94.7	435	21	428	23	443
	itf04g10900.t1	1.7e-18	26.7	94.7	296	5	291	4	287
	DTZ79_03g07470	2.2e-18	25	94.4	428	16	405	19	418
	CRO_106426.mRNA1	2.2e-18	24.9	94.4	457	14	405	6	437
	GSCOCT00033062001	2.8e-18	24.4	94	427	33	426	33	437
	Tg13g08000.t1	2.8e-18	25.9	94	424	33	406	28	429
	Tg16g10080.t1	2.8e-18	22.1	94	447	5	423	2	427
	Tg07g12580.t1	3.7e-18	22.8	93.6	439	22	428	24	439
	Tg14g02910.t1	4.9e-18	25.8	93.2	454	5	423	2	428
	DTZ79_16g05720	8.3e-18	30.2	92.4	205	1	204	1	172
	GSCOCT00013680001	8.3e-18	23.7	92.4	448	12	428	16	437
	Rhsim02G0205400.1	8.3e-18	24.1	92.4	382	61	423	72	432
	Tg04g14950.t1	1.1e-17	25.6	92	429	29	422	36	442
	Calam.17G023800.1	1.4e-17	25.2	91.7	440	22	427	23	435
	CRO_110321.mRNA1	1.4e-17	22	91.7	450	5	423	2	429
	Rhsim13G0103200.1	1.4e-17	24.7	91.7	438	10	413	7	419
	Solyc11g066640.1.1	1.4e-17	24.8	91.7	456	5	423	2	429
	DTZ79_16g04980	1.8e-17	26.3	91.3	308	9	295	11	308
	itf14g13490.t1	3.1e-17	25.7	90.5	456	6	422	3	433
	AT5G48930.1	4.1e-17	22.8	90.1	417	32	423	27	428
	Calam.12G067400.1	4.1e-17	22.2	90.1	436	32	423	27	435
	itf03g23810.t1	4.1e-17	23.9	90.1	447	5	423	7	424
	itf14g13470.t1	4.1e-17	24.5	90.1	453	6	424	3	428
	GSCOCT00041214001	5.4e-17	22.1	89.7	444	11	421	62	484
	Calam.16G098000.3	7e-17	21.3	89.4	423	32	423	27	426
	GSCOCT00012299001	7e-17	27.9	89.4	305	136	432	8	260
	LE33924.1	7e-17	33.7	89.4	163	5	162	4	165
	Tg10g10270.t1	7e-17	24.3	89.4	424	32	423	27	427
	LE11016.1	9.2e-17	21.7	89	448	5	423	2	424
	Rhsim08G0203800.1	9.2e-17	21.1	89	451	5	423	2	429
	Solyc11g008630.3.1	9.2e-17	26.3	89	380	79	422	3	363
	DTZ79_26g04900	1.6e-16	25.6	88.2	301	135	422	126	409
	Rhsim12G0177000.1	1.6e-16	24.5	88.2	428	27	423	32	437
	Solyc06g074710.1.1	1.6e-16	23.7	88.2	460	5	423	2	436
	AT5G63560.1	2e-16	24.3	87.8	436	13	422	16	421
	Calam.06G152700.1	2e-16	29.3	87.8	184	4	175	3	181
	Solyc07g049670.4.1	2e-16	24.6	87.8	452	12	426	21	449
	DTZ79_25g04970	2.7e-16	24.9	87.4	385	21	382	27	390
	DTZ79_25g04980	2.7e-16	24.8	87.4	435	15	424	10	422
	LE28297.1	2.7e-16	27.3	87.4	308	134	423	3	288
	Tg16g10070.t1	2.7e-16	20.9	87.4	450	5	423	2	426
	GSCOCT00018035001	3.5e-16	23.7	87	379	62	432	102	349
	CRO_119320.mRNA1	3.5e-16	24.7	87	381	27	382	44	410
	LE04763.1	3.5e-16	24.5	87	383	57	423	28	350
	GSCOCT00022270001	4.5e-16	20.5	86.7	453	5	422	2	428
	RhsimUnG0228700.1	4.5e-16	23.2	86.7	440	6	404	2	421
	Calam.08G184300.1	5.9e-16	24.8	86.3	460	5	423	2	431
	Rhsim01G0026000.1	5.9e-16	24.1	86.3	399	21	392	15	379
	itf08g02770.t1	7.7e-16	24.4	85.9	386	22	382	22	387
	Rhsim01G0027700.1	7.7e-16	21.7	85.9	452	5	422	2	429
	Solyc11g071480.1.1	7.7e-16	25.4	85.9	456	6	423	3	433
	LE26614.1	1e-15	24.7	85.5	396	62	406	60	428
	Rhsim13G0103300.1	1e-15	25.8	85.5	391	62	423	1	374
	Tg14g08200.t1	1e-15	24.5	85.5	384	27	382	40	404
	GSCOCT00023966001	1.3e-15	30.1	85.1	249	204	432	38	277
	itf14g13450.t1	1.3e-15	24	85.1	458	6	424	3	437
	Solyc07g005760.3.1	1.3e-15	21.1	85.1	441	5	423	8	425
	LE13800.1	1.7e-15	26.6	84.7	319	136	432	1	285
	itf08g02780.t1	1.7e-15	24.4	84.7	447	22	434	22	442
	Rhsim08G0185700.1	1.7e-15	32	84.7	200	230	424	1	190
	itf13g11220.t1	2.3e-15	24.1	84.3	423	12	382	20	417
	Rhsim03G0245300.1	2.3e-15	25.5	84.3	377	27	382	41	405
	DTZ79_11g00300	2.9e-15	29.7	84	249	138	382	3	226
	GSCOCT00022983001	2.9e-15	26.9	84	398	62	433	72	453
	LE01239.1	2.9e-15	25.1	84	379	27	382	40	405
	LE00969.1	2.9e-15	25.3	84	380	27	382	40	405
	Rhsim01G0027800.1	2.9e-15	22	84	464	5	422	2	431
	Solyc03g117600.3.1	2.9e-15	21.4	84	454	5	423	2	430
	Tg16g10090.t1	2.9e-15	23.8	84	404	29	406	24	406
	itf07g23450.t1	3.8e-15	22	83.6	427	5	405	7	407
	Solyc08g013830.1.1	3.8e-15	23.5	83.6	412	19	406	28	424
	Tg18g07160.t1	3.8e-15	28	83.6	268	52	295	70	324
	Calam.06G149200.1	5e-15	27.6	83.2	268	49	295	66	324
	itf14g13500.t1	5e-15	23.8	83.2	454	6	423	3	427
	Calam.10G129100.1	6.6e-15	20.5	82.8	385	16	382	12	381
	GSCOCT00020896001	6.6e-15	24.2	82.8	426	29	417	28	442
	LE27359.1	6.6e-15	25.9	82.8	452	5	417	2	427
	CRO_140355.mRNA1	8.6e-15	21.7	82.4	451	15	411	12	455
	LE11565.1	8.6e-15	24.6	82.4	460	4	423	3	433
	LE05912.1	8.6e-15	27.5	82.4	386	21	385	36	390
	Solyc08g005760.1.1	8.6e-15	24.6	82.4	395	11	382	14	386
	Tg16g10110.t1	8.6e-15	23.5	82.4	422	10	406	7	403
	Tg16g12730.t1	1.1e-14	22	82	422	33	433	33	437
	RhsimUnG0228900.1	1.5e-14	24.1	81.6	427	21	404	15	412
	GSCOCT00012545001	1.9e-14	26	81.3	323	6	295	2	313
	LE22314.1	1.9e-14	26.6	81.3	380	21	385	18	340
	itf14g13440.t1	1.9e-14	23.5	81.3	447	5	413	2	424
	Calam.06G119000.1	2.5e-14	24.5	80.9	462	5	423	2	433
	DTZ79_21g02150	3.3e-14	26.9	80.5	238	61	296	22	201
	Calam.15G137100.1	3.3e-14	26.2	80.5	381	40	381	35	390
	Rhsim01G0027900.1	3.3e-14	21.6	80.5	453	5	422	2	430
	LE11336.1	4.3e-14	25.7	80.1	448	5	417	2	429
	GSCOCT00022982001	5.6e-14	25.1	79.7	395	62	432	68	448
	LE05878.1	5.6e-14	23.7	79.7	435	13	406	18	432
	Calam.01G040100.1	9.5e-14	23.4	79	448	19	429	25	445
	Solyc05g015800.3.1	9.5e-14	23.7	79	392	12	382	49	419
	Solyc11g071470.1.1	1.2e-13	24.1	78.6	460	6	423	3	433
	AT1G32910.1	1.6e-13	24.7	78.2	433	29	428	34	450
	Calam.16G110200.1	1.6e-13	22.4	78.2	384	56	406	3	362
	LE24024.1	1.6e-13	23	78.2	452	13	423	19	450
	itf13g11420.t1	1.6e-13	22.9	78.2	424	12	382	18	416
	Rhsim03G0258700.1	1.6e-13	25.4	78.2	413	40	406	184	570
	Calam.08G129200.1	2.1e-13	24.9	77.8	386	27	382	40	405
	Calam.S001210.1	2.1e-13	24.9	77.8	386	27	382	40	405
	Tg10g05520.t1	2.1e-13	25.3	77.8	395	62	428	61	437
	CRO_137677.mRNA1	2.8e-13	30.7	77.4	150	277	418	75	217
	itf03g21040.t1	2.8e-13	25.5	77.4	372	33	381	27	379
	Rhsim11G0039900.1	2.8e-13	24.5	77.4	416	41	424	46	426
	AT1G03390.1	3.6e-13	26.8	77	407	13	382	24	406
	AT3G50280.1	3.6e-13	24.2	77	417	4	385	2	395
	DTZ79_20g03370	6.1e-13	25.2	76.3	385	61	424	17	384
	AT3G50270.1	6.1e-13	24.2	76.3	422	8	391	8	404
	AT3G47170.1	8e-13	25.6	75.9	355	13	322	19	362
	GSCOCT00041938001	8e-13	24.9	75.9	410	9	382	17	401
	AT1G78990.1	1e-12	23.1	75.5	376	29	382	34	395
	AT5G07080.1	1e-12	22.4	75.5	442	13	423	21	443
	GSCOCT00016614001	1e-12	28.1	75.5	260	61	295	79	324
	CRO_137681.mRNA1	1e-12	33.6	75.5	113	306	418	99	204
	Rhsim02G0205600.1	1e-12	26	75.5	250	61	295	73	313
	Rhsim06G0028900.1	1e-12	25.1	75.5	367	55	382	54	388
	DTZ79_01g14380	1.4e-12	23.6	75.1	399	33	405	28	399
	LE08329.1	1.8e-12	23.9	74.7	435	11	406	8	426
	Solyc05g050760.2.1	1.8e-12	32	74.7	153	57	206	3	154
	Tg10g05560.t1	2.3e-12	24.3	74.3	407	49	428	46	433
	DTZ79_20g15100	3e-12	24.7	73.9	377	46	405	2	364
	Rhsim05G0206700.1	4e-12	25.2	73.6	472	1	432	1	452
	DTZ79_23g15990	5.2e-12	23.9	73.2	259	7	253	21	256
	CRO_117382.mRNA1	5.2e-12	29.2	73.2	267	59	295	71	324
	itf13g00510.t1	5.2e-12	39.6	73.2	101	11	111	13	110
	Solyc02g093180.3.1	5.2e-12	24.2	73.2	376	45	389	43	403
	Tg18g07170.t1	5.2e-12	26.2	73.2	260	52	295	70	324
	AT5G38130.1	6.8e-12	25.3	72.8	411	5	382	23	410
	CRO_109655.mRNA1	6.8e-12	30.5	72.8	167	2	166	101	252
	Solyc08g005770.3.1	6.8e-12	22.7	72.8	383	33	382	35	386
	Tg14g16020.t1	6.8e-12	23.2	72.8	401	19	385	16	369
	LE26922.1	8.9e-12	24.3	72.4	448	13	407	10	435
	Tg01g10610.t1	8.9e-12	21.9	72.4	360	57	387	59	394
	Tg01g07930.t1	8.9e-12	23.8	72.4	294	134	405	143	426
	Calam.12G155100.1	1.2e-11	22.5	72	458	4	428	2	435
	Tg01g07640.t1	1.2e-11	23.5	72	294	134	405	143	426
	Tg01g10600.t1	1.2e-11	23.2	72	427	32	423	32	426
	Tg17g13700.t1	1.2e-11	22.8	72	399	58	413	57	432
	GSCOCT00010707001	1.5e-11	26	71.6	200	6	199	91	270
	CRO_126086.mRNA1	1.5e-11	38.4	71.6	112	1	107	1	111
	LE09910.1	1.5e-11	24	71.6	441	5	406	2	422
	LE32591.1	1.5e-11	24.8	71.6	403	48	406	45	424
	LE31161.1	1.5e-11	23	71.6	486	8	434	9	436
	itf13g11230.t1	1.5e-11	23.4	71.6	389	46	382	2	366
	Rhsim12G0118700.1	1.5e-11	24.8	71.6	463	1	428	1	444
	LE05185.1	2e-11	24.7	71.2	430	27	422	32	435
	Rhsim02G0205500.1	2e-11	25.6	71.2	250	61	295	73	312
	Rhsim07G0226700.1	2e-11	25.3	71.2	466	1	428	1	448
	Rhsim10G0176300.1	2e-11	22.7	71.2	397	32	382	33	405
	Solyc05g052680.1.1	2e-11	24.7	71.2	482	1	432	1	455
	DTZ79_27g09500	2.6e-11	23.7	70.9	410	4	390	2	369
	Calam.09G002300.1	2.6e-11	22.3	70.9	394	19	385	16	385
	itf01g04340.t1	2.6e-11	21.3	70.9	418	32	406	33	431
	itf03g14990.t1	2.6e-11	23.8	70.9	462	28	432	28	475
	Rhsim03G0258500.1	2.6e-11	24.5	70.9	424	8	406	4	358
	Rhsim07G0226500.1	2.6e-11	24.1	70.9	469	1	428	1	448
	Tg17g13710.t1	2.6e-11	23.5	70.9	392	58	406	57	427
	DTZ79_26g04120	4.4e-11	20.2	70.1	455	5	423	2	403
	Calam.04G212400.1	4.4e-11	21.7	70.1	405	43	406	49	437
	GSCOCT00036885001	4.4e-11	20.9	70.1	406	13	385	12	392
	RhsimUnG0175200.1	4.4e-11	31.7	70.1	145	300	432	3	146
	DTZ79_24g12870	5.7e-11	24.4	69.7	479	2	432	5	456
	AT1G31490.1	5.7e-11	23.2	69.7	393	13	382	13	383
	AT5G16410.1	5.7e-11	22.4	69.7	392	29	391	61	427
	Calam.11G110900.1	5.7e-11	23.7	69.7	359	55	382	54	393
	itf01g04300.t1	5.7e-11	21.1	69.7	383	44	387	44	409
	DTZ79_29g08040	7.5e-11	22.9	69.3	407	32	387	35	422
	AT5G07870.1	7.5e-11	23.4	69.3	470	3	434	5	463
	CRO_127831.mRNA1	7.5e-11	22.4	69.3	446	13	422	18	431
	LE22341.1	7.5e-11	23.6	69.3	470	20	434	20	465
	LE15327.1	7.5e-11	21.8	69.3	372	80	423	9	360
	AT5G57840.1	9.8e-11	22.8	68.9	412	5	381	2	390
	itf01g04310.t1	9.8e-11	21.3	68.9	408	19	382	360	746
	itf13g11410.t1	9.8e-11	29.7	68.9	165	12	166	18	178
	itf13g00500.t1	9.8e-11	25.6	68.9	227	213	432	38	258
	GSCOCT00023385001	1.3e-10	25.2	68.6	484	1	432	1	463
	GSCOCT00007878001	1.3e-10	29.5	68.6	139	6	138	3	135
	CRO_137676.mRNA1	1.3e-10	31.9	68.6	113	306	418	99	204
	LE05883.2	1.3e-10	28.9	68.6	187	5	171	11	196
	itf11g06080.t1	1.3e-10	33.8	68.6	136	284	416	1	129
	itf13g12210.t1	1.3e-10	22.6	68.6	429	6	380	11	415
	DTZ79_13g18100	1.7e-10	26.6	68.2	154	18	170	16	157
	DTZ79_00g03320	1.7e-10	36	68.2	125	184	305	56	175
	Calam.12G155400.1	1.7e-10	24.3	68.2	362	49	385	46	390
	CRO_139763.mRNA1	1.7e-10	35.2	68.2	108	331	432	32	139
	LE24257.1	1.7e-10	24.4	68.2	484	1	432	3	475
	itf04g21340.t1	1.7e-10	22.8	68.2	429	10	380	10	415
	Rhsim10G0176400.1	1.7e-10	22.5	68.2	400	23	382	22	400
	Calam.07G141300.1	2.2e-10	22.8	67.8	382	32	387	32	395
	LE01763.1	2.2e-10	24.5	67.8	486	1	432	1	457
	LE05006.1	2.2e-10	23.6	67.8	432	62	434	69	484
	Tg08g04250.t1	2.2e-10	22.2	67.8	459	11	429	19	419
	Calam.12G154400.1	2.9e-10	23.7	67.4	409	49	428	46	435
	Tg10g05590.t1	2.9e-10	23.8	67.4	421	35	428	35	435
	CRO_131750.mRNA1	3.7e-10	24.6	67	427	60	434	87	489
	Solyc05g052670.1.1	3.7e-10	22.7	67	475	4	432	8	459
	CRO_116753.mRNA1	4.9e-10	22.1	66.6	435	32	424	32	444
	Rhsim09G0112500.1	4.9e-10	24.5	66.6	359	55	390	60	401
	Solyc09g014280.1.1	4.9e-10	24.1	66.6	481	1	432	1	460
	Calam.12G154500.2	6.4e-10	24.6	66.2	423	35	428	35	436
	CRO_140205.mRNA1	6.4e-10	23.6	66.2	462	28	432	26	471
	itf08g02800.t1	6.4e-10	21.1	66.2	394	15	382	13	350
	itf12g23170.t1	6.4e-10	23.5	66.2	464	28	432	28	475
	Solyc04g009670.1.1	6.4e-10	32.9	66.2	143	292	432	40	173
	GSCOCT00039240001	8.3e-10	24.9	65.9	458	28	434	29	470
	CRO_127830.mRNA1	8.3e-10	23.4	65.9	393	55	412	54	422
	Tg10g05540.t1	8.3e-10	23.6	65.9	420	49	428	46	435
	Tg12g05450.t1	8.3e-10	23.5	65.9	443	60	432	58	481
	DTZ79_20g15110	1.1e-09	23.8	65.5	265	19	268	23	275
	AT5G67150.1	1.1e-09	25.1	65.5	358	57	385	56	398
	CRO_138713.mRNA1	1.1e-09	24.3	65.5	399	17	385	14	400
	itf02g13050.t1	1.1e-09	23.8	65.5	407	57	432	60	447
	GSCOCT00026758001	1.4e-09	51.8	65.1	56	365	420	47	102
	Tg06g03520.t1	1.4e-09	22.9	65.1	420	46	422	47	446
	DTZ79_15g11610	1.8e-09	24.3	64.7	411	5	385	2	389
	AT1G27620.1	1.8e-09	23.8	64.7	349	59	383	55	384
	CRO_130090.mRNA1	1.8e-09	25.6	64.7	312	9	295	10	315
	itf04g28160.t1	1.8e-09	28	64.7	189	61	237	72	250
	Calam.13G140100.1	2.4e-09	21.8	64.3	426	23	406	22	426
	Calam.16G097600.1	3.2e-09	23.8	63.9	294	138	406	11	282
	itf10g14590.t1	3.2e-09	21.1	63.9	384	32	382	38	402
	Solyc12g096250.2.1	3.2e-09	24.8	63.9	412	48	430	55	451
	Tg03g01320.t1	3.2e-09	22.4	63.9	407	61	422	59	428
	DTZ79_11g00290	4.1e-09	45.2	63.5	73	365	432	107	179
	AT2G25150.1	4.1e-09	22.1	63.5	362	44	382	48	399
	AT5G01210.1	4.1e-09	22.9	63.5	433	51	432	51	469
	Solyc04g080720.4.1	4.1e-09	24.9	63.5	313	15	295	15	311
	DTZ79_25g10490	5.4e-09	23.6	63.2	301	39	295	41	326
	Calam.04G212200.2	5.4e-09	22.9	63.2	406	58	421	65	453
	CRO_112370.mRNA1	5.4e-09	23.6	63.2	318	121	414	29	342
	itf02g13080.t1	5.4e-09	21.8	63.2	418	46	432	43	440
	itf09g05840.t1	5.4e-09	21.6	63.2	389	62	406	75	442
	DTZ79_18g06350	7e-09	22.6	62.8	394	62	428	58	418
	itf09g25140.t1	7e-09	22.7	62.8	387	33	383	35	395
	Rhsim09G0112300.1	7e-09	24	62.8	354	55	390	84	401
	LE33157.1	9.2e-09	25.2	62.4	416	3	386	2	394
	Solyc01g068140.4.1	1.2e-08	22.6	62	376	60	385	81	444
	DTZ79_13g03700	1.6e-08	30.6	61.6	108	46	151	63	168
	AT4G31910.1	1.6e-08	28.8	61.6	163	44	198	46	207
	Calam.07G049000.1	1.6e-08	22.9	61.6	490	1	430	1	471
	GSCOCT00040560001	1.6e-08	21.9	61.6	265	32	265	32	284
	DTZ79_13g03660	2e-08	30.3	61.2	155	280	434	108	248
	LE28554.1	2e-08	30.5	61.2	118	61	171	29	146
	Rhsim01G0102400.1	2e-08	21.7	61.2	373	60	382	89	448
	Tg17g13650.t1	2e-08	21.2	61.2	373	62	406	62	425
	DTZ79_29g02850	2.7e-08	49.2	60.8	59	376	434	9	67
	CRO_120886.mRNA1	2.7e-08	22.1	60.8	417	43	406	48	440
	Calam.13G102200.1	3.5e-08	21.6	60.5	389	62	406	60	425
	Tg06g03530.t1	3.5e-08	22.2	60.5	401	63	421	68	450
	Calam.02G136900.1	4.6e-08	29.5	60.1	210	220	422	13	207
	Calam.03G198400.1	4.6e-08	28.9	60.1	142	43	171	42	183
	GSCOCT00024752001	4.6e-08	22.2	60.1	441	13	422	18	428
	Rhsim03G0115100.1	4.6e-08	37.4	60.1	91	349	432	263	353
	Rhsim04G0138900.1	4.6e-08	20.9	60.1	397	45	406	49	429
	Tg13g02630.t1	4.6e-08	22.4	60.1	388	62	406	69	429
	Calam.12G154600.1	5.9e-08	23.6	59.7	343	62	385	41	367
	Calam.17G121100.1	5.9e-08	24.2	59.7	443	60	432	133	557
	CRO_131543.mRNA1	5.9e-08	21.6	59.7	388	61	406	37	408
	LE01884.1	5.9e-08	29.2	59.7	130	48	171	45	173
	Rhsim13G0185200.1	5.9e-08	23	59.7	413	5	385	2	365
	Solyc07g026890.1.1	5.9e-08	33.7	59.7	86	114	196	20	103
	Tg07g12310.t1	5.9e-08	22.6	59.7	310	138	428	2	293
	itf01g11820.t1	7.8e-08	29.3	59.3	164	277	432	7	163
	Rhsim09G0112200.1	7.8e-08	22.7	59.3	353	62	394	70	384
	Solyc08g005890.3.1	7.8e-08	23.2	59.3	410	49	428	47	432
	Solyc11g020640.3.1	7.8e-08	25.9	59.3	143	27	160	32	171
	Tg04g14680.t1	7.8e-08	37.5	59.3	64	369	432	79	142
	Tg06g14700.t1	7.8e-08	22.1	59.3	390	62	428	68	444
	AT5G67160.1	1.3e-07	23.8	58.5	399	62	432	56	432
	itf11g04910.t1	1.3e-07	24.8	58.5	468	21	428	17	465
	Solyc10g008680.3.1	1.3e-07	23.2	58.5	422	35	405	32	406
	AT2G39980.1	2.3e-07	22.5	57.8	457	45	433	48	481
	CRO_135012.mRNA1	2.3e-07	22	57.8	478	4	428	12	459
	itf06g21750.t2	2.3e-07	24.9	57.8	325	6	295	10	327
	GSCOCT00029322001	3e-07	21.7	57.4	391	52	406	31	405
	Tg01g07630.t1	3e-07	22.1	57.4	272	134	384	143	403
	CRO_140875.mRNA1	3.9e-07	20.8	57	437	13	412	18	422
	LE22488.1	3.9e-07	20.1	57	314	134	421	149	456
	Rhsim10G0048200.1	5e-07	21.1	56.6	412	45	406	50	431
	Tg01g07920.t1	5e-07	22.7	56.6	273	134	384	143	403
	Rhsim10G0050400.1	6.6e-07	22.5	56.2	364	62	406	68	402
	Solyc02g078510.4.1	6.6e-07	40.3	56.2	77	216	291	106	177
	Solyc03g025320.4.1	6.6e-07	21.4	56.2	401	62	428	82	466
	Tg05g12790.t1	6.6e-07	41.1	56.2	56	356	411	64	119
	CRO_140377.mRNA1	8.6e-07	23.9	55.8	280	42	301	43	301
	itf12g25560.t1	8.6e-07	21.7	55.8	405	62	428	66	449
	DTZ79_07g08790	1.1e-06	22.9	55.5	393	32	387	33	406
	AT5G39050.1	1.1e-06	23.3	55.5	451	4	406	8	443
	Rhsim01G0025800.1	1.1e-06	22.5	55.5	316	129	404	72	370
	Calam.07G169400.1	1.5e-06	21.1	55.1	294	134	405	141	423
	Calam.17G063400.1	1.5e-06	21.8	55.1	394	62	428	68	444
	Rhsim10G0050600.1	1.5e-06	22.2	55.1	409	45	406	50	431
	Tg17g13690.t1	1.5e-06	20.1	55.1	418	43	421	47	442
	GSCOCT00035195001	1.9e-06	21.4	54.7	407	62	406	67	451
	CRO_118360.mRNA1	1.9e-06	22.6	54.7	332	129	423	75	379
	itf11g04930.t1	1.9e-06	21.7	54.7	433	21	406	17	438
	AT5G39090.1	2.5e-06	23.3	54.3	391	55	406	59	423
	Calam.02G062800.1	2.5e-06	22.8	54.3	386	43	384	41	410
	Calam.02G134100.1	2.5e-06	22.3	54.3	386	43	384	41	410
	itf11g04920.t3	2.5e-06	20.5	54.3	420	29	406	32	437
	itf11g04940.t1	2.5e-06	21.1	54.3	418	21	389	17	425
	itf13g11270.t1	2.5e-06	20.7	54.3	382	62	386	18	371
	Tg04g15250.t1	2.5e-06	40.4	54.3	52	376	427	37	88
	Tg14g00540.t1	2.5e-06	22.6	54.3	407	47	434	45	412
	Calam.15G021100.1	3.3e-06	20.9	53.9	407	62	421	61	441
	itf11g04960.t1	3.3e-06	22.4	53.9	375	58	384	62	416
	itf00g53750.t1	3.3e-06	26.8	53.9	168	277	434	1	159
	Tg01g19730.t1	3.3e-06	23.2	53.9	465	28	432	26	473
	Tg16g11920.t1	3.3e-06	21.9	53.9	420	43	422	42	440
	AT3G29590.1	4.3e-06	23.3	53.5	403	44	406	44	424
	Calam.01G271700.1	4.3e-06	20.5	53.5	234	207	432	44	262
	itf08g02790.t1	4.3e-06	20.3	53.5	389	15	382	13	326
	Rhsim03G0140800.1	4.3e-06	22.4	53.5	501	1	432	1	467
	Calam.07G169100.1	5.6e-06	21.2	53.1	273	134	384	141	402
	GSCOCT00020116001	5.6e-06	21.2	53.1	410	62	428	71	454
	Rhsim04G0139300.1	5.6e-06	22	53.1	409	45	406	29	410
	AT1G03940.1	7.3e-06	22.5	52.8	449	41	422	40	457
	itf05g03610.t1	7.3e-06	19.5	52.8	390	57	406	70	408
	Solyc02g062710.1.1	7.3e-06	22.4	52.8	357	57	382	64	402
	Tg05g03330.t1	7.3e-06	24.4	52.8	172	8	174	12	175
	DTZ79_03g04850	9.5e-06	22	52.4	490	1	432	1	459
	LE02089.1	9.5e-06	25.1	52.4	179	8	174	12	175
	Rhsim03G0189100.1	9.5e-06	23.2	52.4	406	61	428	68	440
	Tg17g03720.t1	9.5e-06	20.8	52.4	395	61	406	61	426

## Sheet: Supplementary Table S10
Supplementary Table S10. Results of coding sequence evaluation (Red labelled: unusual encoding sequences).
IDs	Coding sequences	Completeness
BBV14785.1	ATGGCTTCATCAAGACTTCAACTGATTTCAAAGAAAATCATCAAGCCCTCCTTCTCGTCCCCGCCACTCTTTAGGAGCCACAAGCTTGGCCTTAGTGATCAACTAATGAATAATGTATACATGCCCATAGCTTTTTTCTACCCAAACAAACAACATAATTCCTCTTCACAAAGCACCGTTCTTCTTGAAAAATCATTCTCCAAAGTTCTTGCCTCATACTACCCCTTAGCCGGAAGAGCAATTGACAACCTCAACATTGATTGCAATGAAATGCCGGGTGCTACGTTAATTGAAGCTCATGTTGATTGCAAAATGTCCCAAGTTTCAAGTAATCCTAATCTAAGTGACCAAAATGTTGTCTTCCCTAGCGGCATGCCTTGGAGAACAATAAAGCATGAT…	Complete
BBV14786.1	ATGGATACATCACAACTTCAATTGATTTCAACAAAGATCATTAAGCCCTCCTTTTCCACCCCACCACCCCCTCAAAAGTACAAGCTTGGACTCATCGATCAACTATTAAATAACGTATACATACCCATAGCTTTCTTCTACCCACACAACCCCAATAATGCCTCCATTAACATCCCATCTCTTCTTGAAAATTCACTCTCCAAAGTTCTAGCTTCATACTACCCCTTGGCTGGAAAAGAAGTTGACAACCTTAACATTGATTGCACTGAAATGGGGGCCACCTTAATTGAAGCTAGTGTTGATTGCAAAATGTCCCATATTTTAAGTCAACCTTATGTAAATGCCCAAGATGTTATATTTCCTAGTGGCTTAAACTGGAGATTTAAGCCTAATGAAAGT…	Complete
LE00081.1	ATGAAGGTGAAAACAGAATGCTCAAAAATCATTAAACCATTTTATGAAGGCAACAGTCCTTCAACAACAAATCATACCCCCCTTAGCATCTTTGACAAGATCACTTATGATACACATATTGCGGTAATATATGCTTACCGTCCACCAACCCCATCAAATGAAGCAATAGAGTTAGGTCTCCAAAAGGCCTTGTCAGTGTATAGAGAATTTGCTGGGAGGTTTGGCAAAGATGAAAATGGAGACCAAGTAATCCTCCTTAATGATGAAGGTGTGAGGTTCGTAGAGGCATCAGCAGATTGGACCCTCCATGAGGCAATGCCATTGAAGCCTTCACCATCTATACTAAGCCTCCATCCAAGCCTTCATGGTGTGGAGGAATTGGTGCAAGTCCAACTCACT…	Complete
LE00587.1	ATGGATTCCCTAAAATTCCAATTGTTATCTGAAAAGTTGGTTATTCCTTCCTCTCCTACACCACACCATCTGAGACATTACAATCTTTGTTTCTTGGATCAATTAGAATGTCCCAATTTTGTACCCATGACTCTATTTTATCCCAAAAGGAAGAACACTAGAGAGAAAAAATCATCCTCTTCGTCGTATATCAATCTTGAAAAATCATTATCCGATCTTTTGAGCATGTACTATCCTTTTGCTGGAAGGATAGTAGACAATAAAGCTATCGATTGTAATGACAAGGGGGCGATTTTATCAGAAGCGCGCATTATGTCCCCAATGGCGGAAGTATTGAAATTATCTTTTTCAACCGTGCAACGTTTGGTGTTTCCGAATGATATACCTTGGAGTGAAGCA…	Complete
LE00969.1	ATGGCTCCATGGATAGAAGAGCTAAATGTTCCTCTCCTGGACATGGAAGTTTCAATACACAATAAAACCACTATACTTCCAGCAGGCTCCATTCCAGTGTCTCATGGAGACACCCTTTACCTCTCGAATCTCGATGATATGATCGGAACACGAGTTTTTACTCCGACGGTATACTTTTACCGTTCGAATTCCCAGCATTTTCAGAGATCATCTGTTTCAGAAATCCTTAAAGATTCTCTTTCTAATGTGATAGTGCCATATTATCCTTTCTCAGGGAGACTAAGGGAGACAGGAAATGGAAAACTCGAAGTGTTTTTCGGGCCTGATCAAGGCGTGCTCTTCATTGAGGCAAGCACAGAAATGGAGTTGGAGAGTCTCGGAGACCTTTCTGTGCCTAAC…	Complete
LE00970.1	ATGGAAATGAAGATCATTTCCAAACAGAACATCAAACCAAAGAGTCCCACACCAGAACATTTGAAAATCTTGAAGTTTTCAGTTCTTGATCAACTTTGTGCCCATGCATACATACCATTTGTTCTCCTTTTCTCAAACAATCAAAATGGCCCTGATTTTATCACAAAAACTAGAGACCATTTGAAACATTCCCTCTCTGAAACCTTAGTTCGATTTTATCCACTAGCTGGAGAAGTCAACGATCTACACATAGACTGCAACGACACAGGAGTGTACTATGTTGAATCGTTGGTACACAAATCCATAGCTGAATTTTCCGAAAACCCGAAATCGAAATATGTTCGTCAACTGTTTGCTTATGATCCTGATTCTCAAGAACTTGTAACAAAGAAATATGTT…	Complete
LE01141.1	ATGGCTTCATCAAGACTTCAACTGATTTCAAAGAAAATCATCAAGCCCTCCTTCTCGTCCCCGCCACTCTTTAGGAGCCACAAGCTTGGCCTTAGTGATCAACTAATGAATAATGTATACATGCCCATAGCTTTTTTCTACCCAAACAAACAACATAATTCCTCTTCACAAAGCACCGTTCTTCTTGAAAAATCATTCTCCAAAGTTCTTGCCTCATACTACCCCTTAGCCGGAAGAGCAATTGACAACCTCAACATTGATTGCAATGAAATGCCGGGTGCTACGTTAATTGAAGCTCATGTTGATTGCAAAATGTCCCAAGTTTCAAGTAATCCTAATCTAAGTGACCAAAATGTTGTCTTCCCTAGCGGCATGCCTTGGAGAACAATAAAGCATGAT…	Complete
LE01220.1	ATGGAAGTTCAAATCATTTCGATAGAAACTATCAAACCATCTTCTCCAACACCATTTCACAACAAAATCTTCAACCTTTCTCTATTAGACCAATTAATCCCAGCTCCTTATGCTCCCCTTATATTCTTCTATCCCAATCCTCATCATAACTCAACAACCCATCTTCATGAATTTCTTGAAAACTTGAAGAAATCACTTTCAGAGACATTAACTCTCTTCTATCCTTTAGTAAAAAGAATAAACCTTTCTCAATTTCTAACCAAACTTGATATTCAAGTCCTACCTCAACTTCTTCCTTGTGGGACAGGATTTGAAAGTAATCAAAATGAACCATCATCAAGAATTACTAACATTCAAGTTAACCAATTTGAATGTGGAGGATTAGCAATTGGAATATGC…	Complete
LE01239.1	ATGGCTCCATGGATAGAAGAGCTAAATGTTCCTCTCCTGGACATGGAAGTTTCAATACACAATAAAACCACTATACTTCCAGCAGGTTCCATTCCAGTGTCTCATGGAGACACCCTTTACCTCTCGAATCTCGATGATATGATCGGAACACGAGTTTTTACTCCGACGGTATACTTTTACCGTTCGAATTCCCAGCATTTCCAGAGATCATCTATTTCAGAAATCCTTAAAGATTCTCTTTCTAATGTGATAGTGCCATATTATCCTTTCTCAGGGAGACTAAGGGAGACAGGAAATGGAAAACTCGAAGTGTTTTTCGGGCCTGATCAAGGCGTGCTCTTCATTGAGGCAAGCACAAAAATGGAGTTGGAGAGTCTCGGAGACCTTTCCGTGCCTAAC…	Complete
LE01763.1	ATGCCTTCATCTTCAGTTCAACTCCTCTCCAAATGTACAATCTATCCAGACAAGAACTCATCCATCAAATCCTTAAAACTTTCTGTTTCTGACTTGCCTATGCTCTCTTGCCATTACATCCAAAAGGGTGTTTTACTATCTTATTACCCCCCTCAAGAAATCATCACAAACTCACCATCGCCACCATCTAACGAACTTATTCAACTCCTCAAACTATCCTTATCCAAAGCCCTCTCCTTCTTCCCACCCCTCGCCGGCCGCCTCGAAACCGACCAATCCGGCCACGTCCACATCGTATGCAACGACTCCGGCGTTGACTTTTTCCATGCAAGAGCCCCCCACCTCTCCGCCGACGATATTCTCCCCGGAGACTCCGATATTCCGGCATGTTTCCGGGAG…	Complete
LE01884.1	ATGAAAGTTTCTTTCACAAGTTCATCTTTAGTTACACCTTCAAAGCCAACATGGAATGGAATTATGCAATTAGCCGATTGGGATCAAATAGGATACATAAGCCATATTTCAACAGTCCATATATACAAACCACCACATAAACAAGAAAACTCTTCCATTGCCTTCATCAATAACCTCAAAGATTCCCTTAGTAGACTCCTTGTCCATTTTATCCCATTGCAGGCAGACTCCGTTGGATCAACGGAGGCCGCCTTGAAACTAGATTGCAATGCTTTGGGTGTTCAGTTCATAGTAGCTGAAACCAAAGCAAAGCTATCCGACCTCGGAGAATTCTCAACCTCTTCTGAGATGACATCTCTCGCCCCTCGAATCGACTATGAGAATACTTCCTTAGAGGAA…	Complete
LE02089.1	ATGGCTGAAGTTTCATACATTTGCAAAAGAACAGTGGTTAGCACAAAGGTTATGCAGCAGGGGAAGTTCTGCCCTCTATCAGTTTTCGACCGTGTAATGGAAAACAACCACCTATTACTTGTGTTGTATTACCAGTCTCCTCCAGGCCTTAAGGTTGGGGCACTAACTGCAAAGCTTAGGGAATCAGTGGCTAATGTGCTATGTGCATATCCGATTATTACAGGGCGTTTACTGAAGACAACGGAAGGGCATTGGATGATCAAGTGTAACGATGCTGGGATGAGGCTGGTGGAAGCAACGGCCAAGGGAAGCATGGACGAATGGCTTCAGAATGTAAATAGGGAAAAGGAGCTTCAGCTTATTCACTGGGAACCAATATTTCATAGACCATATTTTTGG…	Complete
LE02273.1	GGTGATAACAAATCGTTTCCATCTCCCCAACTCAATGTTGCATCAATTCTCCCTCCAATTGAAGATCCATCTACCAAACCAGCATTTGGGTTGTTTTCTGATCAAGAAAATTCTATCAGCAAAAGATTAGTGTTCAATTCTTCAAAACTAAGTCAACTAAAAGCCAAAGTTTCTGCTGAAACAGGATTAACAAACCCCACTCGTGTTGAAGTCGTGACTTCCCTCATTCACAAATGTGCTAATGCAGCTTCTTCACTTGTGGATCCAAATTCATACAAACCCCCCATTTTCGTTCAAGTTGTAAATATTAGGAATTTTACGAACCCTCCACTCTCACCAAATTCGGTTGGAAATCTTGTTCATCATTTCGGTGCACCCTTCCCGGATCCAAAGGATTTA…	Lacking initiation codon
LE03170.1	ATGGCTTCTTATAGACTTAAATTGCTTTCAAAAAAGTTCATTAAGCCTTCATTCTCCACCACACCACCCCCTAGGAGCTACAAGCTTGGTCTTATGGATCAACTATTGAATAATGTATACATGCCCCTAGCTTTTTTCTTTCCAAACAGAGACAATAATTCCCCTTTACCCAGCAACATCCCCACTCTTCTTGAGAACTCATTGTCTAAAGTTTTAGCTTCATACTACCCAATAGCTGGAAGAGCAGTTGACAACCTCAACATTGATTGTAGTGAAATGAAAGCTACCTTCATTGAAGCTCATGTTGATTGCAAAATGTCCCAAATTACAAGTAACCCAAATGTAAGTGCCCAAGATGTTATATTTCCTAGCGGCTTGTGTTGGAGAGCATCAAAGGGT…	Complete
LE03614.1	ATGCAATATTGTAATAACAAGGAAAATAGACAAAAAATCAACATATTCATGAAGCCAGTAGTAGAAATTGTTTCAAAAGAGTCGATCAAACCAAATACACCAACACCTCAAAATTTGAGAAACTTCAAAATCTCTTTCTTGGATCAACTTTCTCCATCGTCCTATATCCCCACCCTTTTATTCTACAATCACCCTCTTCCCAATCATGCAAATGATTCCAACATCTTATCCAACCTCAAAGAGTCTCTTTCTGAAGCCTTAACAATTTACTACCCTCTTGCTGGAAAACTAAAAAATTCCATCTCTATTGATTGCAATGATGAAGGGGCTTTATTTGTAGAAGCACAAGTAAACAACTATTCTCTAGCCATGTTTCTTGAAAGCCCTAATGTTTCGTCC…	Complete
LE03619.1	ATGGATGTTAAATGGATGATTCAACAAGTTTCTTCTAAAATCATCAAACCTTCCATTCCGACACCATCTCATCTCAGAACCTACATGGTTTCTCTTCTTGATCAATTAACAGTGGCATCTTATATACCAGTGGCCCTATTTTACCCTCAAAACAAATCTTCAAATCAAATTTCTCAAATTCTTGAAAAATCTTTGTCAGAAATCTTAACTTCCTACTACCCATTTTGTGGAACATTGTCAGCAGATGGAAATTCAGTTGAATGTAATGATAAAGGTGCTTCGTTTTCAGAAGTTGTTATCAAATGTCCCATGTCAGAATTTATTAAGGAAACCAATGTTCGATTTCAAGATTTGGTGTTTTCTAACAAGCTTGCATGGGGAAACTCGTGCCCAGAAGAT…	Complete
LE03734.1	ATGAAATCCCAGAAAAACGAATTCGTTAAAAAACAAGGATTGTCAGAAACTCTGACAAACTTCTACCCTTTGGCAGGAGAAATCAAAGAAAATCATCAAGAAATTGATTGCAATGATAAAGGAGTGTACTATGTTGAAGCAGAAGTAAACATGCAACTTATTGATATTCTAAAAAACCCTGAAACAAAATTACTCCATCAACTATTTCCTTATAGTCCTAGCAACAAAATACTAATCACAAAAACATGCATCACAATGGTTCAAGTTAATATTTTTAGTTGTGGGGGTCTTGTAATTGGTTTGTACACTTCACATAAGCTGATTGATGGTTCCTCGGCCTCATTGTTCTTGAAATATTGGGCCGCGGCCGCCAGGGGGAGTTCATATCAAGAATCCCCT…	Complete
LE04763.1	ATGGTGCTCATTGTTAAGCAATTAGAGCCAACATTGGTTAGTCCAAAAGAGGAGACACCAAAGGAGGGAAAGGGTAATGAGAATGCTGCACAAGTGCTCAAGGATGCATTAGCCAAGATTCTTGTGCCATATTATCCGATGGCGGGGAGGTTAACGATTAGCCCAGAGAGGAAGTTTATAGTTGATTGCACAGGGAGGGGGGACAACACCAAGCCTGATCCTGCTACTCTTGGGAAGTTAGTTTATGACATTCCTGGTGCCAAAAGTATTTTGGACATGCCACTTCTAGTTGCTCAGGTAACAAAATTCAAATGTGGAGGATTTGTTCTTGGCTTGTGCATGAATCATTGCATGAAAGATGGAATTGCAGCAATGGAATTTGTCAATTCTTGGGCTGAA…	Complete
LE05006.1	ATGCCTTGTGCTGAATCAGTAATCATGCTATCTTCTCCTTCATTCAATATGGTATCAAAATGCACCATTTACCCTTCACAAAAATCCACTATACCTGACCTGAAACTATCTGTTTCAGACTTACCAATGCTTTCTTGCCATTACATTCAAAAAGGCTGCCTTTTCCCCCTCCCTTCTTATCCGATTCCGGACTTTATTCTTGAACTGAAACAAAGCCTCTCTACTGCTCTGACTCATTTTCCACCGCTTGCTGGCCGTCTTGTTACAGACTCCGAAGGCTACGTCTACATCACATGCAACGATGCAGGGGTTGATTTTCTCCATGTGGAAGCTTCCCATGTTTCGGTTAAGGATGTTTTGTCCCCTAATCATCATGTTCCATTGATTGTCAAAGCTTTC…	Complete
LE05185.1	ATGTTACAATCTCATCAAGAGTTGCCTGATTGTTTTTATCTTGCACAACCAATATTAATAACTCCTCATAGCCCAACACCAAATCATTTTCTTTACTTGTCAAACCTTGACGATCAAAACTTCCTAAGATTTTCTATAAAGTACCTTTATCTTTACAACAAGGCCATTGATATTGAAAGGCTCAAAAGTTCACTATCAAGAGTTCTTGTTGATTACTACCCATTGGCTGGGAGATTAAGAAGAAGAAATAATGAAGAAAATGATGATAAGCTTGAGGTGGAATGCAATGGGTCTGGTGCTTTGTTTGCTGAGGCTTTCATGGATATTACTGCACAACACTTTCTTGAGATTTCAAATAAGCCAAATTGGTCTTGGAGGAAGCTATTATACAGGTCTCAA…	Complete
LE05878.1	ATGGTTGAGAAAAACATATCTATTCCTTCACCAGTTGTGAAAGTTGAACACATTGTAAAACCAGCTGAACCAACACCCAACCATGTCATGTACTTAACCGGCTGCGACCAAATCCAAGCAGTCACGCATGCCCCCGTTGTGTATTTCTACCTCCCCACCCCCACTACTCTCTCCGAAGCAGCCTGTAGATTGAAAGAATCACTGAGCAAAGCATTGGTAGTTTTCTACCCTGTTGCTGGTCGTGTAAAGTGTATTGAAAAAGGCTGCTTAGAGCTTTACTGCAACGGTGAAGGTGTTCTTCTTGTGGAGGCAGAGTCTGAAGCCACCCTGGAAGACTTCGGCAATTTCATGCCGACCCCTGACGTCCTCCAACTAATTCCGACTATTGATCTAGTGGCG…	Complete
LE05883.2	ATGGCAAGTCATAAACATAAAGTTCTCCCACAAATAGAAGTCTCAATTACAAAAAAAATATCAGTATGTTCAAAATCTACTCATCCTTCAAACATTCTTGAACTGTCCAATTTAGATAGGCAATTTCCTGATCTAATGTATGCAGTTTTCTTGTACAAAAACAAGAGTAATAACCCATGTGAGATTTCTAATGTGGAACACTTTGCTCATTTACAAGGTGCTCTTGAAGAAGTGTTATCGATGTGGTATCCGGCTGCAGGCCGGTTTGTTGTCAATCCTAGTGATGGGAAGCTTAATATAATTTGTAACAATGCAGGTGTAGTTTTAGTTGATGCATTTACCATATCTAAAATTTCTGATATTTTTGTTGATCCTAATGGTGCTCATGGTCTTTCATTG…	Complete
LE05912.1	ATGTATTATCTTAATAATAAAGATCAGAAATCACATACTTCAATTTCCAAAAAAATGGATTTCTCTTTAACAAGATCAAATGGAAACCTAGTTGCTCCAATAAATCCAACACCTTCAGAAGTTCTTGACCTCTCCTTCATCGATAAATTACCAGTTCTAAGATGTTATGCTAGGACACTTCATGTGTTTAAACATGGACCAAATGCAGCACAAATCATTCGTATGGGTTTGTCCAAGGCACTTGTTCCTTATTACCCTCTTGCTGGAAGGCTAAAAGAAAGCGAAAATGAGCTTCAAATAGACTGCTCGGGCGAAGGCGTTTGGTTCGTTGAGGCATCTGCGGATTGTAAGCTTGATGATGTTGATTACTTTGATGATGCAATGACTATTCCATATGAT…	Complete
LE07992.1	AATCCCACCAGGGTTGAGGTTGTAACTGCACTTCTGAACAGATGTATAGTGAATGCTGCAAAAAAGAACAATGATCCATTGAGACCCTTCATATTATTCATGCCATTCACTATTCAAAATTTACTAAATCCACCACTTCCACATAAATTAGTGGAAAATTATTTGACTTTTTTCCTTGTACCAATTCCAGATGAGGGTGACTTAGAGATCCCAACATTGGTTAGCAATATTCAAAAGGAAAAAATAAATTACTTCCGGAAATACAAAGGTATCAATATAAACCAAACAATTTCAACTATTTCTAATGATACTGAAGATTTCAAACAAAATAATCTTGCAAACACGAGGCTGACCACCAGCTTGTGTGGCTATCAATTCTATGATATGGACTTTGGATTT…	Lacking initiation codon
LE08073.1	ATGGCTGCACCAAAGATTGAATTGCTAAGCAAAAAATTGACAAAACCATCTTCTTCAACACCAGATCATTTGAGAACTTATAAGTTATCTTTCTTGGATCAATTACAATGCCTCAAATATCTACCAACTACTTTGTTTTATGAAAACAATTCCTCAAATAATGCAAATCAACCATCATCATTTGAGTATATTGAGCAAGCTTTAGCTGATGTTTTGAGCTTCTATTACCCTTATGCTGGTACTCTAGCAGACAACGTCTCTATCGATTGTAATGACATGGGGGTAATGTTCACCGAAGTAAGGATTCAATGTTCGATTTTCGAGTTTCTTAAGCAACCTTGCCCCCTGGGTCAAAATTTATTGTATTGCAATGAGTACTTGCCTTGGAAAGATCATGGC…	Complete
LE08329.1	ATGAAGGTAACAACAACATATTCCTCCATTATCAAACCATGTGAGCCAACTCCAAATACCAAAATTCCACTAGCAGAATGGGATCAAATAGGCTATATCAGCCATATCCCAACCATTCACATCTACAAACCATCACCAAACATCCCCCAAAACACTCAAATTGAAAATCTTAAAGATTCATTAAGCAAAATATTAGTCCCCTTCTACCCTCTAGCTGGACGTTTACATTGGACAACCCGAGGCCGTCTGGAGATAGGATGTGATGCTACCGGAGTTGAGTTTATAGTTTCCGAAACTGGATCAAGACTAGAAGAACTAGGTGAATTCTCAACATGTCAAGAAATTCACAAACTGTCTCCTAATATTGACTACAAAAACACCCCTTTTGAGGAAATCCCG…	Complete
LE08534.1	ATGCCTTGTCAAGAAACAATTATTACCCCCCTTTCCCCCTCTTCCTTCACCCTCCTCTCAAAATGCTCTGTTTTCCCCTCTCACAAATCCACTACCCCTGACCTCAAATTATCAGTTTCAGACTTACCTATGCTTTCTTGCCACTACATTCAAAAAGGTTGTCTCTTCACTCTCCCCCCTTTCCCTATCCAAGAACTCATTACTCAATTCAAGCAAAGCCTCTCAACAACCTTAACTCACTTCCCCCCTCTCTCCGGCCGCCTCGTAACCGACGCAAATGGATACATTTACATTAAATGCAATGATGCTGGAGTTGACTTTCTCCACGTAGTACAAAATACCCATGTTTCGGTTCTTGATATATTCACATCTAAACATGTACCCGAAATAGTCAAAGGT…	Complete
LE09910.1	ATGAAAGTTTCATTCACAAGTTCATCTTTGGTTAAACCATCAAAGCCAACATGGAATGGGGTTATGCAATTAGCAGACTGGGATCAAATAGGATACATAAGCCATATTTCAACAGTCCACATCTACAAACCACCAAATAAACAAGAAAACTCCATTGCCTTCATCAATACCCTCAAGGAGTCACTCAGTAGACTCCTTGTCCATTTTTATCCAATTGCCGGGCGCCTCCGTTGGGTCCATGGAGGCCGCCTGGAGCTCGATTGCAATGCAATGGGCGTTCAGTTTATTGTAGCCGAAACCAAAGCGAAACTATCCGACCTCGGAGATTTCTCAACGTCTTCGGAGATGTTGTCCCTCCCCCCTAGTATCGACTATGAGAGTACTTCCTTAGAAGAACAT…	Complete
LE10136.1	ATGTCCACGATGTCGGACATTTTAAAACAACCATTTTCAAAAGTCCAACGTACCGTGTTTCAAAATGATTTACCTTGGAGTGAGCCGAGACTCGAGCACGACAGTTTAGCGATTGCTAGACTCACCCATTTTGGTTGTGGTGGGAAATCACTCAGCCTTTGTTTAACTCACAAACTTGGTGATAGTAACACTCTATGCAATTTCCTACTTCATTGGTCTGCTCTTGCTAGAGGCATTTCTTTTCCTCCACCTCAACTCATTGGAGCTACATTGCTCCCACCCAATGATGATCCATTTACTCCCTATATGTTTGAGGTGAAAAACCAGCCACATACTACTAGAAGGTTGCATTTTGATGGAGCAACCATTGATCATCTTGTTGATCTTATAGCTTCCCAA…	Complete
LE10529.1	ATGGAAGTTGAAATAATCTCTACAGGAAATATCAAACCATCATCTCCAACTCCTGTTAACCTTAAAGATTTCAAGATTTCAATCATTGATCAACTTTGTGCTCATGCATACATCCCATTCCTTTTGTTATTTCCAAACAACCACCAAAACATTGACAAAAATGTCATCTTAGCAAGAAGAAATCTCCTAAAACAATCCCTTTCCGAAGTTCTTGTTCACTTCTACACATTTGCAGGAGAAATCAAGAATGATGATACTTTAAACGTCGAATGCAACGACAATGGCGTGTACTATGTTGAAGCAGATATAAAAAACCAACAACTCCATAATTTTCTCAAACACCCAGAAACCAAATTCATGAGGAAATTGTTTCCTTATGACCCTGATTTAGTCCAATTT…	Complete
LE11016.1	ATGAAGATTGAAGTGAGAGAATCCACCCTGGTAAAGCCAGCTGAAGAGACTCCAAGACGGAGTCTCTGGAATTCCAACGTGGATCTTGTCGTCCCGAATTTCCACACGCCTAGTGTGTACTTTTACAAGCCGACAGGATCCATGAATTTCTTCGATTCGAAGGTACTAAAAACGGCACTAAGCCGAGCCTTAGTGCCGTTTTATCCCATGGGAGGGAGATTAAAGAGAGATGAAGATGGTCGTATCGAAATTGATTGTCAAGGACAAGGAGTGTTGTTTGTGGAGGCAGTTTCTGATGGAGTTGTTGATGATTTTGGTGACTTTGCACCAACTTTAGAACTTAGGAATCTTATTCCTTCGATTGATTATTCTAAAGGAATTGAATCTTATCCTCTCCTA…	Complete
LE11336.1	ATGAAGTTGACAATTGAAAACTCAAGAATCATTAAACCTTACTATGAACCAAATACTACCCCACCTTCAATGAAAGATCATATCCCACTTACTGTTTTTGATAAGGCGAATTACGACACTCAAGTTGGTGTTGTATTCGCTTATCATCCTCCAACTCCGCCAAATGCAGCCATAGAGCTTGGCCTTCGTAAGGCATTGTCTATTTTTAGACCATTTGCAGGAAGGTTTGGCAAAGACAAAGATGGTGAAAAAATAATTCTTCTCAATGATGAAGGTGTCAAATTCATCGAGGCCTCGGTGGATGCCCCGTTGGACGAAACGACGACGTTAGAGCCATTCTCACCTACTTTGGAGATGCTTCATCCAAGCACAAAAGATGATGTTGATGAATTGGCTCAA…	Complete
LE11361.1	ATGGTTGAGAAGAACACTGCTATTCCTTCACCAGTTGTGAAAGTTCAACACATTGTAAAACCAGCTGAGCCAACACCTAATCATCCCATGTACTTAACCGGCTGCGACCAACTCCAGGCAATCACACATGCCCCAACTGTATACTTCTACCGCCACACTCCCACCACTCTCTCTGAAGCAGCCCAAAAAATAAAGGAATCGCTGAGCAAAGCTTTAGTGGTTTTCTACCCTATTGCTGGTCGTATAAAGCTGGTTGAAAAAGGTCGCGTGGAGCTTTACTGCAACGGAGAAGGTGCTCTTCTTGTGGAGGCAGAGTCCGAAGCCACCATCGAACAATACGGTAGCTTCATGCCGACTCCAGAACTCCGCCAATTGATTCCTACTATTGATCTGATGGCG…	Complete
LE11478.1	ATGGCATCTGCAACTACAAGGCTTCTACAGCTCTCAAGAGAAGTAATTAAACCATCTACTCCAACACCTCTTGCACTCAAAACTTACAAGCTCTCTCGGTTCGAGCAAGCATTTAATCACAACTACATGCCCCTGGCCGTTTTCTATGACAAAAACTCGATTCTCTGTGATGGCCAAATCTCTCCGGTTCTTTATAGTTCCCAATCAAAAACTCTATCGTTGTATTACCCTTTTGCAGGAACTTTGGAAGGGGGTGGAAACTCTGTCTATTGCAATGATAGAGGCGCTACATTGGTTGAAGCAGAGATCAAGTGTCCTATGAATAGAATCTTGAATAACAAAGATGTAAGTGCGCAAAATGTTGTCTACCCAAGTGGAATACCATGGAGCAGCAGTTTC…	Complete
LE11565.1	ATGAATACTGAAATAAAAATTAATAGTTCAAGAACCATTAGGCCTTTCTATGAAGGGAATAATCCACCTTCAAACAAAGACTACATTCCCCTCAATGTTTTTGATAAAGTCAATTATGATACTCTTGTAGCTCTGTTGTTCGCCTATCATCCCCCAACTCCACCAAATTCAACATTAGAAGTCGGCCTTCGGAAGGCATTATCAGTGTATAGGCCATGGGCTGGAAGATTAAGCAAAGATGAAAAAGGCAATCAAATCATTCTTATTAACGACAATGGTATCAAGTTCATCGAGGCATTAGTTGATGGCGCGTTAGATGAAACTGTGTCGTTTACTCCCTCGCCATCTATAACGAAACTTCATCCATCCACACAAGGGGTGGTGGATGAATTGTTGCAA…	Complete
LE12137.1	ATGGACACTTCTAGTATTAGAATTGAATTAGTTTCGGAAAAATTGATCACACCCTCATCCCCAACACCAGAACATCTTAGACATTACAAACTTTCATTTCTTGATCAGTTGGTCACTACCAAATATATTCCTGTTACTCTATTTTATACAAACACCTCAATATCTTCATCGGAGAAATTATCTTCTATACTTGAGGAATCCTTATCAAAATTGTTGTCATTTTATTATCCCTATGCCGGAAAGATAGTTGATAATATTTATGTGGATTGTAATGACAGAGGAGCCCTTTTTAAGGAAGTCCGCATTAAAACTCCAATGTGTGAAACACTGGCTAATGAGTTTTCTAATACCCAGGAGCTCCCTGGAAGTGGGTTTTGTTGCAAGGAGCCAAGTGCGGAA…	Complete
LE13800.1	ATGGTTCAAGTTAACATATTTAGTTGTGGTGGTCTTGTAATTGGTTTGTACACTTCACATAAGATGGTTGATGGGTTCTCAGCCACATTGTTCTGGAAATCTTGGGCCGCGGAGGCAAAGGGAATTTCATATAAAGAATTCCCTGAATTTGATACACATGAAATGTTCCCTCTGAATTCAACTCTGCCTAAATATGCATCACTAGTAATGTGGCCTACTTTAATGGGAAAATGCAAATGTGTTGCTAGACGTTTCGTGTTCGACAAAGTTGTGGTTGTGGTTGGATTCATATGGAAACGTCTCATGGCTGCATCAAAATCAAGATCAGGTGTTCATAAGCCATCTGTTTTGACAATTTCAGTGAATTTACGGGGGAAAACTTCGCCTCCGTCGTTTAAT…	Complete
LE14174.1	ATGGCATCACCAAGGATTCTTCAACTCTGCAGAAACATTATCAAACCTTCTTCTCTAACACCTTCTGCACTTCAAACATATAAACTCTCTAGATATGATCAGGTATCAACTCATGTTTATATCCCTATGTCATTTTTCTACCCTAAGAATACTAGTAATCCAATTCCCAATTCCCAAATATCTCAGCTTCTTCAAGATTCTTTGTCAAAATGTTTGTCCACTTATTATCCTTTTGATGGGATCTTGATAGGGAATGACCATGTTTCTTGCAGTGACAAAGGAGCAACATTTGTGGAAACAGAGATTGAGTGTCCCATGTCTCACATTCTCAATAACAATGATGTTAGTGTACAAAATGATTTATACCCAAAAGGCATACGTTGGAGCTGTGGTTGCGAA…	Complete
LE15327.1	ATGGGAGGAAGATTGAAGAGAGATGAAGATGGTAGGATTGAGATTGATTGTCAAGGACAAGGGGTGTTGTTTGTGGAAGCTGTTTCAGATGGAGTTGTTGATGATTTTGGTGATTTTGCACCAACGTTGGAACTCAGAAGTCTTATTCCTGCAGTTGATTATTCCAAGGGGATTGAAACGTATCCCCTCCTCGTCTTGCAGGTGACACATTTCAAGTGTGGCGGAGTCTCACTCGGAGTTGGTATGCAACACCATGTAGCAGATGGAGCTTCCGGTCTGCATTTCATCAACACATGGTCCGATATGGCTCGAGGCCTAGACATCACAATCCCTCCTTTCATAGACCGGACATTGTTACGTGCTCGTGATCTACCCCTCCCACAATTTGAGCACATTGAG…	Complete
LE16533.1	ATGGCAACATGCATCGAAATAACATCAAAAGAGATGATCAAACCATCATCTCCAACACCACCTCATCTCAGAAATCACAAGCTTTTCTTGATGGACCAAACAATGCCACGATGTTACATTTCACTCATTTTCTTCTTCCAATATGATGACGATTCATCAATTTCTGAAAAATCTCAACAATTCAAAGAATCTTTATCAAGGACCCTAACTTTATTCTACCCTTTAGCCGGAAGAATCAGAAGAAATAACCTATCTGTTGACTGCAATGATGAAGGGGTGGAAGTTGTTCATGCTTTTGTGCATACTCAACTAGCAAATGTACTCAAAGAACCCAAAATGGATGAGTTAAAGAATTTGGTTCCTGAACAAGCCCAAGAAATAGGATGTGATATCCCACTT…	Complete
LE16781.1	ATGAACATCGAAATTCTGAGTAGGGAAACAATTAAACCCTCAATACCCACTAATGATGTTCGCAAAACTTGGAAAATCTCACTGTTAGACCAATTCTCTCCAGCATTATATGTCCCTGTCCTTTTCTTCTATAACTCAAAACTAAGCAACCCCATCATCTCTTCACCAGTTTTAGACCTCCTAAAAAAATCACTTTCCGAAACCTTAACTATCTACTACCCTCTTGCAGAAGCTCAAACAAATTGGTCCTTAGAAAAATTTCTCGAAAAACCGGACCTAACATTCTTGAACAATTTCCTCCCATGCAATGGGAACTGCCTAGAGAAATCTGGGAGTTCTCAAACTTTAGCCGCTTTCCAAACAACCAAGTTTAGATGTGGTGGCATTGTGATTGGAGCT…	Complete
LE16854.1	ATGGACACAAACAATGAAATCCCACAAAAACTACTTCATTTGAAACAAGGATTGTCACAAACTTTGACACGTTTTTACCCACTAGCAGGAGAAATCAAAGAAAACCATCAAGAAATTGATTGTAATGATAATGGAGTCTATTATGTTGAAACTCAAGTGAACATTCAAATTCTTGATCTTCTAAAAAACCCTGAAACAAAATTACTTCACAAACTACCAGCTTATAATCGAAGTGACACAATCCTACTCCGAAAAACATGCATCACAATGGTTCAAGTTAACATATTTAGTTGTGGTGGTCTTGTAATTGGTTTGTACACTTCACATAAGATGGTTGATGGGTTCTCAGCCACATTGTTCTGGAAATCTTGGGCCGCAGAGGCAAAGGGAATTTCATAT…	Complete
LE17416.1	ATGGAAGTCGAAGTCATCTCCAAGGATTATATTAAACCAATTTCACCAACTCCTCATCATCTCAAAACTCACCAACTTTCGGTTCTTGATCAATTGAATTCCCATGCATACATTCCCTATCTATTTTTTTTTTTCTACCAAAACAAAATGGACACAAACAATGACATCCCACAAAAACTACTTCATTTGAAACAAGGATTGTCACAAACTTTGACACGTTTTTACCCACTAGCAGGAGAAATCAAAGAAAACCATCAAGAAATTGATTGTAATGATAATGGAGTCTATTATGTTGAAACTCAAGTGAACATTCAAATTCTTGATCTTCTAAAAAACCCTGAAACAAAATTACTTCACAAACTACTAGCTTATAATCCAAGTGACACAATCCTACTCCGA…	Complete
LE18460.1	ATGTCATCCTCTGGAACATCTTCTTTAAAATTCAGAGTTACTAGGAAAAACATAGAGCTAATTGGCCCAGCAAAACCAACACCCTATGAATGCAAACTACTCTCTGACATAGATGATCAACAAAGTCTTCGGTTTCACGTCCCCGTTATTCAGTTTTACGGGTCTTCCCCTTCAATGGAAGGGAAAGACCCTGTTAAAGTCATCAAGGAGTCGCTCGCAAAGGCGTTAGATTTCTACTACCCGCTTGCAGGGCGACTCAGGGAGCTTCCTGGAAGGAAGGTAATGGTGGAGTGTACAGGTGAGGGTGTGTTGTTCATTGAAGCTGATGCTGATGTTAAGCTTGAGGACTTTGGGGAAGATGATCTTCATCCTCCATCTATTCCTTGTTTGGATAAGTTG…	Complete
LE19854.1	ATGGCATTTTTCTACCCCAAGAATACTAACAATTCAATACCCAATTCCCAAATATCTCAGCTTATTCAAGAATCTTTATCAAAGGCTTTGTCCACTTATTATCCTTTTGCTGGGATCTTGAAAGGAGATGATTGTGTTTCTTGCACTGACGAAGGAGCAACATTTGTGGAAACAGAGATAACTGAGTGTTCCCTGTCTCAAATTCTCAACAATCCAAACGTAAGTGTGCAAAATGTTTTGTACCCAAAAGGCATACCTTGGAGCTCTAGCTATGAAGATCATACTTTGTTGTATGCTCAACTCAACCATTTTAAATGTGGTGGTAAAGCTCTTGGCGTATCTTTATCACATAAAATCGCTGACGGATGTACAATGGCACACTTTATTCGTCACTGGGCT…	Complete
LE19864.1	ATGAAGATCAAAATATTATCCAGGGAGTTGGTTAAACCATCCTCTCCAACCCCACTTGCACTCAAAGATTTCAAGCTCTCCTTCATAGATGAGAAAATCTCACATTTTTTCATACCCCTCATTTTGTACTACACATACAATGAGAGCTCTGGCATCAAACCATCTGAAATGGATACATGGTTAAAGGCGTCTATGGCAGACGCCTTGACGGATTTTTACCCTCTAGCGGGGAGGATGAAAGGACAGACACTAGTAGATTGCAACGACGAAGGGGTATATTTTTTAGTGTCTGTAGTTGATGGAATGCTGCAAGAACTCATTGAGTATCCGAAAAACGAAGTTTTGGACAATCTTATTCCTTACAAGTCACATGGAAGCACATTGATAGCTAATGAACAA…	Complete
LE21155.1	ATGAAGATCAAAATATTATCCAGGGAGTTGGTTAAACCATCCTCTCCAACTCCCCTTGCACTCAAAGATTTCAAGCTCTCCTTCATAGATGAGAGAATCCCACATTTTTTCATACCCCTCATTTTGTACTACACATACAATGAGAGCTCTGGCATCAAACCATCTGAAATGGATACATGGTTAAAGGCGTCTATGGCAGAGGCCTTGACGGATTTTTACCCTCTAGCGGGGAGGATGAAAGGACAGACACTCGTAGATTGCAACGACGAAGGGGTATATTTTTTAGTGTCTGTAGTTGATGGAATGCTGCAAGAACTCATTGAGTATCCGAAAAACGAAGTTTTGGACAATCTTATTCCTTACAAGTCACATGGAAGCACATTGATAACTAATGAACAA…	Complete
LE22314.1	ATGGATTTCTCTTTAACAAGATCAAATGGAAACCTAGTTGCTCCAATACGTCCAACACCTTCAGAAGTTCTTGACCTCTCCTTCATCGATAAATTACCAGTTCTAAGATGTTATGCTAGGACACTTCATGTGTTTAAACATGGACCAAATGCAGCACAAATCATTCGTATGGGTTTGTCCAAGGCACTTGTTCCTTATTACCCTCTTGCTGGAAGGCTAAAAGAAAGCGAAAATGAGCTTCAAATAGACTGCTCGGGCGAAGGCGTTTGGTTCGTTGAGGCATCTGCGGATTGTAAGCTTGATGATGTTGATTACTTTGATGATGCAATGACTATTCCATATGATAAACTCTTGCCAGAGTATCTTCCGGAGGGGACTCGTGTGGATCCGTTGGTGCTC…	Complete
LE22341.1	ATGGGGGGTGAAGGAAAAACTAGAGTTTCTAGGAACAAAATGGTAGTAAGAGCATTAACATCTCCACTAAAACAACACCATTATCTGCCCCTCTCCAATCTTGACTTACTTCTGCCACCCGAATATTTCTCCATCTTCTTATGCTACAAAAACCCTTTAAATGAAGGCAATGATTACTATACATTTTCTAATGCCATTACCATTCTTAAGGACGCCCTATCAATTTGTTTAGTATCATTCTATATATTTGCCGGAGAGATGTCACAAAACGACGATGAACCTCATGTTATTTGTAACAATCATGGGGTGGACTTTGTTGAAGCTTTTGCTGATGTGAACTTCAGAGACCTTGATTTTCACAATTCACATCACAGTGTTGATGGAGTACTCATTCCTGAG…	Complete
LE22379.1	ATGAATGCATCAAGAAAACTTTCATACCTTGTAGCCATGAATTCATACAAGATTTTGAGACATTCAATTCATACATCTGCATCAGCAAATGTAGCATCATCACAGAGTGAGTTACTTTCAGAAAAACTCATCAAACCTTCAACTCCAACACCACCCCACCTCAAATCCTACAAACTTTCCCATCTTGATCAGCTCACCACAGGCACATACTCACCTATGGCCATCTTTTACCCGAAAACTTGCTTCACCAGAGACACCAACAACCAAATTTCTCATGTTCTTGAAAAATCATTATCAGAAACTTTGGCTAACTACTATCCTTTTGCTGGAAGATTGGCTGGTAATATAGCAGTAGAGTGCAACGATGGTGGAGCTTCGTTTTCAGAAGTTCGAATCAAT…	Complete
LE22488.1	ATGGCTGCAAGAAACAAAGTAATCATTCTGGAAACTTTCAAAGTTGTACCATCTCCAGGCACAATCACTGAATTATCCACCCCCCTCACTTGTTCTGATATGCTATGGCTCGGCATCACCCCGATTCATCGCCTTACGTTCTATCAGCTCCCAGTTTCGAGGACCTCTTTTCTTGATACAATAATTCCAGGTCTCAAGAACTCACTGTCTTTGGCTCTCAAGCATTTTCCATCTCCTGCTGGAAACTTGATCATCCATTCTGACTCGACGAGGCCTGGAATCAGATATATGGATGGGGATTCAGTTCCATTCGCTGTTGCTGAGTCGAGTTTTCTTGATTTTGAGTATCTTGTTGGTAATCAGCCAAGGATTTGCAGTCAGTTTTACCCCCTTGTGCCT…	Complete
LE24024.1	ATGGCGGCTGAGAAGAACACACCAATTCCTCCACCAGTTGTGAAAGTTGAACACATAGTTAAACCAGCTAAGCCAACACCTAACCATGCCATGTACCTAACTTCTTGTGATCAAATCGCCTCCGTAACACATACCCGCACCGTGTATCTCTACGGCCCCACCCCACCACTCTCTCTGAAGCTGCCCAAAAATGAAGGAATCATTAAGAAAAGTTTTGGTGTTTTTTACCCTGTTGCTGGACGTGTAAAATGGGTTGAAAAAGGCAGAGTAGAGCTTTATTGCAATGGTGAAGGTGCTCTTCTTGTTGAAGCTGAGTCTGAAGCCACACTTAAACACTATGGCAACTTCATGCCTACCCCTCAACTCCTCCAGTTGATTCCTACCATTGATATGGTGGCG…	Complete
LE24257.1	ATGAAAATGCCTTCATCTTCTTTTAGACTTGTCTCAAAATGTTCAGTGTTTCCGTGTCAGAAATCGACTACCCCTGACCTTAAATTGTCAGTGTCTGACTTACCTATGCTTTCATGTCATTACATTCAGAAAGGGTGTCTTTACATCCATCCCCCGTTCCCTATAGGGGACCTCATTGCTCAAATCAAGAAAAGCCTTTCAACCACTTTAACACATTTCCCACCTCTCGCTGGCCGCCTAGTAACCGATTCGAATGGATACATATACATCAAATGCAATGATGCTGGGGTTGATTTTCTCCACGTAACCGAAAATCGCCATGTTTCGGTTATGGATATTTTGTCCCAGGACCATGTTCCGGAAATTGTTAAAGGTTTCTTTACTTTTGATCAAACAGTG…	Complete
LE25525.1	ATGTTTAATTTGTCTTTAATACTAGTTGATTCAAGTTATCAATCTAATACCATGGCTTTATCAAGAGTTGAATTGATTTCAAGAAAGTTCATTGAGCCCTCCTTCTCTACCACCCCACCACCCCCCGGGAGCTATAAGCTTGGCCTTAGCGATCAACTAATGAATAGCGTATACATACCCATAGCTTTTTTCTATCCAAACAAATTGAATAATTCCACTTCACCCAACAACATCCCCATTGATGTTCTTGAGAACTCATTATCCAACGTTCTAGCTTCATACTACCCTCTAGCTGGAAGAGAAGTTGATAACCTCAACATTGTTTGCAATAATGAAATGAGAGCTACTTTAATTGAAGCTACTATTGATTGCGAAATGTACCAAATTTCAGATAACCCA…	Complete
LE26614.1	ATGAAAGTTTCATACACATCATCTTCATTGGTTACACCAGCAAAAACAACATGGAATGGCAGAATGCCTTTAGCCGATTGGGATCAAATAGGTTACATAAGCCATGTTCCGACCATTCACATATACAAACCACCTTACAATTATGATCCTCAACAAGATAAACCTTTTGTAGACAATCTTAGGGACTCACTAAGTAGACTCCTTGTCCATTTCTACCCATTAGCCGGGCGGCTCCGTTGGATCGAGGGGGGCCGCCTTGAGCTGGATTGCAACTCTATGGGGGTTCAGTTTATCGTAGCTGGGACTAAAACGAAACTTGATGATCTCGGGGAGTTCTTGACATCCCCTGAGATACAATCACTTGCACCTCATATCGACTACGAGATCACTCCCCTGAAA…	Complete
LE26922.1	ATGTCATCTCCAAGCCAGGCCGTGACCATACTAGAGCACAGCCATGTTGCACCACCACCCTCCACCACCACCACCCTCCCGTTCACTTTATTCGACACTTTTTGGGTCAGACTACCCAACATCAATCGTCTCACATTCTATGAATTCCCCTACTCAGAATCTCATTTCATAGAAAACATTATACCAAACCTAAAAAACTCACTTTCTCAAACATTGAAAGAATACTGTATTCTTGCAGGGAAGTTGGTTGTCCCACAGGATACATCAAAGTTCCCCGAACTTCGATACGTCGAAGGAGACTCGGTTTCGTTGATATTTGCTCGTGTGGATTACTCTGTCGACTTCAAAAGACTTGTATCAAACGAACCTCGGAACTGCTCGGAGTTTTATCCGTTTGTT…	Complete
LE26939.1	ATGTGTGAAACACTGGCTAATGAGTTTTCAAACACCCAGGAGCTCCCTGGAAGTGGGTTTTGTTGTAAGGAGCCAAGTGAGGAAGGTGCTTTAGCTGTGGTAATACTTAGCCACTTCGAGTGTGGGGGCATAGCCATCACCCTCGCTTTAACACATAAGCTCGGCGATGGTTACACCACCTGCAAATTTTATAGCGATTGGGCTCAACTTGCCAGGACTTCAATAACAAACAACCCTCCTTTACTCACAGGATCATCTCTACCCCAACCAAAAGATGACCCTTTTACTCCATACTTATACGACATGGGAAACAATCATCATCTCAGCTTCATAAGGTTGAGGTTTGACCCGGAGAACATCAAACTACTAAAGGACATAGCTTCTTCTGAATCAGACGTG…	Complete
LE27359.1	ATGAAGTTGACAATTGACAACTCAAAAATCCTTAAACCTTATTATGAAGACAATGCTACACCACCCTCAATCAATGATTATATGCCTCTTACTGTATTTGATAAGGTGAATTATGACACCCAAGTAGCTGTTATATTCGCTTATCGACCTCCAACTCCCCCAAATGCAATTCTAGAGCTTGGCCTTCGTAAGGCATTGTCGGTTTTTAGACCGTTTGCTGGAAGATTGAGCATAGACAAGAATGATGACCCTATCATTCTTCTCAATGATGAAGGTGTCAAGTTCATCGAGGTATCGGTGGATGGCTCGTTGGATGAAACGGTATCCTTCGAGCCATCGGCTAATTTGAAGATGCTTCATCCAAGCACACAAGGCGTAGATGAATTGGTTCAAGTTCAA…	Complete
LE28297.1	ATGCCACTTATAGTTGCTCAGGTAACAAAATTCAAATGTGGAGGATTTGTTCTAGGCTTGTGCATGAATCACTGCATGAAAGATGGAATTTCAGCTATGGAATTTGTGAATTCCTGGGCTGAAACTGCTAGAGGATTACCTATCAAAACTCCCCCATTCATGGACAGGACAATACTTAAAGCAAGAGACCCCCCAAGAACAGAATTCCCCCATCATGAATTTGCAGAAATTGAAGACATATCCAACACTTCAGAACTCTACAAGGAAGAAATGTTCTACAGGTCATTCTGTTTCACCCCTGAAAAGCTCGATAAACTCAAAACGATTTCAATGGAAGACGGGGTGCTAACCAAATGCTCAACATTTGAAGCACTCTCAGCATTTGTTTGGAAATGCAGG…	Complete
LE28554.1	ATGATGAGCAAATCTATTGGGCAACCGTTGTCCATTGTCATCAAAATTATGTCCGAGGAAAAGGGCAATGAGGATGCTGGAGAAGTGATCAAGGATGCATTAGCCAAGATTCTTGTGCCATTTTACCCCATGGCAGGGCGGTTAACGATTAGCTCAGAGGGGAAGCTTATTGTTGATTGCACAGGGGGGGAGGGTGCAATTTTCGTCGAGGCAGAGGCGAATTGTACTATTGAAGAGATAGGGGACAACACAAAGCCTGATCCTGCTACTCTTGGGAAGTTGGTTTATGACATTACTGATGCCAAAACTATTTTTGACATGCCACTTATAGTTGCTCAGGTAACAAAATTCAAATGTGGAGGATTTGTTCTAGGCTTGTGCATGAATCACTGCATGAAA…	Complete
LE31161.1	ATGCCATCTTCTCCTTCATTCAATATGGTATCAAAATGCACCATTTACCCTTCACAAAAATCCACTATACCTGACCTGAAACTATCTGTTTCAGACTTACCAATGCTTTCTTGCCATTACATTCAAAAGGTTGCCTTTTCCCCTCCCCCTTATCCGATTCCGGACTTTATTCTTGAACTGAAACAAAGCCTCTCTACTGCTCTGACTCATTTTCCACCGCTTGCTGGCCGTCTTGTTACAGACTCCGAAGGCTACGTCTACATCACATGCAACGATGCAGGGGTTGATTTTCTCCATGTGGAAGCTTCCCATGTTTCGGTTAAGGATGTTTTGCCCCCTAATCATCATGTTCCATTGATTGTCAAAGGTTTCTTTACTTTTGATGGAATAGTGAGTTAT…	Complete
LE31858.1	ATGGACACTTCTAGTATTAGAATTGAATTAGTTTCGGAAAAATTGATCACACCCTCATCCCCAACACCAGAACATCTTAGACATTACAAACTTTCATTTCTTGATCAGTTGGTCACTACCAAATATATTCCTATTACTCTATTTTATACAAACACCTCAATATCTTCATCGGAGACATTATCTTATATACTTGAGGAATCCTTATCAAAGTTGTTGTCATTTTATTATCCCTATGCCGGAAAGATAGTTGATAATATTTATGTCGATTGTAATGACAGAGGAGCCCTTTTCAAGGAAGTTCGCATTAAAACTCCAATGTGTGAAACACTGGCTAATGAGTTTTCTAACACCCAGGAGCTCCCTGGAAGTGGGTTTTGTTGCAAGGAGCCAAGTGAGGAA…	Complete
LE32265.1	ATGGATACATCACAACTTCAATTGATTTCAACAAAGATCATTAAGCCCTCCTTTTCCACCCCACCACCCCCTCAAAAGTACAAGCTTGGACTCATCGATCAACTATTAAATAACGTATACATACCCATAGCTTTCTTCTACCCACACAACCCCAATAATGCCTCCATTAACATCCCATCTCTTCTTGAAAATTCACTCTCCAAAGTTCTAGCTTCATACTACCCCTTGGCTGGAAAAGAAGTTGACAACCTTAACATTGATTGCACTGAAATGGGGGCCACCTTAATTGAAGCTAGTGTTGATTGCAAAATGTCCCATATTTTAAGTCAACCTTATGTAAATGCCCAAGATGTTATATTTCCTAGTGGCTTAAACTGGAGATTTAAGCCTAATGAAAGT…	Complete
LE32591.1	ATGAAAGTTTCTTTCACAAGTTCATCTTTAGTTACACCTTCAAAGCCAACATGGAATGGAATTATGCAATTAGCCGATTGGGATCAAATAGGATACATAAGCCATATTTCAACAGTCCATATATACAAACCACCACATAAACAAGAAAACTCTTCCATTGCCTTCATCAATAACCTCAAAGATTCCCTTAGTAGACTCCTTGTCCATTTTTATCCCATTGCAGGCAGACTCCGTTGGATCAACGGAGGCCGCCTTGAGCTCGATTGCAATGCTTTGGGTGTTCAGTTCATAGTAGCTGAAACCAAAGCAAAGCTATACGACCTCGGAGAATTCTCAACCTCTTCTGAGATGACATCTCTCGCCCCTCGAATCGACTATGAGAATACTTCCTTAGAGGAA…	Complete
LE33157.1	ATGTCAAGCTCTGTTCACGTTAAAGAAGCAATCTTGATCACCCCATCAAGCCAAACTCCATCACCAATTCTTCCTCTTTCTTCTTTAGATTCCCAATTATTTCTACGTTTCACTATCGAATACTTGCTCGTTTATAAACCAATACCAGGTTTGAATAAACCGGGTCTTGTCGAGCGGATCAAATCCGGTCTGAGCCAAGCATTGGTTCATTATTACCCTTTGGCGGGACGGGTCAGGTCAAGAACTGACGGGTCGGGTCTAGAGGTGGTCTGTGGATCTCAAGGTGCACTGTTTATTGAAGGGGTGGTTTTGGAGCGTACATTGTCCGATGAATTTGATAAAGCTCCGAGGTTTGGAAGTCAATGGAGGAAGTTTTTGTCTTTCTACGTGGCAGATGTC…	Complete
LE33924.1	ATGGAACGGGAAGTCAAAATCATTTCCAATGAGTACATCAAGCCAATTTCACCAACTCCTTCACATCTCAAAACTCACAAACTCTCTGTTCTTGATCAATTAAATTCTCATGCATACATTCCCTATCTCTACTTCTACCTAAACCAAATGGACACAAACAATGAAATCCCAGAAAAACGAATTCGTTTAAAACAAGGATTGTCAGAAACTCTGACAAACTTCTACCCTTTGGCAGGAGAAATCAAAGAAAATCATCAAGAAATTGATTGCAATGATAAAGGAGTGTACTATGTTGAAGCAGAAGTAAACATGCAACTTATTGATATTCTAAAAAACCCTGAAACAAAATTACTCCATAAACTATTTCCTTATAGTCCTAGCAACAAAATACTAATCACA…	Complete
LE34090.1	ATGGAGCTCATTGTCAAGCAATTAGAGCCAACATTGGTTAGTCCAAAAGAGGAGACACCAAAAGGGTCATACTTCCTCTCTAATCTTGACCAAAATATTGCTGTCATTGTCCGTACAATTTACTCCTTTAGATCAGAGGGAAAGGGTAATGAGAATGCTGCACAAGTGCTCAAGGATGCATTAGCCAAGATTCTTGTGCCATATTATCCGATGGCGGGGAGATTAACGATTAGCCCAGAGAGGAAGCTTATAGTTGATTGCACAGGGGAGGGTGCAATCTTTGTCGAGGCCGAGGCGAATTGTACTATTGAAGAGATAGGGGACAACACCAAGCCTGATCCTGCTACTCTTGGGAAGTTAGTTTATGACATTCCTGGTGCCAAAAGTATTTTGGACATG…	Complete
LE34451.1	ATGGTTTGGAATATGGAGATAATTTCAAGAGAGATTATCAAACCATCATCAAAAACACCAAAAAATCTCAAGAATCATACACTTTCCTTCTTAGACCAACTAGCACCATCAGTTCATATCCCCCTAATCTTTTTCTACAAATTTGAAACAAGTAACAATGCTTATAACTCAACACAACTATCTCAATTACTCAAACAATCTTTATCAAACACCTTGACTAGATTCTACCCTTTAGCAGGAAGGATCAATGGAATATCTTCCATTGATTGTAATGACGAGGGGGTCGAGTATATCGAAGCTCGAGTTCATGCTCATGTAGATCAACTTATAGGACATCCAACAATGGAAGATCTTGAGAAATTAATTCCGAAACAACCACAGAGCAACACAGAACATAAT…	Complete
LE34534.1	ATGGAAGTTCAAATCATTTCGATAGAAACTATCAAACCATCTTCTCCAACACCATTTCACAACAAAATTTTCAATCTTTCTCTATTAGACCAATTAATCCCAGCTCCTTATGCTCCCCTTATATTCTTCTATCCCAATCCTCATCATAACTCAACAACCCATCTTCATGAATTTCTTGAAAACTTGAAGAAATCACTTTCAGAGACATTAACTCTCTTCTATCCTTTAGCTGGAGAAATAAAAAATAATCTATCAATAGATTGTACTGAACAAGGAGCTCATTTTGCTATTACGAAGGTAAAAAATATAAACCTTTCTCAATTTCTAACCAAACTTGATATTCAAGTCCTACCTCAACTTCTTCCTTGTGGGACAGGATTTGAAAGTAATCAAAATGAA…	Complete
LE35228.1	ATGTCATCCTCTGGAACATCTTCTTTAAAATTCAGAGTTACTAGGAAAAACATAGAGCTAATTGGCCCAGCAAAACCAACACCCTATGAATGCAAACTACTCTCTGACATAGATGATCAACAAAGTCTTCGGTTTCACGTCCCCGTTATTCAGTTTTACGGGTCTTCCCCTTCAATGGAAGGGAAAGACCCTGTTAAAGTCATCAAGGAGTCGCTCGCAAAGGCGTTAGATTTCTACTACCCGCTTGCAGGGCGACTCAGGGAGCTTCCTGGAAGGAAGGTAATGGTGGAGTGTACAGGTGAGGGTGTGTTGTTCATTGAAGCTGATGCTGATGTTAAGCTTGAGGACTTTGGGGAGGATGATCTTCATCCTCCATCTATTCCTTGTTTGGATGAGTTG…	Complete
Solyc01g008300.2.1	ATGGAGAAAAAAGTAGAGATAACATCACAAAATTTGATAAAACCTAAAGTTTGTCATATTGAATCCTTCAATTTTTCAGCTCTAGATCAACTTGCTCCCCTTCCTCACTATCCAATCTTTCTATACTATCCAAATGATGATCAAGAATCAACCAACATATCAACAAAATCCCAACAACTAAAAAATTCATTATCCAAAATTTTATCTGATTTTTATCCATTTGCTGGTAGATTAATCAATGAAAACACTTCACTAAGTTTCAATAATCACAATAATGATGATTTTGGTGTGTTATTTATTGAAGCTTTTGCACATAACTATAATCTCCAAGAAGATATTCTTCTCTCAGGCATTAAAACAAACACTTGTGGACACTTTCTCCCAACACTTGATTCACTA…	Complete
Solyc01g068140.4.1	GGATTTGATCCAGGATTGCCCTGCCAATTACCTATAGCAAAGCTCAACCCTGTTCATAGTGAATCAGAAGCAATGGTGATGGACTTTTTGGTGACTACAAAGGGATCAGGAGGAGGCAATTTCATAACACCATTAGGACAAACTCCAACTGGTAGTGTGCTTGATCTGTCAGTCATAGACAGTTTAGCTGTTCTTCGATGCAATGCTCGTACACTACACGTCTTTAAAGGAGGAAACTCTACTGTTATTCGAGAGGCATTTGGAAAAGCTTTGGTTCCTTATTACCCGCTAGCAGGTCGTCTAAAATTCTCAGCACACAATAACCAGTTGCTTCAGATTGATTGTTCAGGTCAGGGAATTTGGTTTGTTGAGGCTTCTGCTGATTGTACTCTCCTAGAT…	Lacking initiation codon
Solyc01g105550.1.1	ATGGCTTGCAGGTTAGATATCGAAATTCAATCAAGGAAATTGTTGAAACCCTCAGCTTCTACTCCGGATAATCTACGGAGGCTGAAGCTTTCCTTGTTCGATCAGCTGGCTCTTCGTACATATATACCGGTTCTCTTCAACTACTTGCCGAGCAGCAGTTCAACATCATATGATGATGAGCTTGAAAAATCATTGGCCGAGACGCTAACCAAGTTTTACCCTTTTGCTGGAAGATTTGCAAAAGATATTGATCCATTCTCCATTGACTGCAATGATGAAGGTGTTGAATATGTTCAAACCAAAGTCAATGCAGACGATCTCGCCCAATTTCTCCGTGGTCAAGCCCATAATGATAGTGAGTCGTCTTTGATTGATCTTCTTCCAATAAAAGATGTCGAG…	Complete
Solyc01g105580.1.1	ATGGTGAAACCCTCAGCTCCTACCCCGGATAATCTTCGGAGATTGAAGCTTTCCTTGTTCGATCAGATGGATATTGGTGCATATGTACCAATTGTCTTCAACTACTTGCCGAACAGCACTTCATCATATGATCATGATGATAAGCTTGAAAAATCATTGTCGGAGACGCTAACCAAGTTTTACCCTTTTGCTGGAAGATTTAGAAAAGGCATTGATCCATTTTCCATCGACTGCAATGATGAAGGTATTGAATATGTTCGAACCAAAGTCAATGCAGACGATCTTGCCCAATATCTCCGTGGTCAAGCCCATAATGATATTGAGTCGTCTTTGATTGATCTTCTTCCTGTAATGCATCGTCTACCATCAAGTCCATTATTTGGTGTTCAAGTGAATGTA…	Complete
Solyc01g105590.2.1	ATGGTAATGGCGAAGTTAGATATTGAAATTCAGACAAGGAAAATATTGAAACCCTCAGCTCCTACACCAGATAATCTTCGGAGACTGAAGATTTCCTTGTTTGATCAGCTGGCTCGTTCTGCATATGTATCAATCGTCTTCAACTACTTGCCGAGCAGCAGTTCATCATATGATGATGATAAGCTTGAAAAATCATTGGCGGAGACGCTAACCAAGTTTTACCCTTTTGCTGGAAGATTAGCAAAAGATGATCCATTCTCCATCGACTGCAATGATGAAGGTGTTGAATATGTTCGAACCAAAGTCAATGCAGACGATCTTGCTCAATTTCTGGGTAAAGACGATGATGATATTGAGTCGTCTTTGATTGATCTTCTTCCAATAAAAGATGTTGAGCTA…	Complete
Solyc02g062710.1.1	ATGGCTTCGAAGGTATCAATCATGTCCACATGGACGGTTAAGGCTGCTGGAAGGAGTGTGATTGATGATTGTGAGATCATCGAGTTGACACCGTGGGACATTCTCGAGCTTCAAATTGAGTATGGTCAAGGTGGAGTCCTCTGTTACATGCCTACATCTCAACAAATGAAAGATATAACAAAAGCAACCAATACTACATCCTTGATGGATCATCTTAGAGTTTCACTATCTCGAGTTTTGGATTTCTTTCCTCCATTGTGCGGCCGCCTTGAGGCAGAAGAAGAGCAGAGTGGTGGTTTCTTCATTAAATGTAACGACGCTGGTGTTCAATTCAATCATGCCGTAGCTGATGGTGTTACAGTTGATGACATTATGGATCAATCAAAATGCGTGCCTCAT…	Complete
Solyc02g078510.4.1	ATGGTGTTATCGATGATTATTTCACAAAAGAACATCAAGTCCTCCTCTCCCACCCCTGCTTTGCATATACATCACAATCTTCTCTCTCAGCGATCACACGCTAAACCTGCAGCAAACAATATGTCCGAGTCAGTTGTCCAATGTCTGAAATTCTCAAACCTTGCTACAGATTCAGTGTACTCACAAGACTTGCCTTGGAGGACTCCTAGTTCATTCAACGACAGAAGGCCACTAGTGGTCCAATTAAGCCATTTTGATTATGGTGGCATAGCGTATGCTGTGCCTGATGTTCAACGTGATCAGCATCAACCGCGTGTGTCAAAAATGTACCGTTTCTCATCCTCTAGTTTAGGCAGACTCAAGGATACAGTTTCAATGAATCTAGGAGTGCAGAATCCA…	Complete
Solyc02g079490.3.1	ATGGGTGCCAAAAAGGACTTCAATGTGAAGTTGATAAAAACAGAGGTGGTAGCAGCAATGTTGCCAATGCAAGAGCATTGGCTATCACAGTCCAATCTTGATTTGCTTTTACCTCCAGTGGATGTTGGAGTATTCTTATGTTATCAAAATCCCATTATTTCTGGAATATTGTCAAAAAATTGGTCATTTGATTCCATGGTCAATGTTCTTAAGGTGTCTTTGGGTGAGACTTTGGTTTCATACTATGCATTTGCTGGAGAGTTAATTCAAAACCTTGCTGGAGAGCCCGAAATTCTGTGTAACAATGCTGGAGTGGATTTCATAGAATCTTGGGCTGATGTAGAGCTTAAAGAGATCAACTTTCATAATCCGGATGAAAGCATAGAAGGCAAGCTTGTA…	Complete
Solyc02g081740.2.1	ATGGCTTTTGCATTATTATCATCACCATCACTTGTTTCAGTTTGTGACAAAACCTTTATCAAACCTTTTTCTCTCACCCCTCCTACTCTTAGATACCACAAACTCTCTTACATTGATCAATTCTATAGCAATTTGTATATTCCTTTGGCATTTTTTTACCCTAAAGTACAACAAAGAGAGGAGAATGAACTATCCCATATAGCACACTTGCTACAAACATCTCTATCAAAAACTCTAGTCTCTTACTATCCTTATGCTGGAAAATTGAGAGACAATGCTACTATTGATTGTAACGATATGGGAGCTGAGTTTTTGAGTGTTCGAATAAATTGTACCATGTCTGAAATACTTGATCATCCTGATGCATCTCAAGCAGAGAGTATTGTTTTTCCCAAGGCC…	Complete
Solyc02g081750.1.1	ATGGCTTTTGCATCATTATCATCACCATCGCTTGTTTCAGTTTGTGACAAAACCTTTATTAAACCTTCTTCTCTCACCCCTCCTACTCTTAAATACCACAAACTATCTTACATTGATCAATTCTATAGCAATATGTATATTCCTTTGGCATTTTTTTACCCTAAAGTACAACAAAGAGAGGAGTCAACTGATAATGAACTATCCCAAATAGCACACTTGCTACAAACATCTCTATCAAAAACTCTAGTCTTTTACTATCCTTATGCTGGAAAATTGAGAGACAATGCTACTATTGATTGTAACGATATGGGAGCTGAGTTTTTAAGTGTTCGAATAAATTGTACCATGTTTGAAATACTCAATCATCCTGATGCATCTCAAGCAGAGAGTATAGTTTTT…	Complete
Solyc02g081760.2.1	ATGGCTTTTGCATTATTATCATCACCATCACTTGTTTCAGTTTGTGACAAAACCTTTATCAAACCTTCTTCTCTCACCCCACCAACTCTTAGATACCACAAACTCTCTTACATTGATCAATTCCATAGTAATATGTATATTCCTTTGGCATTTTTTTACCCTAAAGTACAACAAAGAGAGGAGTCAACTGATAATGAACTATCCCATATAGTACACTTGCTACAAACATCTCTATCAAAAACTCTAGTCTCTTATTATCCTTACGCTGGAAAATTGAGAGACAATGCTATTGTTGATTGTAACGATATGGGAGCTGAGTTTTTGAGTGTTCGAATAAATTGTACCATGTCTGAAATACTTGATCATCCTGATGCATCTCAAGCAGAGAGTATAGTTTTT…	Complete
Solyc02g081770.2.1	ATGGAAATTGAAATCTTATACAAAAAGCTCATAAAGCCATTTTTACCTACTCCTTCTCACCTTCAACATTACAAGCTCTCATTCTTCGACCAAATAGCTTTGAAAGAACATGTCCCCATTGTTCTTTTCTATGCTAATAATAAATTCATCAACAACTTCACAATCGATGAACGAATTAAGCAATCTCTTTCGAAGGTATTAACTCATGTTTATCCAGCAGCAGGAAGGTACGATAAAGATGAATGTTCGATTCTTTGTCTTGATCAAGGTATTTCTTATACTAAGGCCAAGGTAAATTGTAAGTTGAATAATTTCTTAGAGAAAGCACACAGGGACCTTAGTCTTGCAGCTTTATTTTGGCCACACGAAAATAAGTATATAAATAAAAGTAATTTAATG…	Lacking termination codon
Solyc02g081800.1.1	ATGGCTATAGCTCCATCACAACTTGTTTCACCAGTTACTGAAAAAATCATTGTCAAGCCATCTTTACCCACCCCTTCTCCGCTTAAATACCACAAGCTTTCGTTTATCGATCAATCGTTGAGTCACTTGTACATTCCTCTAGTTTTTTTCTACTCTAAGCAACAACAAGAGTTTGATCAATTAGTAGCTAACAAACTACAAAATTCATTAGCAACAACTTTATCAGCTTACTATCCCTATGCTGGAAGAATGAGAGATAGTGCCACGATCGAATGCAATGACAGGGGAATCGAGTTTTTAAATGTTCGAATAAGTTGTCCCATGTCCGAAATGATGAACAACCCTCATGACTATGCAGAAGGAAACATATTTACGAAAGATTTACCTTGGAAGAATTCG…	Complete
Solyc02g093180.3.1	ATGACAAAACTTCGAGTAGTATCAGTATGTGTAATTAGGTCCCAAAAATTCTCTTCAAGCAAAAAAATCCAGTTAACTCCATGGGATCTTCAACTCCTCACAGTAGATCCTATCCAAAAAGGATTATTTTTCCGTAAACCAAATCCTGAGCAACCTAAAGAGTTAGCAAAATCATCATCAGAAATTATTAATCGCCTAAAAGTTTCACTCTCTGATACTCTAAATCATTTTCCTCTTCTCGCGGGTCGACTTATTGCTAGTAAAAATAGTGATGGCACCTCATCTTTCTTTGTAGATTGCAACAATGAAGGAGCTGAGTTCAATTACGTCACTGCACCTGATTTAACTGTGGATGATATCTTGGAACAAACTTACGTGCCAAAGATTGTCAAGTATTTC…	Complete
Solyc03g025320.4.1	TATCTTGCAAAAAAAACACACACCAAAAAAAAAAAAAAACAAACTTTAGCCATGACAAAGGAGGAAATTGCCACTACAAATGTGAACATCTTGAAAAAATCAAATGTGAAGCCACAAAAACCACTAGGGAAAAAAGAATGTCAATTAGTAACATTTGATTTACCTTACTTAGCTTTTTATTATAACCAAAAGTTGATGGTTTACAAGTTAGGGGCTGAAAGCTTTGAGGAAACAGTAGAAAAATTGAAAGATGGTTTGGCTTTAGTGTTGGAAGATTTTTATCAACTTGCTGGAAAATTGGGAAAAGATGATGAAGGAGTATTTAAGGTGGAATATGATGATGATATGGATGGAGTTGAGGTAATTGTGGATGAGGCTCAAGAAATTCAAGTTGCTAAT…	Lacking initiation codon
Solyc03g097500.3.1	ATGGAGAATGGTAAACACAGTGTTGCAATTGAGCTTACTGTGAAGCAAGGAGTGCCAAGTTTGGTGTCACCAGCAGAGGAAACAGAGAAGGGGCCATATTACTTATCAAATCTTGATCAGAATATAGCCGTGCCGGTTCGAACGATTTACTGTTTTAAATCAGAAGAAAAAGGGAATGATAATGCTGCTGAAGTGATGAAGGATGCTTTGTCAAAGGTTCTTGTTCATTATTTTCCGTTAGCAGGGAGATTGACAATTAGCCAGGAAATGAAACTTATTGTGGACTGTAGTGGAGAAGGTGCAGTGTTTGTTGAGGCAGAAGCAAATTGTAACATAGAAGATATTGGTGATAATACTAAGCCTGATCCTGTTACACTTGGCAAACTTGTTTATGACATC…	Complete
Solyc03g117600.3.1	ATGAAGATCGAGGTGAAAAACTCAACGATGGTGCAGCCGGCGACGGAGACGCCGCAACTGAGGCTGTGGAACTCTAATGTGGATTTAGTAGTGCCTAATTTCCACACGCCTAGTGTTTATTTCTATAGGCCAACGGGATCCCCAAATTTTTTCGACGGGAAAGTGGTTAAGGAGGCACTAAGCAAAGCCCTAGTGCCGTTTTATCCGATGGCTGGGAGACTGTGCAGGGATGAAGATGGCCGTATTGAGATTGATTGTAAAGGTCAAGGTGTGCTGTTTGTGGAAGCTGAGTCCGACGGTGTGGTGGATGATTTTGGCGATTTTGCACCGACGTTGGAGCTCCGGCGACTTATTCCGGCCGTTGATTACTCACAAGGAATCGAATCGTATGCTCTCTTA…	Complete
Solyc04g009670.1.1	ATGCGCCGCTTCTTCTTCTACTACCAAATCAGGACGATCTCAGTTAGTCCAAACATCAAACTTGCGAAGTCAAACACCACTACCACCAACCAGCATAGGAAATATTGCCACTATATTTTCCACACCAATATACAGAACTACGAACATGACCTCAAACTTCCAAAATTAGTAACCGATATAAGAAAGTCCAAACACGACCTACCCACCAGAAACAATCTAGAAGAAAATGAATATGTCGAAGTGATGTTGGAGGCATATAAAACAGGTAAATTACCATTCCATCAAAGGAATTGTGATATTTATACTATTACTAGTATATTAGCATTCGAGTTCGAAAAAATAGATTTTGGATTTGGGAAACCTACAAGAGCAAGCCAAGAAAGTGGTTCATTTAGCAAC…	Complete
Solyc04g009680.2.1	ATGATACCAATTATCTCAAAGAAGATTATCAAACCTTCTTCTCCCACCCCATCTACTCAAAGATGGCACAATCTTTCCCTTATTGATCAAGTTGTTGATAATTTATATATGCCCTTTGTTTTTTTCTATTCAAACCATCAAGTGGCTACAATCCCAAAACACCAGTTTTCTGAATTTCTAACAAACTCTTTGTCAAAAACTCTAGCATCTTACTATCCATGGGCAGGAAGTCTAATAAACAATGCTACCATTGAGTGTGATGATCATGGTGCTGAGTTCTTCGAAGTTGAAATCAACTCATCCATGAATGAAGTTATTCATAACCCTGATTTGACATTCCCTAAAGGCTTATCTTGGGGTATTTGTCTTCGTCGACATCTGGTGTCTTAA	Complete
Solyc04g012020.1.1	ATGAGTAGTAGTGTATCAAGACTTGTATCCTCAGTTTGTAAAAAAATAATCAAACCATATTCACCTACTCCAATTTCACTTCGTTGTCCCAAACTCTCCTATCTTGATCAAATGGTTGGTGGCATTTATATTCCATTGGCCCTTTTTTACCCTAAATTGAGCAACACATGGTCCAATAAACCAAATAATGTTGTATCTCAACATCTTGAAAAATCCCTTTCAAAAGTTTTGACCAATTACTATCCATTTGCAGGGAAATTGAATGACAATATTTCTATTGATTGTAACGATAATGGAGTTGAATTCTTCGTTACAGAAATAAATTGTCCAATGTCTGAAATTTTCAACCACCCCTATTTTGAAAAACATAATTTGGTCTATCCAACAGAAGTTATTAAT…	Complete
Solyc04g080720.4.1	ATGTTAGGCTCAATAGATCTACCAGATTGTGTTTATTCAAAAGAGCCTACTTTCATAAGTCCAATTAGTCCAACACCAAATCACACCCTTTATTTATCAAATCTTGATGATCAAATGTTCCTTAGATTTTCAATCAAGTATCTTTATATTTTTACTAAGTCCATAAATTTGGAAAAACTTAAATATTCTCTATCAAGAGTTTTAGTGGATTATTATCCTTTAGCAGGGAGATTATTAAAATGTCCACAAAATAATCATAAACTTCAAGTGGACTGTAATGGAAAAGGTGCTATTTTTGCTGAAGCATTTTTGGATTTAAGTGCTGATGAACTTCTTCTTGTTTCTAATAAACCTGATAAATCTTGGAGAAAATTATTATATAAAGATGAAGCTCAAAGT…	Complete
Solyc04g082350.2.1	ATGCTAATTAGCATCTATTGTCTCCCAAAACAAAACAAAAAAAACTATCTTTATAAGCTCTTCCAATTATTCAACTTTTTCACAAGCCAAAATATGATGAAAGTTCAAGTTATTTCAAGAGAAAATATTCAACCTTCATCTCCAACACCAAAACACCTCAAAAAATTCAATCTTTGTCTCTTAGATCAACTTATCCCAGCTCCTTATGCACCAATTGTACTCTTTTATCCCAATCTCAACGACGTTAAACTCCGCGAAAAATCATCATTGTTAAAGAAATCACTAGCTCAAACTTTGTCATCCTTTTATCCCCTAGCAGGGAGGTTTAGAGATGAACTCTCTATTGATTGCAATGATCAAGGAGTTAATTATGTTACAACTAATGTTAATTGTCATCTA…	Lacking termination codon
Solyc05g014330.1.1	ATGAAAATTGAAATAGAAATCATCTCCAAATTGGTAATCAAACCATCTACACCAACCCCACATGAACTTCACAATTACAAACTTTCATATCTTGATCAAATTACTCCAAATATTTTGATGCCACTTGTTTTTTTCTATCAAGCAAACAATAACTTCACCAAAACACACATATCAAACCAACTCAAGACATCTTTATCACATACCTTGACAAAATTCTACCCTCTTTGTGGACGTCTAGACGTAGCCAACACCCACGTCAACTGCAACGATGAGGGTGTTCCATATGTAGAAGCCATAGCCAAATGCAATCTCTCAGACTTCCTTCTTGATCCACTTCCTAACGAACTTAACAAGCTCATCCCTTGTGATTTACATGATGTTAAAGAGTTTTGCTTACTA…	Complete
Solyc05g015800.3.1	ATGCTTACAAATAATTCATATTTCAAAATAACAACTCAATCAATCGTTGCTAGCACTCTAAATTCTATTAAACCGAATAAAAGTACGTTACACGTACGTATGGCACATAATACTATGCCAATTTCAGTTACACATGACAAGCCAAAATTAGTTGTTCCATCAATTGTAACACCTCATGAGATAAAGCATCTTTCTGAAATAGATGATCAAGGGAGTACTCGTTTCCATGTTTCTGTATTAATGTTTTATAAATATAATTCTTTAATGGAAGGTAATGATCCAGCAAAAATTATTAAAAATGGATTATCTAAAACACTTGTATTTTATTATCCATTAGCTGGTAGACTCATTGAAGGGCCTAATAAAAAGCTTATGGTAAATTGCAATGGTGAAGGAGTC…	Complete
Solyc05g039950.2.1	ATGTTGGACTTTAGTTGGATAACTTCTCCAGCAGCGACAGAACTCGAAATGATCGTTCTGGATTGGCTTACTAAAGCACTTAAGTTGCTTGATGAATTCCTTCAACAGATCTATAAAAGTGGTAAAGGAAGGCTTAAAGATAATACTACAGTTGATTGTAATGACGCGGGGGCTGAATTCATTCAAGTTCAAATTGATTGCCTCATATCAGAAACTCTTAACTGGCATAATACAGCTATAGAAGATTTGCTATTTCCTCAAGGTTTGCCTTGGTCAAATTGCGCAAGCCGTGGACTAGTTGTAGTTCAACTTACTTATTTTAATTGTGGAGGAATAGCCATAAGTATGTGTATATCACATAAGATTGGAGATGGATGCAGTGGTTACAATCTTTTTCGT…	Complete
Solyc05g050760.2.1	ATGGAAAATGTTATAGATTCTCTTAAGGTATCCCTGTCGCAAACCTTAAGTTACCTGAACCCGCTTGCAGGGAGAGTTAAAGATGGAATCACAACTGAATGCAACAACCAAGGTGTTGATTTAGCGTGTGCCAACGTTCATGAAGACATGTCAAATGTGCTTATGAACCTGAAAATTCAAGTCCTGAGAAAATTACTCCCAATGAATCCATTAACAAGATCAGATGACAATGTCTTGTTGCCACTACAAATAAACTGTTTTGCTTGTGGAGGAATTGCTATAGGTGTTTGTATTAGTCACCTTATAACAGATGATTCATCCATCGCCACTTTTCTCAAAACCTGGGCAAGCATTAGTGAGAGTCACGCAGAAAATGAAAACATTACTATTTCAGACAAA…	Lacking termination codon
Solyc05g052670.1.1	ATGCCTTCTGCTGCTGCTGCTACTCATGTTACTTTACTCTCCAAATCCACCATTTCTCCGTCGGAAAAATCGTCACTACCCGATCTGAAACTCTCCGTTTCCGATCTTCCTATGCTCTCTGTTCACTACATTCAGAAAGGTTGTTTATTCACTCATCCGCCTTTTCCTATATCTCAACTCATTTCCCTTCTTAAAATCAATCTATCTCATACTCTCACTCGCTTCCCTCCACTCGCCGGGCGATTTGTCACAGATTCAGATGGCTACGTATACATTAACTGCAACGACGATGGTGTTGATTTTGTTCATGCTACAGCTACACACATTTGTATTCGGGATGTGATAGGTTCTATTGATGTTCCTCATTGTGTTAACGAGTTTTTTCCTTTAGACCGAACC…	Complete
Solyc05g052680.1.1	ATGACTACTCCACCTGTAGCTTTGGTATCCAAATGCACCGTTTTCCCGTCGGAAAAATCGTCACTTCCCGATCTGAAACTCTCCGTTTCCGATCTTCCTATGCTCTCTGTTCACTACATTCAGAAAGGTTGTTTATTCACTCGTCCACCTTTTCCGATACCTCAACTCATTTCCCTTCTTAAAATCAATCTATCTCATACTCTCACTCGCTTCCCTCCGCTCGCGGGACGATTTGTCACAGATTCAGATGGCTACGTATACATCACCTGCAACGACGATGGTGTTGATTTTGTGCATGCTTCAGCTACACACATTTGTATTCGCGATGTGATAGGTTCTATTGATGTTCCTCATTGTGTTAACGAGTTTTTCCCTTTGGACAGAACGGTTAGCTATCGA…	Complete
Solyc06g051320.3.1	ATGGATGTTAAGGTTATCTCCGAGGAAATCATTAAGCCTTGTATACCAACTCCTCGACATTTGAGGAACTACAAAATTTCTTTCATAGACCAATTTACTCCATGCTCATACATTCCAGTCATCTTGTTTTACAATGCTAACGATGACGTTGATCATGAATTGAAACCAATGCAGGTTGCCTTGGCTGAAACCTTAAGTTATTACTACCCTCTTGCTGGTAGATTTAAAGATGTTTATTCCATTGAGTGCAATGACGAAGGCGTTGTATACGTTGAAGCTCAAGCAAACTTTAATCTCTCAAAGTTTCTTCAAAATCCTGATATTCCATTCCTTAACAAGTTTCTTCCTTTCAAAGGCAATTGCCTAGAGCCAAGTTATAATCAACCTCTTGTTGCTCTA…	Complete
Solyc06g074710.1.1	ATGAAGGTCAAAATAGAAAGTTCAAAAATCATTAAGCCTTTCTATGAAGACAACATCATCCCTCCTTCTACTAAAACCTATATTCCCCTTAGTGTCTTTGATAAAGTCACTTATGAAGCCCAAATTGCTATTATCTATGCCTATCGCCCTCCCACTCCACCAAACGCCGCGATTCAATTGGGGCTTCAAAAGGCCCTAGCGATTTACAGGGAGTGGGCAGGGCGATTAGGTAAAGACGAAAATGGTATTCCAGTAATTTCGCTCAATGATGAAGGTGTTCGATTCGTTGAGGCATCAGCGGATAGTACCCTTGATAAAGTTATGCCCTTTAAACCTTCCGCTTCTTTGCTTAACTTACATCCTCGCTTGAACAATGTGGTCGAGTTGGTGCAAGTTCAA…	Complete
Solyc07g005760.3.1	ATGGGAAGTGAAAAAATGATGAAAATTAATATCAAAGAATCAACACTAGTGAAACCATCAAAACCAACACCAACAAAGAGAATTTGGAGTTCTAATTTGGATTTAATTGTTGGAAGAATTCATCTTTTGACTGTTTATTTTTATAAACCAAATGGATCTTCAAATTTTTTTGATAATAAAGTTATTAAAGAAGCATTAAGTAATGTTTTAGTTTCATTTTATCCAATGGCTGGAAGATTAGGTAGGGATGAACAAGGTAGAATTGAAGTTAATTGTAATGGTGAAGGTGTTTTGTTTGTTGAGGCTGAAAGTGATTCATGTGTTGATGATTTTGGTGATTTTACACCATCTTTGGAACTTAGAAAACTCATTCCAAGTGTTGAAACCTCTGGAGATATC…	Complete
Solyc07g006670.1.1	ATGAAAATTACCAAGATTTGTGAAGAGCTTATCAAGCCATCATCCCCAACTCCAATTGAACTTAGAGACCACAAAATCTCTTTCATAGATGAACTAATACCCCATTCTTCAATTCCACTCATTTTGTTCTTCAAAAAGAGTGAAAACATCACACGATCACAAATATGCAACCACTTAAAATCTTCACTTTCACAAACTTTAACTCAATTTTACCCTTTGGCTGGAAGAATAAAGTCCCAATATTCAATTGATTGCAATGATGAAGGAGCTTACTATCAAGAATCACAAGTGGATGTTTCACTTCTAGACATAATCAAGAATCCAAAATCCAATGAATTAGTCCAACTCACACCTTACAATTCAAATGGCACCTTATCAAATTTTCAAGAACTTCTAGCC…	Complete
Solyc07g006680.1.1	ATGCAAATTTCCAAGATTTGTGAAGAGCTTATCAAGCCATCATCCCCAACTCCACATGAACTTAGAGACCACAAAATCTCTTTCATAGATGAAAGAATACCTCATTCTTCAATCCCACTCATTTTGTTCTTCAAAAAGAATGAAAACATCACACAATCACAAATATGTAGCCACTTAAAATCTTCACTTTCACAAACTTTAACTCAATTTTACCCTTTGGCTGGAAGAATGAAGTCCCAATATTCAATTGATTGCAATGATGAAGGAGCTTACTATCAAGAATCACAAGTGGATGCTTCACTTCTAGACATAATCAAGAATCCAAAGTCCAATGAATTAGTCCAACTCACACCTTACAATTCAAATGGCTCTTCATCAAATTTTCAAGAACTTCTAGCC…	Complete
Solyc07g008380.2.1	ATGGAGTCTAAGTCTCTTACAAAGATTCAAATCCTTTCCAAAAATATCATAAAATCAAATCATGTTAATGATGTTGATCACCCCAATAATTACAAATTATCTTTCTTTGATCAATTTGCTTGTCAAATGCATGTCCCTTGCTTTCTTTTCTATCCAATCAAATATTCCACCTCCCCTAAAATTTCCATTATACATGAACAACTTCAACAATCATTGTCCAAGCTTTTAAGTCATGTTTATCCAGCATCAGGTAGATTTTCATCTGATGCTCAATCTATCAATTGTCATGATGAAGGTGTTTTGTATATAAAGGCAAAAGTTGATTCTCAATTTTGTGATTTCCTCAAGGATGCACAAAAAGATATCGACCTAGCATTGAATTTTTGCCCTAAAATCAAT…	Complete
Solyc07g008390.3.1	CTAAAACACCGCTTATGCAGTTCAATACACGTGTATGCAATTCGATACACGTGTCTGTTACTTTCCTATTTGATGGAGTCCAAGGTTCTTACAAAGATTCAAATCCTTTCCAAAAGTATCATAAAATCAAATCATGATAATAATGTTGATCACCCCAAAATTTACAAATTATCCTTTTTTGATCAATTTGCTCTCCAAATGCATGTCCCTTGTGTTCTTTTTTATCCACTCAAAAATCCCACATTTACTAAAACTCCTATTATACACGAACAATTTCAACAATCATTGTCTAAGCTTTTAAGTCATGTTTATCCAGCGTCAGGTAGATTTTCATCTGATGGTCAATCTATCAATTGTCATGATGAAGGTGTTTTGTATATAAAGGCAAAAGTTGATTCT…	Lacking initiation codon
Solyc07g015960.1.1	ATGAAAGTTATCTTAAAGAATCAATGGGTAGTTAAGCCAGCTGAGGCAACATGGAATGGCACTGTCTCCTTATCAGAATTTGATCAAACATTTGCTCTAACTCATGTACCAACCATCTATTACTATAAATATTTCAATGATTTTGTTACTGATGAAATCGTCGATACCCTCAAGATCTCACTGAGCAAAGCGCTAGTATACTTCTATCCATTAGCTGGGCGTTTACGTTGGATCAATGGGTCCCGGCTTGAGCTAGACTGTGATGCCTCGGGGGTTGTTCTAACGGAAGCTGAAGCTGATGCTAAGCTAGATAATCTCACCGATTTCTTGTTATCACCGGATTATAATAGCTTATTTCCTCGTGTAGATTACACTGTCGAAATTAATGAGCTCCCTTTG…	Complete
Solyc07g026890.1.1	ATGTTTGTGTCGATTGTCGTATGTCTCACTGTTATCAATTCATGTGATAATGATAGGAGTGGTAAAAATTGTGTATTTTCACAAGGATTGTATTTTGGAAATAGTAGTGATTCTTTTGATGGTAGATTAGCAATGATTCAACTTACTCATTTCGATTGTGGTGGAATAGCGGTCAACTTTTGCTTCTCTCACAAGATTGTCGATGGATATAGTGCTGGCAAATTTATGAGTGACTGGGCTGCTATTTCTAAAGACCTTAATCATGCAATACCATATCCTCGATTCGATGGAGCATCCTTTTTCCCACCAAAAGTGATGTTCCTACAGTAG	Complete
Solyc07g043670.1.1	ATGGCTGCATCACAACTTGCTTTGATTTCCAAAAAAATCATTAAACCATCATCTCCAACCCCATTGATTCATAGAATTCAAAAGCTTTCCATATTTGATCAACTTAATCCATGTTCTTACATGTCATATGGCCTGTTCTTCCCAAAACAATGCCATCCTACTCTCCCAGATGATCCAACTCATATCTCTACAATTCTTGAGAATTCCCTCTCGAGAGCTCTTACTTCATACTATCCATTGGCTGGAACGATTAGAGACGAAGGTCTCCATGTCGAATGCAATGACGTGGGGGCCAAGTTTCTTCAAGTGAAAATAGATTGTCCAATGTCACAAATTTTTGATCAAAAAAGTACTGAAGCCGAAGATTTAGTATTGCCAAGAGACTTACCTTGGACCCCA…	Complete
Solyc07g043700.3.1	ATGGTTACTCCAAAGTCACACATTGTGTCCATGTCCAAGAAGATTATTAAGCCTTCTTCTCCCACTCCATCTTCACTTAGGCATCACAATCTCTCTTTCTTGGATCAAATTAATAGTCCTTTACATAATCCACTAGCTTTCTTCTATCCTAAACCCAAAAACTCATCGTATGACATAAACCACATATCCACACTTCTTCAAAATTCCCTCGCAAATCTATTAACCTCCTATTATCCATTTGCTGGAACTTATAACGATAACATCTTTATCGATTGTAACGATGTAGGAGCTGAGTTTTTTGATGTTCAACTCGATATCCCCATGTCTGAAATTCTCGACCATCCTTATTACAATGATGATATTAATTTAGTGTATCCACAAGGATGTCCTTGGAACATA…	Complete
Solyc07g043710.4.1	GAAAATCAAAGTATAGAGATGGGTTCAATATCACGAATTGTATCGATGTCGAGAAAGATAATAAAGCCCTCTTCTGCTACTCCTCCTTCACATAAACGTCACAATCTATCATTGCTTGATTGTTATGCTAATAATGAGTATGCTTCATCAGTCATGTTCTACCCTAAACCAACAATCCCTTCTAATAACATATCTCAACTTCTTCAGAAATCCCTCTCAAAAGCATTGACATATTACTATCCCTTTGCTGGGATGTTAAAAGACAATACCTATGTTGATTGCAATGACAGGGGAGCTGAGTTCTTGAATGTTCGTGTCGATGGTCGTATGTCTGACGTTATCAATTCATGTGATAATGATAGGAGTGGTAAAAATTGTGTATTTCCACAAGGATTGTGT…	Lacking initiation codon
Solyc07g049670.4.1	ATGGATTCAATTAAGCAATCCTCATCACAATTAGTATTCACAGTGAGAAGGCAAAAAGCAGAGCTAATTGCTCCAGCAAAGCCAACTCCACGTGAATCTAAATTTCTATCAGACATTGATGATCAAGAAGGTCTTCGCTTCCAAATTCCGGTAATTAACTTTTATCGTAAGGATTCGTATTCGGATTTGGATTCTTCCATGGGAGGAAATTATAATGAACCTGTAAAAGTTATTAAAAAGGCTATAGCTGAAGCACTTGTTTTTTACTATCCGTTTGCTGGTCGGCTCCGGGAAGGAAATGGCCGGAAACTGATGGTGGATTGTTCCGGGGAAGGAGTTATGTTCGTGGAGGCGGATGCTGATGTTACGCTTGAACAATTTGGAGATGAACTTAAGCCT…	Complete
Solyc07g052060.2.1	ATGGAAATTGAAATCTTATGCACAAAGCTCATTAAGCCCTGTTTACCTACTCCTCCTCACCTTCAGCGTTACAAGCTCTCTTTCTTCGACCAAATATCTGAAAAAGAACATGTCCCGATTGTTCTTTTCTATGCTAATAATAATAATTTCTTCAACACCTCCACTATTAATGAGCGAATCGAACAATCTCTTTCAAAGATATTAACTCATGTTTATCCAGCAGCCGGAAGGTACGATAAAGATGAATGTTCTATTCTTTGTCTTGATCAAGGTGTTTCTTATACCAAGGCCAAGGTCAATTGTAAGTTGTATAATTTCTTAGAGAAATCACGCAAGGACCTTAGTCTTGCAGCTTTATTTTGTCCACATGTAAACAAGTATATAGATAAAACTAATTTA…	Complete
Solyc08g005760.1.1	ATGGCTCACACTATGCCAATTTCAATAACATATGAAGAAACAAAATTAGTAGTGCCAACAATAACAACACCTCATGAGACAAAATATCTTTCTGAAATAGATGATCAAGGGAGTACACGTTTTCACAGTCACTTATTAATATTTTACAAATATAATTCTTTAATGGAAGGTAAAGATCCAGCAAAAATTATTAAAGATGGATTATCTAAAACACTTGTGTTTTATTATCCATTAGCTGGTAGACTCATTGAAGGGCCTAATAAAAAGCTTATGGTAAATTGCAATGGTGAAGGAGTCTTGTTTATTGAAGGTAATGCTAATGTGGAGCTTGAAAAATTAGGTGAATCTATTAAACCACCATGTCCATATTTGGATTTACTACTTCATAATGTTCCTGGT…	Complete
Solyc08g005770.3.1	ATGGCAAATATTCTACCAATTTCAATAAATTACCACAAGCCAAAACTAGTAGTTCCATCAAGTGTAACATCTCATGAGACAAAACGTCTTTCTGAAATAGATGATCAAGGGTTTATTCGACTCCAAATCCCCATACTAATGTTTTACAAATACAATTCTTCAATGAAAGGTAAAGATCTAGCAAAAATTATCAAAGATGGATTATCTAAAACACTTGTGTTTTACTATCCATTAGCTGGTAGACTCATTGAAGGGCCTAATAAAAAGCTTATGGTAAATTGCAATGGTGAAGGAGTCTTGTTTATCGAAGGTGATGCTAATATAGAGCTTGAAAAATTAGGTGAATCTATTAAGCCACCATGTCCATACTTGGATTTACTACTTCATAATGTTCATGGT…	Complete
Solyc08g005890.3.1	ATGGAAGAAATTCAAGTTGTCTCCTCTTGTTTAGTTAGAGCATCATCAAACTCACAAAATGTTAACCTAAATATTGAAATAACACCATGGGATTTACAATTCCTCCTTGTTGACACTATCCAAAAAGGTCTACTTTTCCACAAACCAAAAAAAGAAAATATTGACAACTTAAAAAAATCCCTTTCTCACACCTTACATTTTTTTCCACCCTTAGCCGGTCGATTTTCGATCGTTAAAAATTCAGACGATGAAACAATTTCTTTCTTTATAAATTGTAACAACGCTGGCGTGGAATTTATCCACGCCAACGCTTCAAAGTTAAGTGTATCGATGATTATTGATTCGACCTACGTACCAAATATTATTCACTCTTTATTTCCATTGAATAATATTCGAAAT…	Complete
Solyc08g013830.1.1	ATGACTCCCATGGTACAAGAACTTAATTTTCCTCAACTTCAAATACCTCTAACCATCAATTCAATTTCTCCAATCTTACCATCAAGTCCCATCCCTCCATCCTATGGTGACACCCTTTACCTATCAAATCTTGATGATATGATTGGATCTCGCGTTTTCACTCCAACCATGTATTTCTATCGATCCAATGGAAAAATGGATGTGATGACGATCATCAATGTGTTGAAAGAAGCTCTTGCAAGTGTATTGGTACCATACTATCCTTTCTCAGGTAGGCTACGCGAAACAAAAGAGGGAAAGTTAGAAGTATTTTTTGGGCCTAAACAAGGTGTGCTTCTAGTTGAGGCTTGTTCAGAGATGAAGATACTAAATCTTGGTGATTTAACAGTCCCAAATCCT…	Complete
Solyc08g014490.1.1	ATGGCATCACCTGCATTAAAAATTCTATCAAGAGCTTCCAAGAAACTCATTAAACCTTCTTCTCCAACCCCTTTAACTCAAAAATGGCACAAATTTTCTCTCATTGAACAAGCTCAAACACACACTTATGTACCCTTTGGTTTTTTCTATTCCAACAATCAACTAGGTGCACTTTCTAATCAACCTTCTCAAACATCAAAACTTCTTGAAAACTCCCTCTCCAAAAATTTAGTCTCCTATTATCCATATGCAGGACACATGAAAGATAACGCGGTGATCGATTGTAATGACAAAGGCGTTGAGTTCTTGAATGTCCATATTGATGCACCAATGTCTCAAGTTCTCAATGACAAAGATTGTCATGTCAAAGATTTGATCTTCCCTCATGGTGTAGCTTGG…	Complete
Solyc08g075180.1.1	ATGGCTAACTTCGTTAGTGATTGGGCTTCCATAGCTCGTGAGGCGAATATTATACCTTCCCCAACAATGACTGGATCGTCTATTTTTCCGCCTTGCACAAACCTTCCATCCACTGACATTTACACGAATACCATAGTTAATGTTCCCATTGAAAATATTAAAAAAAGGTACCGATTCTCCAATTCGAAACTTGAGATGCTGAAAAGTCAAGTGACATCAGAAGCAGAGGTGCAAAATCCTAGCCGAGTTGATGTGCTGTCTGCACTAATTTACAAGTGCGCTGTAACAGCAGCTCGAGCTCAAGCAAACTCGTTTAAACCATCCATGTTGACCCTAGCTGTGAATTTACGTCCAATATTGGATCCGCCACTAGCCACACGGGCAATAGGGAACATGGTT…	Complete
Solyc08g075210.2.1	ATGACAGCATCAAGTTTTGTATCTATGGCTGAAAAGATTATTAAGCCTCATTCTCCTACCCCTTTTTCAGTTAAGCGTTACAATCTTTGTCTAATGGATGAAATCATGGTTCCAGTCTACATGCCAATTGTAGCCTTTTATCCTAACCCCTCTAAAACACCAGAACAAGTATCCAACATACTTGAAGATTCACTATCCAAAGTTTTATCCTCTTACTATCCATTTGCTGGAACACTCGGATCAGATAACGCTACTTTTGTCGATTGCAATGACAGGGGAGCTAAATCTATACAGGTTCGATACGATTGTCCAATGTCTGAAATAGTCAATCTTCCGGATACTGGCCCTGAATATCTACCTTTTGCTAAAGGTACGCCTTGGAGTTCAACTCCAGAGGAA…	Complete
Solyc09g014280.1.1	ATGCCTACTTCTTCACTTTTTGTAGTTTCAAAATGCACAATTTACCCTGATCATCATACATCGCTTAATAATACCTTAAAACTCTCTGTTTCTGATCTTCCTATGCTTTCTTGCCAATACATTCAAAAGGGTGTTTTGTTAACTCAATCTCCTTTTGAATCTTCAAATTCCCTTATTTCCCATCTCAAAACTGCACTTTCGAAGACCCTTTCTCATTTCCCACCACTCGCCGGACGGTTAATTACGGATTCTGATGGATATGTTTACATCCTATGTAACGATGCCGGAATTGATTTTGTACATACCAAAGCACCCCATCTCATGATTTCAACTCTTGTTCCACAAAATCAATCTGATATTCCCATTTATTTCAGAAAATTCTTCCAATTTGATAAAACA…	Complete
Solyc10g008680.3.1	ATGGTTTCGATTATTGAGCAATGCCAAGTTGCACCACCTACATGTGCCATAGATAAACTAACACTCCCTTTAACTTGCTTTGATACTTTATGGATATTACATAACCATCATATACCAAGGATTTTATTCTATAAACTCCAAAATATTGACAAAAATAGTTTCATTCAAAACATTATTCCTACTCTCAAACATTCACTCTCACTCACTCTCAAACACTATCTACCACTAGTTGGCAATCTTGTATGTCCATGGAATTCTACCGGTTATCCTGAACTACGTTATGTACCAGGAGATTCTGTATCTGTTACTTTTTCTGAAACTGACAAGGATTTCGATTATCTTGTTAGTTATGATCATATACATAACGCTAAGGATTTTCATCCCTTTGTTCCTAAAATG…	Complete
Solyc10g079570.3.1	ATGGTGTCATCACTTGTTTCATTGATTTCCAAGAAAATAATCAAACCTTCTATCCTCACTCCTCCTACTAAAAAATCTCACAAACTTTCATTTGTTGATCAAGTTATGCATATGTCTATTCCTATGGCATTTTTCTACCCAAAAATTGGTAACTATGAACCTACACATGTGCCTCAAATTCTTGAAAACTCACTCTCAAAACTTCTTTCATTTTATTATCCTTATGCTGGAAGATTGAATAAAGATGATGCTAATTATGTTGATTGTAATGATATGGGAGTTGAGTTATCACATGTTCATGTACATTGTCCCATGTCTCATATTCTTAGACAACCATACACCAATAGTGATCATGTTGTTTTTCCTGTTGAGCAACCTTATGCCCACATGAATGAAGGA…	Complete
Solyc11g008630.3.1	ATGAATCAAGAGTCAAAAAGATTGGAATTTGATTGTAATAGTGATGCTGGAGCTGTATTTATGGTTGCTTCAAGTGAATTAACATTGAATGAGATTGGTGATTTAGTTTACCCTAATCCTGGTTTTAGACAATTAATTGTTCATGAGAACATTGATATTTTGGAAAAAGATGATAAACCACTTTGCATTCTCCAGGTTACATCATTTAAGTGTGGTGGTTTTGCAATGGGCTTTTCAACAAACCACATAACCTTTGATGGAATAAGCTTCAAGACTTTCTTACAAAACTTAGCTTCTCAAGCATTTGATGATGACAACAATAACCCTAAGCCCTTAGCCATTGTCCCATGCAATGATCGTACCCTCCTAGCCGCTCGTAGGCCTCCACGTGTCACGTTC…	Complete
Solyc11g020640.3.1	ATGGCAATTATTCCCAGACCTTTACCGATTTCATATAGTAGAAGGAAGCCTGAATTGATAGTTCCAAAAAATAAAATACCTAAGGAAATACTATATCTTTCAGATATAGATGATCAAGAAGGTCTTCATTTTCAAATGCCAATACTAATGTTCTACAAATACAATTCTTCAATGAAAGGGAAAGATCATGCAAAGATCATAAAAGATGGATTGTCCAAAGCACTTGTGTTTTACTATCCATTAGCTGGTAGGATCATTGAAGGACCTAATAGGAAGCTTATGGTAAATTGTAATAGTGAAGGAATCATGTTTATTGAAGCCGATGCAAATGTTGAGCTTGAGAAGTTAGGTGACTCTATACTACCACCATGTCCATACTTAGAAGAACTACTATATAAT…	Complete
Solyc11g066640.1.1	ATGAAGATTAAAATAGAAAGTTCAAGAATTATTAAGCCTTTCTATGAACACACCCCTCCTTCTACAACAAGCCACATTCCTCTTAGTGTTTTTGATAAGGTCACATATGAGGCTCAAATTGCTATCATATATGCCTACCACCCACCCACCCCACCAAATATCGCGATTGAATTAGGTCTTCGAAAAGCCTTAGTTGTTTATCGAGAGTGGGGTGGAAGATTAGGTGAAGATGAACATGGAAATCGAGTGATTCTCCTCAATGATGAGGGTGTTAGATTTGTCGAGGCATCGGCTAGTAGCACTCTAGATCAAGCAATGCCTTTCAAGCCTTCGCCTTCTTTGCTTAGCCTACATCCTAGCTTGAAGGATGTCAAAGAATTGGTGCAAGTCCAATTAACT…	Complete
Solyc11g067270.1.1	ATGGCATCATCAACAATTATATCTAGAAAAATGATTAAACTTTTATCCCCAACTCCATCTTCACTTAGATGTCACAAACTCTCTTTCATGGATCACATAAATTTCCCTCTACATTCTCCATATGCCTTCTTCTACCCTAAAATACCTCAAAATTATAGTAACAAAATATCACAAGTACTTGAAAATTCCCTTTCAAAAGTATTGTCCTTTTATTATCCCTTAGCTGGAAAAATCAATAATAATTATACCTACGTCGATTGTAACGACACAGGTGCTGAGTATTTAAACGTCCGTATAGATTGTCCAATGTCTCAAATTCTCAACCACCCTTATAACGATGTTGTGGATGTAGTTTTCCCACAAGATTTGCCTTGGAGTAGTAGTAGCTTGACTCGAAGT…	Complete
Solyc11g067290.1.1	ATGGCATCATCAACCATTCTTTCTAGGAAAATGATTAAACTTTTATCCCCAACTCCATCTTCACTTAGACATCACAAATTATCTTTCATGGATTGCATAAACCTTCCTCAATATTCCCCATTTGCCTTCTTATACCCTAAACCTAAAAATCATACCAAAACACAAATATCACAAATTCTTGAAAACTCCCTTTCAAAAGTACTATCCTCTTATTATCCCTTCGCGGGACGAATCAAGGATAATAACACCTACGTCGATTGCAATGACATTGGTGTTGAGTATTTAAATGTCAGAATAAATCATTCGATGTCCGATATTCTCAATAGCCGCTGTAATGATGTTGCGGATATAGTCTACCCAAAAGACTTGCCTTGGAGTAGTAGCGTGAATCGAAGTCCA…	Complete
Solyc11g067330.1.1	ATGGCCTCATCAACAATTCTTTCAAGAAAATTCATTAAGCCTTCTCCCCCCACCCCTTCTTCACATAGACATTACAATCTCTCATTTAGAGATCAAACAGCTAATAATCTATATTTACCAATTGCTGCCTTGTACTCTAAACCTGAAAATCACACCATAACTCAAATATCCAATATTCTTGAAAATTCCCTTTCAAAAATATTATTCTTTTATTATCCCTTCGGGGGACGTATCAAGGATAATAAGTATGTTGATTGCAATGATATAGGCGCTGAGTATTTTAATGTTCATATCAATTGTCAAATGTCTGAAATACTTAGCAATCCGTATAATGATGCTATTGAGATAGTGTTCCCACAAAATTTGGCTTGGGGTAATTCCTTATCAGAAGAAAGAAGT…	Complete
Solyc11g067340.1.1	ATGGCCTCATCAACAATTCTTTCAAGAAAAATCATTACACCTTCTCCCCCCACCCCTTCTTCACATAGACATTGCAATCTCTCATTTAGAGATCAAACAGCTAATACTCTATATTTACCAATTGCTGCCTTGTACTCTAAACCTGAAAATCATACCATAACTCAAATATCCAATATTCTTGAAAATTCCCTTTCAAAAATATTATACTTTTATTATCCCTTCGGGGGACGTATCAAGGATAATAAGTATGTTGATTGCAATGATATAGGCGCTGAGTATTTTAATGTTCATATCAATTGTCAAATGTCTGAAATACTTAGCAATCCGTATAATGATGCTATTGAGATAGTGTTCCCACAAAATATGGCTTGGGGTAATTCCTTATCAGAAGAAAGAAGT…	Complete
Solyc11g067347.1.1	ATGGCCTCACCAACAATTCTCTCAAGAAAATTCATTAAGCCTTCTCCCCCCACCCCTTCTTCACATAGACATTACAATCTCTCATTTAGAGATCAAACAGATAATACTCTATATTTACCAATTGCTGCCTTGTACTCTAAACCTGAAAATCATACCATAACTCAAATATCCAATATTCTTGAAAATTCCCTTTCAAAAATATTATACTTTTATTATCCCTTCGGGGGGACTGTTCCCACAAAATTTGGCTTGGGTAATTCCTTATCAGAAGAAAGAAGTAGCCTTGTAGTGGTCCAATTGAGCCATTTTGATTGTGGTGGAGTGGGAGTTAGCTTATGTGTATCCCACAAGATTGCTGATGGGTACAGCGCGTTTAAGTTCCTTGGTGATTGGATTTCT…	Complete
Solyc11g069680.1.1	ATGTCTAGTTTTTCAAGATTGCTATCAACAATCTCCAAGAAAGTTGTGAAACCTTTTTCTCCCACTCCATCAACTCAAAAAATTCACAAACTTTCACTTCTTGATCAATGTATGGGTAACTTTTATATGCCCCTTGTATTATTTTACCCAAAACATCAACTAGAACAAGGCCCAAAACAACTCTCTAAACTTCTAGAAACTTCATTTTCAAAAGTATTAACTTATCATCAACCATGGGCTGGAAGTTTAAGAGATAATGCAACTATTCATTGTGATGGCACTGGTGCTGAGTTTTTCGAAGTTGAAGTTAATTGTCCAATGAATCAAATCGTTCATCGTCCAGACTTAACATTTCCTCCAGGGTTACCCTGGAAGAATGTTCCTCATGTAAATGATGGT…	Complete
Solyc11g071470.1.1	ATGAATGTGAAAATTGAGAGTTCAAAAATCATCAAGCCATTGTATGAAGGAATTCCACCTTCAACTACAATTCATATTCCATTCAATGTCTTTGACAATGTAACATTTGATACTCTAATGGCTTTGATTTATGCTTATAGACCACCCACCCCTCCCACATCCACTATCGAAACGGGACTTCGAAAGACGTTATCGATTTATCGAGAGTGGGCGGGGCGAATAGGTGAAGATGAACATGGTAATCGAGGAGTTTTTCTCAATGATGAGGGTGTTCGATTCATCGAGGCGTCTGTAGACGCCTCGTTGGACGAAGTATTGCCCTTAAAGCCTTCTCCCTCTATGCTCTCCTTACATCCTAGTTTAAAAGATGTAGTGGAGTTAATCCAAGTCCAAGTCACA…	Complete
Solyc11g071480.1.1	ATGAATGTGAAAATTGATAGTTCAAAAATCATCAAGCCATTATATGAAGGAACTCCTCCTTCAACTACAACTCATATTCCTTTCAATATCTTTGACAATGTAACATTTGATGCTCTAATGGCTCTAATATATGCCTATAGACCACCCACCCCTCCCACATCCACTATTGAAATAGGACTTCGAAAGACGTTATCGATTTATCGAGAGTGGGCAGGAAGAATAGGTGAAGATGAACATGGTAATCGAGGAGTTTTTCTTAATGATGAGGGTGTTCGATTCATCGAGGCGTCTGTGGACACCTCATTGGATGAAGTATTGCCCTTAAAGCCTTCGCCCTCTGTGCTCTCCTTGCACCCTAGTTTAAAGGATGTAGTGGAGTTAATCCAAGTCCAAGTCACA…	Complete
Solyc12g005430.1.1	ATGGAAATAGGTTTTGTTAACGAAAATGATTGCATAAAAGTTGAAATCTTATGCAAAAAGCTCATAAAGCCATCTTCACCTACACCCTCTCAGAATCAACGTTACAAGCTCTCTTTCTTTGATCAAATTGCTGAGAGAGAGCACATTCCTGTTGTTCTTTTCTATCCTTATAATAATATTAATAGCCACACTATCGATGAACGTCTTGAGAAATCCCTTTCTGATGTATTAACTCATGTTTATCCAGCAGCAGGAAGGTATGACGACAACGCTGAATGTTCGATTCTCTGTCTTGATCAAGGTGTTTCCTATACCAAAGCCAAGGTCAATTGTAAGCTTGGTAATTTCTTAGAGAAAACACGCAAGGATTTGAGTGTTGCAACTTTATTTGGGCCACAT…	Complete
Solyc12g005440.1.1	ATGGAAATTAAAATCTTATGCACAAAGCTCATTAAGCCATTTTTACCTACTCCTCCTCACCTTCAACATTACAAGCTCTCTTTCTTCGACCAAATATCTGAAAAAGAACATGTTTCTATGGTTTTTTTCTTTCATAATTATAACAATATCGACATGGATGAACGACTAGAGCAATCCCTTTCAAAGATATTAACTCATGTTTATCCCGCAGGAGGAAGGTACAATGAGAAAGACAAATATTGTTCTATTCTTTGTGTTGATCAAGGTGTTTTCTATACCAAAGCCAAGACCAATGGTACGCTTGATAATTTCTTAAATAAAGCGCGCAATGACTTAGGTCATGCGGCTTTATTTAGTCCACATGTAAATAAGAATATCGATGAAACTAATTTCATGGTT…	Complete
Solyc12g010980.3.1	ATGAAAGATTCAATGCAAGTGACTATTTTGTCCAAAAACCTCATTAAACCATCATTACCAACACCAAAACACCTTAAATATCACAAGTTATCTTTCTTTGATCAAGTTGCTGATGTAGCACACTTGCCTCTTGTTCTTTTCTATCCTCATTGTAAGAACAACTCGAAACATGAAGAGCTTGAAGAATCCTTATCGAGGATTTTATCACATGTTTACCCTTTAGCTGGTCGATTTGCTGAAGATGATGAATCATTAATTCTTTGTCTTGATCAAGGTGTTACTTATATCAAAGCAAAGGTCAATTGTACCCTTGATGATTTACTTCAACAAACAAAAAAAGACCTTGATCTAGCCTTGTCATTTTGGCCTCAAGGTACGATGGATGTTGATGACTCTAAT…	Complete
Solyc12g088170.2.1	ATGAGCCAGATTACAACTCAAAATTTGAATGGTACTTGTATTCAAATTGAAATCTTGAATGAAAAACTTATAAAACCATCGTTACCAACTCCAAATCATCTCAATTCCTACAAGTTATCATTTTTTGATCAAATTGCACCTAATTTTGCTGTACCCCTTCTTTACTTCTACCCTCCAGTACCACCAGAAAACTCCCACCTACAACGCGTCGAAGAAGTTCATAAACAACTACAAAACTCACTGTCTGAAGTTCTAACCAAGTTCTATCCACTTGCTGGAAGGTTGTCTGAAGATGGTACTTCCATTGAATGTCATGACCAAGGGGTTATTTACTTGGAAGCAAAGGTGAATTGTCAATTGAATGAATTTCTAGACAAAGCATACAAAGATAGTGACCTT…	Complete
Solyc12g096250.2.1	ATGGAAGAAATTCAAATCGTCTCTACTTGTGTAGTTAGAGCATCTTCAAACTCAAACAATGGAATCACACACACATCACAAAATATTGAAATGACACCATGGGATTTACAATTCCTCCTTGTTGAGACCATTCAAAAAGGCCTCCTTTTCAAGAAACCAACTCCACAACAACAAAACAACTTAATCAAATCACTCAACTCTCTTTCTTTAGTTGACCATTTGAAAGCCTCGCTTTCGCGCACCTTAGACTTTTTCCCTCCACTAGCGGGGCGTTTCTCCACGACCAAAAACCCTAATGACAACACGATTACTTCATTCTCCATCACTTGTAATAACTCTGGAGCTGAGTTCACTCATGCCATCGCTCCAGAGCTAACAGTAAAGGAGATTCTTGAATCT…	Complete
Solyc12g096770.1.1	ATGGAAATTGAAATCATATCCACAAAATTCATTAAACCATCTTCACCAACTCCAAATCATCTCCAAACTTACAAGTTAAGTTTCTTTGATCAAGTATCTGATGAGACACATTTACCTCTTGTTTTTTTTTATCCTCCTACCAACAACATTAATTTCTCATCTCATCATGAAGAACAACTTGAGCAATCCTTATCTAGGATTTTAACTCATGTTTACCCTATTTCTGGTAGATTTAACGAAGATATTAACTCGATATCCTGCCAGGATCAAGGGGTTAAATTTATAAAAGCAAAAATGAATAGTAAACTCAATGAATTTCTTGATAAAGCACATAAGGATGTTAACCTTTCACTGCTTTGTTGGCCTCAAGATTCATGGAATGTAGATCCATCTAACTTA…	Complete
Solyc12g096790.1.1	ATGGCATTTCAAAAAGAAAACATGCAAGTTGAAATCATATCCACAAAATTCATAAAACCATCTTCACCAACTCCAAATCATCTCCAAATTTACAAGTTATGTTTCTTTGATCAAGTAACTGATGAGACACATTTACCTCTTGTTCTTTTTTATCCTCCTACCAACAACATTAATTTATCATCTCATCATGAAGAACAACTTGAGCAATCCTTATCTAGGATTTTAACTCATGTTTACCCTATTTCTGGTAGATTTAACGAAGATATTAACTCGATATCCTGCCAGGATCAAGGGGTTAAATTTATAAAAGCAAAAATGAATAGTAAACTCAATGAATTTCTTGATAAAGCACATAAGGATGTTAACCTTTCATTGCTTTGTTGGCCTCAAGATTCATGG…	Complete
Solyc12g096800.1.1	ATGGAATTGAACTTAGAATTCATTTCCACAAAACTCATAAAACCATCCATACCAACACCACCACACCTTAAGAATTACAAGTTATCGTTCTTCGATCAGCTCGCGGAGAGGGAACATATGCCATTACTACTTTTCTATCCATATGGTAACAACAATGACATCGGTGATGATTTGTTTGATCAGAAACTCGAAAAATCCCTATCCAGGATTTTATCTCATGTTTATCCTGCAGCAGGAAGGTTGTCAAGGGATCGATTTTCAATCGATTGCCTTGACCAAGGTGTTACGTTTACAAAAGCTAAAGTCAATTGTCAATTCAATGATTTCATCGATCAGGTCCAAAAGGACCTTAATCTCGCCCTGTTTTTCTTCCCTCGGGATATCCAGGATTTAAAGGAC…	Complete
itf00g20240.t1	ATGAAGTTGAACATAGTTTCTAAAGAGCTAATCAAGCCTTCAATTCCCACTCCTCCAGAGAATCTGGGTTACAATCTCTCCTTCTTAGATGAACCAACCCCACACTTCTACATCCCACTGGTTCTTTACTACCACAATCACACCCACACAAACCAATCCGAGATTCTGAGCCGTTTAAAGAGCGCTCTATCCGAAACATTAACCAAATTTTATCCCCTGGCCGGGCGAAACAAGGGGCAAACACTGGTCAATTGTAGCGACGAAGGGGTTTGCTTTGTGGTGGCTCGAAGTGAAGGGATGATTGAAGAGATTATTGGGTCGGCGGAGGGGAAGGAGTCGGAGAAACTGGTTCCTTACGGGAAGGGGGACAGCATCGTGGCGAAAACGGAAGAGCTTTTA…	Complete
itf00g26400.t1	ATGGCGCTGAAAGTTGAAGTTTACCAGAAAGAGAAAGTGAGGCCATGTTCACCAACTCCCCAATCCTTGAGAAACTATAAGCTTTCTCTCCTTGATATATTAATCTCGATTTCTTATACCCCCATGGTTTTCTTCTACGACTCCAGCGCCGGCGGCCACGATTATGATGTTCTCAAGGACTCGCTCATGAAGACACTGTCCGTCTGGTACCCACTCGCCGGAAGAATTAAAGATGGAACGACCATCGAATGCAACGACGAGGGTGCGGATTTTGTCCGAGCTAAAGTTACAAATTGTGATTTGGGTGAGTTTCTCCGGCACCCCAAACTCGAAGATATACGCCGGCTGCTCCCACTTCATCCCTACCCATATCCTATTGACCCCGCCCAGCCAATGTTA…	Complete
itf00g26410.t1	ATGGCGCTGAAAGTTGAAGTTTATCAGAAAGAAAAAGTGAGGCCATGTTCACCAACTCCCCAAACCTTGAGAAACTACAAGCTTTCTCTCCTTGATATATTAGCCGGGACTTTTTATAACCCCTTTGTTTTCTTCTACGACTCCTGCGCTGGCAGCCACGATTATGATGAGCTCAAGGACTCGCTCATGAAGACACTGTCCGTCTTGTATCCACTCGCCGGAAGGATTAAAGATGGATCGACCATCGAATGCAACGATGAGGGTGCGGATTTTGTCCGAGCTAATGTTACAAATTGTGATTTGGGTGAGTTTCTCCGGCACCCCAAACTCGAAGATATACGCCAGCTGCTCCCACTTCATCCCTACCCAAATGCTATTCACCCCGCCCAGCCAATGTTA…	Complete
itf00g26580.t1	ATGATTGAGATAGTTTCAGCAGAACTCATCAAACCATCTTCTCCCACACCGCCATCCCTCCAACGCCTCAGTTTCTCCATGTTAGATCAGCTCTCGCCGTCAAACTACGTGCCCATGGCGTTCTACTACCCGCCGGCGGCCGAGGGCGATTCGCCAACAAGAATATCAGTCCAGCTACTCAAAACATCATTGTCCCAAATTCTCACCAAGTTTTACCCTCTGGCGGGCAGAATTAACGGCAATGCGTGGATCGATTGCAGCGACCAAGGAGCAGCGTTTGTCGTGGCCCGCGCGAGTTGTCCGCTGTCTAGCTTTCTTGTCCGAGGCTCTGAACCTGAATCGGCAAGACGGGTCCTCCCGATTGGGGTGGAAACCAATGATCCCTTTAGGGGTTGCGCT…	Complete
itf00g32630.t1	ATGGCCCTGAAAGTTGAAGTTTATCAGAAAGAGAAAGTGAGGCCATCTTCACCAACTCCCCAAACCTTGAGATACCACAAGCTTTCTCTCCTTGACGTACTCGCCGGACCTTTTTATACCCCGCTAATTTTGTTCTACGACTCCGCCGCCGGCCCTCGTCGCCACGATTATGATGAGCTCAGGGAATCGCTCTCTAAGACATTATCCGTCTTGTACCCGTTCGCCGGAAGACTTAAAGATGGATCAATAATCGAATGCAACGATGAGGGCGCGGATTTCGTCCGAGCTAATGTTACGAATTACGATTTGGGTGAGTTTCTCCGGCACCCGAAGCTGGAAGATCTACGGCTGCTCCTTCCGCGTGATCCGTACCCGGGCGCTATTCATCCGGCCATGCCA…	Complete
itf00g53750.t1	ATGGTGAACGTGCGGAGCAGGATGGAGCCGCCGCTGCCGCCCAACTGTCTAGGGTGCATGACCTACGGAGCCACCGTTCACTGGGAGGAAGAGGAGGAGGCGAAACGAGGCACCGTAACCGCCCTTCAATTGGTGCAGAGGATACGCGATTCTCTCCGATCTGTGAACGACGCAGCGGCGAGGAAGATGTACGGCGAAGAAGGATTGTTACGCGCGGCGTTTGCGAGAGGTCATGAAATGGTGCGCAACAAAGGCTCTTCAACAACGTTGTATACAAGCAGTCTGTGTAGACAAGCTTATTACGAAGTTGATTTCGGGTGGGGAAAGCCAAGATTGGTGGTGAATTTGCTCAAGAATTCAACGGTACTTTTCTTAGACACCATTGGTGGAGCAGTAGAA…	Complete
itf01g04300.t1	ATGGTTGCTAAGAGAGATTTGAGTGTGAGAGTGGTGAAGAAGGAGGCGGTGGCGGCGGCGCTGCCAATGCAACACCATTGGCTGCCGCAGTCCAACCTGGACTTGCTGCTGCCGCCGCTCAGCTTCGGCGTTTTCTTCTGTTACAAAAAGCCCAAATTCCCGTTGGGTTCCGTTTCCGGCGATCTCAAGGCGGCTCTGGCGGAGGCCTTGGTCTCCTACTATGCCCTCGCCGGCGAAGTGGTGCAGAACGCCGGCGGCGAGCCGGAGCTTCTCTGCAACAACCGCGGCGTGGATTTTGCCGAAGCCGTGGCGGATGTGGAGCTCAGTGAGCTGAACTTGTACAACCCGGACGAGAGCGTGGAAGGGAAGCTCGTTCCCGGCAAGAAACACGGCGGCGTT…	Complete
itf01g04310.t1	ATGAGTACTAAAAAGGAGTTGAGTGTAAGAGTGAAGAAGAAGGCGGTGGTGGCGGCGGCGCTGCCAATCCCACAGCATTGGGTGCCGCAGTCGAACCTAGACTTGCTATTGCCGCCGGTCACATTCGGGGTGTTCTTTTGTTACCAAAAAACACCAAAATTAACGTTTGGTGCCATTTGTAGCGATCTGAAGGCGGCGTTGGCGGAGACCTTGGTCTCCTACTATCCCCTCGCCGGCGAAGTGGTGGTGAAGAACGCAGGCGGAGAGGCTGAAATTGTGTGTAACAACCGCGGGGTGGAGTTCGCGGAAGCGTTGGCGGACGTGGAGCTGAGTGAACTGAACTTGTACAACCCGGACGAGAGCATTGAAAACAAGCTTGTTCCCAAAGTGAAGCATGGC…	Complete
itf01g04340.t1	ATGAGTACTAAAAAGGAGTTGAGTGTAAGAGTGAAGAAGAAGGAGATGGTGGCGGCGGCGGCGCCAATCCCACAGCATTGGGTGCCGCAGTCGAACCTAGACTTGCTATTGCCGCCGGTCACCTTCGGGGTGTTCTTTTGTTACCAAAAAACACCAAATTTAACGTTGGATGCCATTTGTGGCGATCTGAAGGCGGCGTTGGCGGAGACCTTGGTCTCCTACTATGCCCTCGCCGGCGAAGTGGTGAAGAATTCAGGCGGAGAGTCGGAAATTGTGTGTAACAACCGCGGGGTGGAGTTTTCAGAAGCATTGGGGGACGTAGAGCTCAGAGAACTGAACTTGTACAACCCGGACGAGAGTATAGAAAATAAGCTTGTACCCAACGTGAAGCATGGTGTA…	Complete
itf01g11820.t1	ATGCATTTGCTTGCAATATTGGTGAACTTGCGAAAGAAGTTGAACCCGCCATTCCCTTCGCAGTGCCTAGGCAACATCATGCAAGCGGTGGCCGCTCGGTGGGAATCGGAAGCCGACCGGGGTGGAAGTGTTACTCCCGGGTTTCTTGTAGGAAGAGTCGCGGAAGCCATCCACAAGGTTACCGACAACTACCTGAGGGAAATGCACGCGGAGGGTGGGTATCTCAAAGCCTTATTAGGCGTATCAAAGGCCCTACTTCATAATGTGGATGAGACTAAGGCTTTAAATATAAGTAGTTTGTGTAATATTCCCTTTTCTCAAGTTGATTTTGGGTGGGGTAAGCCGATATGGATTGGTCTGGGTCATACAATGGAAGATTCGTCCATGTTCATGGATGCA…	Complete
itf01g11840.t1	ATGGCCCTGAAAGTTGAAGTTTATCAGAAAGAGAAAGTGAGGCCATGTTCACCAACTCCCCAAACCTCGAGAAACTACAAGCTTTCTCTCCTTGATATATTAGTCGCCACTTTTTATAACAGCATTGTTTTCTTCTACGATTCCCGCGCCGGCGGCCACGATTATGATGAGCTCAAGGACTCGCTCATGAAGACACTGTCCGTCTTGTACCCGTTTGCCGGAAGGATGAAAGATGGATCGACGACCATCGAATGCAACGACGAGGGTGCGGATTTTGTCCGAGCTAATGTTACAAATTGTGATTTGGGTGAGTTTCTCCGGCACCCAAAACTCGAAGATATACGCCAGCTGCTCCCGCTTGATCCCTACCCAAATGCTATTCACCCCGCCCTGCCAATG…	Complete
itf01g11850.t1	ATGGCCCTGAAAGTTGAAGTTTATCAGAAAGAAAAAGTGAAGCCATGTTCACCAACTCCCCAAACCTTGAGAAACTACAAGCTTTCTCTCCTTGATATATTACTCTCGGTTTGTTATTCCCCCATGGTTTTCTTCTACGACGCCCGCGCCGGCGGCCACGATTATGATGAGCTCAAGGACTCGCTCATGAAGACACTGTCCATCTTGTACCCACTCGCCGGAAGAATTAAAGATGGATCCACCATCGAATGCAACGACGAGGGTGCGGATTTTGTCCGAGCTAATGTTACAAATTGTGATTTGGGTGAGTTTCTCCGGCACCCAAAACTCGAAGATATGCGACGGTTGCTCCCACTTGATCTCTACCCAAATGCTATTGACTCCTCCCTGCCAATGTTA…	Complete
itf01g12510.t1	ATGATTGAAATAGTTTCAGCAGAACTCATCAAACCATCTTCTCCCACACCGCCATCCCTCCAACGCCTCAGTTTCTCCATGTTAGATCAGCTCTCGCCGTCAAACTACGTGCCCATGGCGTTCTACTACCCGCCGGCCGAGGGCGATTCGCCAACAAGAATATCAGTCCAGCTACTCAAAACATCCTTGTCGCAAATCCTCACCAAGTTTTACCCTTTGGCGGGCAGAATTAACGGCAATGCGTGGATCGATTGCAGCGACCAAGGGGCGGCGTTTATCGTGGCCCGCGCGAGTTGTCCGCTGTCTAGCTTTCTTGTCCCAGGCTCTGAACCCGAATCGGCAAGACGGGTCCTCCCGATTGGGGTGGAAACCAATGATCCCTTTAGGGGTTGTGCTCTG…	Complete
itf01g27360.t1	ATGGCGATCATGAAAGTTGAAACAGTATCAAGAGAGCTCATCAAACCCTCCTCTTCTTCTTCTTCAACTTGTCGACTCCATAAACTCTCTCTCCTTGATCAGATAGCTCCGCATGGCTATAATCCCATTCTGCTCTTCTACTCCACCGCTCTCTCAGAACCTCAAGTAGTTTATGATAGCCTGAGGATCTCTCTTTCCAAAACCTTGGCCTACGTGCAGCCGCTCGCCGGCAGGCTCAAGGATGAATTCACCATCGAGTGTAACGATGATGGCGTTGATCTTGTCGTCGTTAACGTGTTCGACGAAATGTCTTCCGTTCTCGCGCACCCCAAGACTGACTTGTTGCGGCAGCTGCTTCCGGTGAATCCCGAAACTGCGTCGTTTTCAACTCGTGCGCTT…	Complete
itf02g02280.t1	ATGAAAGTTGAAGTTGTGAGCAAAGAAATGGTGAGGCCATCTTCTCCCACTCCTGAAATGGAATGTAACGACGAAGGCGTGGAGTTTATTGTGGCTGATGTTGCTGAAAACATGTGTTGTTTGCTGGACAACCCTGATGAAATGGAGAAGATTAGGCAGCTGAGTCCTTCTGCAAAGGTTTACGAGCCCCAACCGGTGGGAAAGGTTTTGCTGGCGGTTCAGGTGAACCGGTTTTGCTCCGGGGGAATAGCTATTGGGGGTTTTGTTTCACACGCCATTTTGGATGGTTCCACACTTGCCAAATTCTTGGAAACCTGGGCATCCTTCAATCGTGGCTGTGCTGTGAATAATGGAGGGAATGGATTCATTTCCAGTTCCAATAATCACTCTACCATCTTA…	Complete
itf02g04740.t1	ATGGAGAACGGAAACGGGTGCAAGCAGGTGGTTGAGTTGAGAGTGAAGCAGTTGGGAGAGGCAACGTTGGTGCCCCCGGCGGAGGAGACACATAGGGGGCTATACTTCCTATCCAACCTGGATCAGAACATTGCGGTACCTGTTCGCACTATCTACGGGTTCAGGTCGGGGCCAGGCGAGAAGCAAAATTTTGCGGAGGTTATTAAGAATGCCCTGTCTCGAGTTCTGGTGCATTACTACCCCTTAGCGGGGCGACTGACGATTAGCCCCCAGGGGAAGCTGATCGTGGATTGCACTGGCGAGGGGGCAGTGTTTGTGGAGGCGGAAGCTAATTGCCGCGTTGAGGAGATTGGTGACAATACCAAGCCTGATCCTGTCACTCTTGGGAAGTTGGTTTAT…	Complete
itf02g09930.t1	ATGATGATCAAAGTAGAGATTATCCAAAAACAAACCATCAAACCTTCTCGTCCAACACCTCACAACCTTAGGGACTACAAATTTTCCCTCCTCGATCAACTCGCCGTCAAATTCTATGTTCCGGTCGTCCTCTTCTACCCTAGCGTCGCCGGAATATTCCCTGCTGAGTCAACGACCATATCGGCCTCGTTGTTTGACCACCTCAAGAAATCTCTTTCGATGACGTTGACCCATTTGTACCCGCTGGCCGGGAGGGTGAAGGATGTGTTCACCCTCAGCTGCAACGACGACGGCGCAATGTTCGTGGAGGCACGCGCCGTCGGGGAGGATTTGTCCTCCGTTGTTGGCCACCCCAGAATGGAGACCCTTTGTCGGCTGCTTCCTTGTAATCCCGGAGAA…	Complete
itf02g10980.t1	ATGGCCTTATCTCCATTTATGGCATCTCTACCATCTTTAGCCTTCACCGTCACAAGGAAAAAGCCTGAGCTTGTTGCTCCGGCGGAGCCGACTCCACGCGAAATCAAGTACCTTTCCGACATTGATGACCAACAAGGTCTGAGGTTTCAAATTCCACTTATACAGTTTTACCGCAATGTACCTTCCATGAGTGGGAAGGACCCCGTGGAGGTTATACGTCAGGCTTTAGCTAAAGCACTTGTTTTTTTCTACCCCTTCGCCGGTAGACTCCGGGAGGGGCCTGGAAGGAAGCTGATGGTGGATTGCACCGGTGAGGGCGTCATGTTCATCGAGGCTGATGCTGACGCCACACTCCAACACTTTGCCATTGGAGGTGAAATCAAGCCTCCATTTCCGTGT…	Complete
itf02g13050.t1	ATGGCAGAAGTTGAAGTCATATCCACATGCTTGGTTGGGGCGGCCGCAACATCAAATGGTGTCTCAAGAGTTGAATTAACACCATGGGATCTCAACTTCCTCCAAGTCGGCACCATTCAGAAAGGCCTCCTTTTCCACAAACCCACCTCTCAACAACAACAAGAACTGTTCAATTCCAATTTGATTCATCACTTGAAAACCACTCTCTCTTCCACGCTGGATTTCTTCCCTCCGCTTGCCGGCCGCTTTGCCATGGTGATGAACGGCGAGGATAATACCTGTAGTTTTTATGTCAATTGCAATAACGCCGGTGTTGAGTTTTTAGAAGCCAGGGCGAGTGGCGTGACAATTGCAACGATTCTTGATCAGTCCAATGTTGATAATAATGTTCCTCAGATA…	Complete
itf02g13080.t1	ATGGGAGAAGTTGAAGTGAAATCCAGATGCTTTGTTGGAGCTGCAAATGGTGTGTCAAGAAGAGTTGAGTTAACACCATGGGATCTGCAGTTCCTTCAACTTGGCCCCATCCAGAAAGGCCTCCTCTTCTACAACCCCACCCCTCAACAATTCTTCAACTCCTCCAATTCCAATTTGATTCATCACTTGAAAACCACTCTCTCTTCCACACTGGATTTCTATCCTCCCCTCGCCGGCCGCTTTGCTATAGTGATGAATGAAGAGGATAACACTTGTAGTGTTTATGTTGATTGTAACAATGCAGGTGTTGAGTTTGTAGAAGCCAAGGCTAGTGGCGTCACGGTGGCAAATATTCTTGATCATTCCAACATTAATGTTCCGCAGATACTCCGATCTTTC…	Complete
itf02g24330.t1	ATGAAGATCAGCGTGAAGGAGTCGACGATGGTGCGGCCGGCGGAGGAGACGCCGCGGATTAGGCTGTGGAACTCGAACGTGGACCTGGTGGTGCCGAATTTCCACACGCCTAGCGTCTACTTTTACCGGCCAAACGGCGCCGACGACTTCTTTGAGTCGAAGGCGCTCAAGGACGGGCTGAGCAGGGCGCTGGTGCCGTTCTACCCCATGGCCGGCCGTCTCACCAGGGACGAAGATGGACGTATTGAGATTGACTGTAATGGCGCCGGCGTGCTGCTCGTCGAGGCTGAGTCCGATGGCTTCGTCGACGATTTCGGTGATTTTGCGCCCACTTTGGAGCTCCGCCAGCTTATCCCCACCGTGGATTATTCTCAAGGGATTGAGTCCTACCCTCTCCTA…	Complete
itf03g14990.t1	ATGCCTTGCCTTAAATCCTCCACCACTCTGATCGCCAAATGGACTGTTTTTCCGGCCGAGAAATCCACCCTCCCGGACCTCAAACTCTCCGTTTCCGATCTTCCTATGCTCTCAACGCATTATATTCAGAAAGGCGGGCTTTTCACTCGCCCGCCGTTCTCGATTTCCCATTTAATTTCTTTGCTGAAAAAGAGCCTTTCGCAGACGCTTACTAATTTCCCGCCCCTCGCCGGCCGGCTGGTGACGGACTCGGAGGGATACGTTTACGTGGCGTGTAATGACGCCGGCGCGGATTTTGTCCAAGCCGGCGCGACGGACGTTTACGTCCGGGACGTCATTGGAGGGGTGGATGTGCCGGAGGAGGTGACGGAGTTTTTTCCGTTTGATCGGACGGTGAGC…	Complete
itf03g21040.t1	ATGGTGTGGGTGAAGGCATCTCACGTTATAAAACCATGTGAGGATACTCCAAACGTTGTTATGCCTTCCTCTGACTGCGACGAAATATATTCTCTTACGCATAATCCCATTATATGCTTCTATCGATCTGGGAATCCATCCATTCATACTCTAAAAGATTCACTGAGCAGGGCCCTTGCCATATTTTACCCCTTCGCAGGCCGTCTCCGCTGGCTTGACGGCGGCCGTACCGAGATTCACTGCAACGCCGAGGGAGCGCTGTTGCTGGAAGCTGAATCAGACACCAGGGTCGACGATTACGCCCGCCGGGACTTCTTACCGACGCCGGAGCTCCGACGGCTGATCCCCGCCGTGGATTACGCCAACACCCCGCTTCAAAACCGGCCTCTCCTACTCGCC…	Complete
itf03g23810.t1	ATGGCAAGTGAGAAGCTGAGGATAAGCATAAAGGAAAGCACAATGGTGAAGCCAGCCAAGCCTACACCGAGCAAGAAGCTGTGGAGCTCAAATGTGGATTTGATAGTGGGGAGGGTCCATTTGTTGACGGTTTACTTTTACAGGCCCAATGGGTGTTCAAATTTCTTTGATCCCAAGGCGATGAAGGAGTCTCTGAGCAGAGTTCTGGTTTCGTTCTATCCAATGGCGGGGAGGATGGGTAGAGATGGAGATGGGAGGCTTGAGATTGAGTGTAATGGAGAAGGGGCTTTGTTCGTGGAGGCCGAGAGTGACGCAATAATTGATGATTTTGGGGATTTTACTCCTAGTTTGGAGCTCAGGAAGCTCCTCCCCTCTGTTCATACTTCTGGGGATATTTCT…	Complete
itf03g24350.t1	ATGCATCCCAACTACACCACGCATCTACCCTTCTATAAACCAAATCGACCACCCTCCTATCCATCCACAAACACAACCAATTCAACTCCTCACCCTTCTGATCTGCACCATAACCAAGCATACATGGCAGGCGAAATCCCAGAGAACGGAACTGCAGCCACAGGTGTGAAAATCGTGGCGAAAACAAACGTGAAGCCCAAGAAGGCACTGGGGAGAAAAGAGTGCCAATTGGTCACCTTTGATCTCCCATACTTGAGCTTTTTCTACAACCAGAAGCTGCTGATATACAAGGCGGCGGCGGATGAGTTCGAGGAGATTGTGGGGAGGATGAAAGATGGGCTGGGCATTGTGCTTGAGGATTTTCATCAGCTGGCTGGGAGGCTGGCCAAAGATGAAGAA…	Complete
itf04g10750.t1	ATGGCCCTGAAAGTTGAAGTTTATCAGAAAGAGAAAGTGAGGCCAAGTTCGCCAACTCCCCAAACCTTGAGAAACTACAAGCTTTCTCTCCTTGATATATTAGTCGCCACTTTTTATACCACTATTGTTTTCTTCTACGACTCCCACGCCGGCGGCCACGATTATGATGAGCTCAAGGACTCGCTCATGAAGACACTGTCCATCTTGTACCCGCTCGCCGGAAGAATGAAAGATGGATCGACGACCATCGAATGCAACGACGAGGGTGCGGATTTTGTCCGAGCTAATGTTACAAATTGTGATTTGGGTGAGTTTCTCCGGCACCCCAAACTCGAAGATATACGCCAGCTGCTCCCACTTGATCCCAACCCAAATGCTATTGACCCCGCCAAGCCTATG…	Complete
itf04g10850.t1	ATGGCCCTGAAAGTTGAAGTTTATCGGAAAGAGAAGGTGAGGCCATGTTCACCAACTCCCCAAACCTTGAGAAACTACAAGCTTTCTCTCCTTGATATATTAGCCGGGACTTTTTATACCCCCATTGTTTTCTTCTACGACTCCTGCGCTCGTCGCCACGATTATGATGAGCTCAAGGACTCGCTCATGGAGACACTGTCCGTCTTGTACCCGCTCGCCGGAAGAATTAAAGATGGATCGACCATCGAATGCAACGACGAGGGAGCGGATTTTGTCCGAGCTAATGTTACAAATTGTGATTTGGGTGAGTTTCTCCGGCATCCCAAACTCGAAGATATACGCCAGCTGCTCCCACTTGATCCCTACCCAAATGCTATTCACCCCGCCCTGCCAATGTTA…	Complete
itf04g10870.t1	ATGGCGCTAAAAGTTGAAGTTTATCAGAAAGAAAAAGTGAGGCCATGTTCACCAACTCCCCAAACCTTGAGAAACTACAAGCTTTCTCTCCTTGATATATTAGCCGGGACTTTTTATAACCCCTTTGTTTTCTTCTACGACTCCTGCGCTGGCAGCCACGATTATGATGAGCTCAAGGACTCGCTCATGAAGACACTGTCCGTCTTGTATCCACTCGCCGGAAGGATTAAAGATGGATCGACCATCGAATGCAACGATGAGGGTGCGGATTTTTGTCCGAGCTAA	Complete
itf04g10880.t1	ATGGCCCTGAAAGTTGAAGTTTATCAGAAAGAGAAAGTGAGGCCATGTTCACCAACTCCCCAAACCTTGAGAAACTACAAGCTTTCTCTCCTTGATATATTAATCTCGATTTCTTATACCCCCATGGTTTTCTTCTACGACTCCAGCGCCGGCGGCCACGATTATGATGAGCTCAAAGACTCGCTCATGAAGACACTGTCCGTCTGGTACCCACTCGCCGGAAGAATTAAAGATGGAACGACCATCGAATGCAACGACGAGGGTGCGGATTTTGTCCGAGCTAACGTTACAAACTGTGATTTGGGTGAGTTTCTCCGGCACCCAAAACTCGAAGATATACGCCGGCTGCTCCCACTTAATCCCTACCCATATCCTATTGACCCCGCCCAGCCAATGTTA…	Complete
itf04g10890.t1	ATGGCGCTGAAAGTTGAAGTTTACCAGAAAGAGAAAGTGAGGCCATGTTTACCAACTCCCCAATCCTTGAGAAACTACAAGCTTTCTCTCCTTGATATATTAATCTCGATTTTTTATACCCCCATTGTTTTCTTCTACAACTCCCGCGCTGGCGGCCACGATTATGATGAGCTCAAGGACTCGCTCATGAAGACACTGTCTGTCTGGTACCCTCTCGCCGGAAGAATTAAAGATGGAACGACCATCGAATGCAACGACGAGGGTGCGGATTTTGTCCGAGCTAATGTTACAAATTGTGATTTGGGTGAGTTTCTCCGGCACCCAAAACTCGAAGATATACGCCAGATGCTCCCGCTTGATCCCTACCCAAATGCTATTCACCCCGCCCTGCCAATGTTA…	Complete
itf04g10900.t1	ATGGCGCTGAAAGTTGAAGTTTACCAGAAAGAGAAAGTGAGGCCATGTTTACCAACTCCCCAATCCTTGAGAAACTACAAGCTTTCTCTCCTTGATATATTAATCTCGATTTTTTATACCCCCATTGTTTTCTTCTACAACTCCCGCGCTGGCGGCCACGATTATGATGAGCTCAAGGACTCGCTCATGAAGACACTGTCTGTCTGGTACCCTCTCGCCGGAAGAATTAAAGATGGAACGACCATCGAATGCAACGACGAGGGTGCGGATTTTGTCCGAGCTAATGTTACAAATTGTGATTTGGGTGAGTTTCTCCGGCACCCAAAACTCGAAGATATACGCCAGATGCTCCCGCTTGATCCCTACCCAAATGCTATTCACCCCGCCCTGCCAATGTTA…	Complete
itf04g10910.t1	ATGGCCCTGAAAGTTGAAGTTTATCAGAAAGAGAAAGTGAGGCCATGTTCACCAACTCCCCAAACCTCGAGAAACTACAAGCTTTCTCTCCTTGATATATTAGTCGCCACTTTTTATAACAGCATTGTTTTCTTCTACGATTCCCGCGCCGGCGGCCACGATTATGATGAGCTCAAGGACTCGCTCATGAAGACACTGTCCATCTTGTACCCGTTTGCCGGAAGGATGAAAGATGGATCGACGACCATCGAATGCAACGACGAGGGTGCGGATTTTGTCCGAGCTAATGTTACAAATTGTGATTTGGGTGAGTTTCTCCGGCACCCCAAACTCGAAGATATACGCCGGCTGCTCCCGCTTGATCCCTACCCAAATGCTATTAACCCCGCCCTGCCAATG…	Complete
itf04g10920.t1	ATGGCGCTGAAAGTTGAAGTTTACCAGAAAGAGAAAGTGAGGCCATGTTCACCAACTCCCCAATCCTTGAGAAACCACAAGCTTTCTCTCCTTGATATATTAGCCGGGACTTTTTATAACCCCTTTGTTTTCTTCTACGACTCCTGCGCCGGCGGTCCTCGTCGCCACGATTATGATGAGCTCAAGGACTCGCTCATGAAGACACTGTCCGTCTTGTACCCGCTCGCCGGAAGAATTAAAGATGGATCGACCATCGAATGCAATGATGAGGGTGCGGATTTTGTCCGAGCTAATGTTACAAATTGTGATTTGGGTGAATTTCTCCGGCACCCTAAACTCGAAGATATACGCCAGCTGCTCCCTCTTGATCCCTACCCAAATGCTATTGACCCCGCCCAG…	Complete
itf04g21340.t1	ATGGTGTGGTCGTTTCCTCCACGATTCTCAATAAAACTAAGCAAGCCGGAGCTAGTGCCACCCAAAACCCCGACGCCGAAAGAAAAAAAGGCACTTTCAGACCTGGATGACCAAGCGAGCCTCCGGTACCAAATGCCAGGGCTATGGTTTTATGAGAACAAAGAATCAATGCTTGGGCGCGACCCTGCTACGCTTATTAAGGAAGGATTGGGTAAAGCACTTGTGTTTTATTACCCGTTAGCCGGTCGCCTATTCCAAGGCCCCAACAAAAAGTTGATTGTGGATTGTAACGGTGAAGGGGCGCTGTTTTTGAAGGCTGAAGCCAATATTGCACTTCACAAATTGGGTCATTTCATACACTCCCCATCTCCCTATCTCAGCAAGCTTCAGTCTAATGTC…	Complete
itf04g28160.t1	ATGGCTACTCCATTCTTGATAAACAGGAAGGATGTTGTGCTTGTTAAGCCTGCAGAACCTACCCCATCTGAGATCCTATCTTTCTCCACCATAGATAATGATCCCAATATTGAACTTCTCTGCCAAACCCTCTACGCTTACCAAGCAAATCCCACTTCTCATTCTAATGGCAATAGCCATGCAGAAGTTTGTGAATCTGCAGACCCAGTTTTAGTGCTCAAAACGGCTCTTTCTAAGGCTCTGGTTTACTACTACCCCTTGGCTGGGAAGCTCAAGAGGAATTCAAATGGAAGGCTTGAAATCACTTGTAACGGCGACGGCGTGCCGTTCATGGAAGCAACTGCGGACTGTACCCTCTCTTCACTCAACTATTTTGACGGAACTGACGTGAAAATCGGC…	Complete
itf05g03610.t1	ATGGCTTATTATAACAGCAACTTCAAGGTGAGCGTGACGAAGAAAGAGGTTGTAGCGGCGGCGCGGCCACTGCAAGAGCATTGTCTCCCACATTCCAACCTCGACTTGCTCTTCCCTCCGGTCGACGTCGGGGTTTTCTTGTGTTACCAGAAACCTGCGGCGGCTTCGGATCAAACCACGACCGATGAACATTATGCAACGTTTGGTTCGGTGGTGAATACTCTCAAGGCGGCCTTGTCTGAGGCGCTGGTCTCCTTCTATGCGCTGGCCGGTGAGGTGGAGCAAAACCTCGCCGGAGAGCCGGAGCTGATTTGCAATAACCGAGGCGTAGATTTCGTCCAAGCATTTGCTGATGCTACAGAACTGAAATGCGGAGGAATAGTGGTGGCATATACGTTT…	Complete
itf05g10660.t1	ATGAAAGTTGAAGTTCGGAGCAAAGAAATAGTGAGGCCATCTTCTCCCACTCCTCAAAGTCTCAAGAATTACAAACTCTCTTTTATGGATCAACTTGCCCTCAACGTCAAGCTTCCATTCGTCTTCTTCTACGACTCCTCCGGAGCTTATTCTCATGATGGTCATACCAATACCATTGATGAGCTCAAGAAATCACTCTCCAAAACCCTGTCTCTAATGTACCCGTTGGCGGGGAGGGTGAAAGAGGACAAGGTAACAATCGAATGTAACGACGAAGGTGTCGAGTTTATTGTTGCCGATGTGGATGAAAACATGTGTTATTTATTGGACAATCCGGAAATGGAGAAGATTAATCAGATGATTATTCCTACTGGAACGGTTTATGAACCTAGACCGGTA…	Complete
itf06g14840.t1	ATGAAGTTGACCATAGTTTCCAAAGAGCTAATCAAGCCTTCCATTCCCACTCCTCCAGAGAATCTGGGTTACAATCTCTCCTTCTTAGATGAACCAACCCCACACTTCTACATCCCACTGGTTCTTTACTACCACAATCACACCCACACAAACCAATCCGAGATTCTGAGCCGTTTAAAGAGCGCTCTATCCGAAACATTAACCAAATTTTATCCCCTGGCCGGGCGAAACAAGGGGCAAACACTGGTCAATTGTAGCGACGAAGGGGTTTGCTTTGTGGTGGCTCGAAGTGAAGGGATGATTGAAGAGATTATTGGGTCGGCGGAGGGGAAGGAGTCGGAGAAACTGGTTCCTTACGGGAAGGGGGACAGCATCGTGGCGAAAACGGAAGAGCTTTTA…	Complete
itf06g21750.t2	ATGGATCCTTCTCCTCCACCTCCTACGGTTCAGATCATCTCAGAGTGCTACATCACCCCAAACCCCAGCTCAGAAGCATCCAAAAAACCTGTGTTTTTATCAGCATGGGACTTAGCTCTGCTCTCAGCTCACTACATTCAGAAAGGCCACCTTTTTGCCAAGCCTCCATCTTTCGATCTCACCACTTTCTTGCACACCCTCAAGCACAGCCTTTCCCTCACCCTCGTCCATTTTTACCCGCTGGCAGGCCGCCTTTCGACCGCCAAGGGAGAGGATGGCGCTGGGTTTACAGTCTTCATCAACTGCGAAAACAGCCCCGGAGCCAGATTTGTGCAGGCTTCCGTTGATCTCACCGTTGCTGATATCCTTTCTCCCAGGGATGTGCCACTGATTGTCCAA…	Complete
itf07g02100.t1	ATGAAAGTTGAAGTTCGGAGCAAAGAAATAGTGAGGCCATCTTCTCCCACTCCTCAAAGTCTCAAGAGTTACAAACTCTCTTTTCTGGATCAACTAGCTCTCAACGTCAAGATTCCAGACGTCATCTTCTACGATTCCCCCGGAGCTTATTCTCATGATTATATCAACACCATTGATGAGCTGAAGAAATCGCTCTCCAAAACCCTGTCTCTAATGTACCCGCTGGCGGGGAGGGTGAAGGAGGACAAGGTAACAGTCGAATGTAACGATGAAGGTGTCGAGTTTATTGTTGCCGATGTTGCTGATGAAAACATGTCTTGTTTGCTGGAGAATCCTGATGAAATGGAGAAGATTAAGCACCTGATTCCTAATGCAAGGGTTTACGAGCCCCAACCGGTT…	Complete
itf07g02110.t1	ATGAAAGTTGAAGTTAGGAGCAAGGAAATAGTGAGGCCATCTTCTCCCACTCCTCAAAGTCTCAAGAATTACAAACTCTCTTTTATGGATCAACTTGCTCTTAATGTCAGGATTCCATTCGTCTTCTTCTACGACACCTCCTCCGGAGCTTATTCTCATGATGGTCATACCAATACCATTGATGAGCTGAAGAAATCACTCTCCAAAACCCTGTCTCTAATGTACCCGCTGGCGGGGAGGGTGAAGGAGGACAAGGTAACAATCGAATGTAACGACGAAGGTGTCGAGTTTATTGTGGCCGATGTTGCTGAAATCATGTCTTGTTTACTGGAGAATCCTGAGATGGAGAAGATTAGGCAGCTGAGTCCTAGTGCAAAGGTTTATGAGCCCCAACCGGTT…	Complete
itf07g02130.t1	ATGAAAGTTGAAGTTCGGAGCAAAGAAATAGTGAAACCATTCTCTCCGACACCTGAAAGTCTCAAGAATTACAAACTCTCTTTTTTGGATCAATTCGCTCTCAACGTCAGGGTTCCATTCGTCTTTTTCTATCACTCCTCCGGAGCTTATTCTCATGATGGTCATACCAATACCATTGATGAGCTCAAGAAATCACTCTCCAAAACCCTTTCTCTAATGTACCCGCTGGCGGGGAGGGTGAAGGAGGATAAGGTAACAATTGAATGTAACGACGAAGGTATAGAGTTTATTGTGGCCGATGTTGCTGAAATCATGTCTTGTTTACTGGAGAATCCTGAGATGGAGAAGATTAAGCAGTTGATTCCTACTGGAAAGGTTTATGAGCCCCAACCGGTAGGA…	Complete
itf07g02160.t1	ATGAAAGTTGAAGTTCGGAGCAAAGAAATAGTGAGGCCATCTTCTCCCACTCCTCAGAGTCTCAAGAATTATAAACTCTCTTTTATGGATCAATTAGCTCTCAACGTCAAGATTCCAGACGTCATCTTCTACGATTGCTCCGGAGCTTATTCTCATGATTATAACAATACCATTGATGAGCTGAAGAAATCACTCTCCAAAACCCTGTCTCTAATGTACCCGCTGGCGGGAAGGGTGAAGGAGGACAAGGTAACAATCGAATGTAACGACGAAGGTGTCGAGTTTATTGTTGCCGATGTTGCTGAAATCATGTCTTGTTTACTGGAGAACCCTGATTTGGAGAAGATAAAGCACCTTCTTCCTGATGCAAAGGTTTACGAGCCCCAACCGGTAGGAAAG…	Complete
itf07g02170.t1	ATGAAAGTTGAAGTTCGGAGCAAAGAAATAGTGAGGCCATCTTCTCCCACTCCTCAAAGTCTCAACAATTACAAACTCTCTTTTATGGATCAACTTGCTCTTAACGTTAGAATTCCATTCGTCTTCTTCTATGAATCCTCCGGAGTTTATTCTCATGATCATACCAATACCATTGATGAGCTTAAGAAATCACTCTCCAAAACCCTGTCTCTAATGTACCCGCTGGCGGGGAGGGTGAAGGAGGACAAGGTAACAATCGAATGTAACGACGAAGGTGTCGAGTTTATTGTTGCCGATGTTGCTGAAATCATGTCTTGTTTACTGGAGAATCCTGAGATGGAGAAGATTAGGCAGCTGAGTCCTAGTGCAAAGGTTTATGAGCCCCAACCGGTTGGAAAG…	Complete
itf07g02180.t2	ATGAAAGTTGAAGTTCGGAGCAAAGAAATGATCAGGCCAACACGAGAAAGCCGCCTCAAGAACTACAAACTCTCTCTCGTCGATCAAACAGCTCTCAACTTCAGGGTTCCATTCGTCTTGTTCTACAACTCCCCCACTTCTAATTCTAATCCCACCATTGATGAGCTCAAGAAATCACTCTCCAAAGCCCTGTCTCTAATGTACCCGCTGGCGGGGAGGATGAAGGAGGACAAGGTAACAATCGAATGTAACGGTGAAGGCGTCGAGTTTATTGTCGCCGATGTTGCTGAAAACCTGTCGTGTTTGATGGAAAATCCTAAAATGGAGGCTTTCAGAGAGCTGATTCCTCGTACGGCGGCGTACGAGCCTAGACCGGAAGGAAAAGTGCTGTTAATGATT…	Complete
itf07g02190.t1	ATGAAAATTGAAGTTCGCAGAAGAGAAATAATCAAGCCATCTTCTCCAACCCCTAAAAATCTCAGAACTTACAACTTCTCCATTGTGGATCAGCTCTCTGCGAACGTCAAGGTCCCCTACGTCCGCTTCTACGACGCCCCAGGTGGCTCAAGAACCTACAATGGCGTCATTGAGGAGCTCAAGAAATCTCTCTCCCAGACACTGTCGCTCATGTACCCGCTGGCCGGGAGGATCAAGGACGACCGATTATCAATCGATTGTAACGACGAAGGCGTCGAGTTTATTGAAGGGGAGGTTGCACAGAGCCTGAGTTCTTTTCTGGAAAATCCTGATTTTGAGATGATCAGACAGATGGTTCCCTGTAATCCTTTTACTGGGGCGTTCGAGCCCAACCCCGAT…	Complete
itf07g02200.t2	ATGAAAATTGAAGTTCGGAGCAAAGAAATAGTGAGGCCATCTTCTCCCACTCCTCAAAGTCTCAACAATTACAAACTCTCTTTTGTGGATCAATTCGCTCTCAACGTCAGGGTTCCATTCGTCTTCTTCTACGACTCCTCCTCCGGAGCTTATTCTCATGATCATACCATTGATGAGCTCAAGAAATCACTCTCTGAAACCCTGTCTCTAATGTACCCGCTAGCGGGGAGGGTGAAGGAGGACAAGCTAACAATCGAATGTAATGACGAAGGTGTCGAGTTTATTGTTGCCGATGTTGCTGAAATCATGTCTTGTTTACTGGAAAATCCTGAGATGGAGAAGATTAAGCAGCTGATTCCTACCGGAAAGGCTTATGAGCCCCAACCGGTGGGAAAGGCA…	Complete
itf07g08220.t1	ATGGCCATTATTGCATCTCCCCCATTATCAATATCCGAAAGGCTGATCATCAAGCCCACATCTCCAACCCCATCTTCTCTGCGCCTCCACAAGCTCTCTCTCCTCGATCAAGCCCTCACCAGCATGTACATCCCTCTCGTCTTCTTCTACCCAAACAACACCCACACCGATCCCACTCGCGTTTCCGACATCCTCCAAACCTCGTTGTCACGAACCTTAACCTCGTACTATCCGTACGCCGGGCGGCTACTCGACAACGCCACTGTCGAGTGTAACGACGCGGGAGCGGAGTTTTTCAGAGTTCGGGTTAACTGCACGATGTTGGAGATTATTAACTGCCCCGACGCCGACGCGCAGAATGTCGCGTTCCCGACAGGGCTGCCGTGGGCGAATGTTTAT…	Complete
itf07g23450.t1	ATGGCAAGTGAGAAGTTTAAGATTAGCATAAAGGAGTCAACAATGGTGAAGCCAGCAAAACCCACACCAGCCAAGAGGCTGTGGAACTCAAACCTGGATTTGATTGTGGGGAGGATCCATTTGTTGACTGTGTACTTTTACAGGCCAAATGGGTCCCCAAATTTCTTTGATTCCAAGGTGATGAAGGAGGCTCTGAGCAATGTTTTGGTCTCATTTTACCCCATGGCTGGGAGGCTGGCTAGGGATGGGGAAGGGAGGATTGAGATTGACTGTAATGAAGAAGGGGTTCTGTTTGTGGAGGCTGAGAGTGATGCTTGTGTTGATGATTTTGGGGACTTTACTCCTAGCTTGGAGCTCAGGAAGTTCATCCCCACTGTTGATACTTCTGGGGATATCTCC…	Complete
itf08g02770.t1	ATGGCAGCTAAAAAATCTTTTGTTGTTTGGCATAAGGAACCAGAGCTCCTGGGACCAGCCAAGCCTACTCCCCAAGAAATAAAGGAATTATCAGACATAGATGACCAAAAAGGTCTGAGGTTCCATTTCTGCATAATCATGTTCTATAGGGCAAATCCCCTAATGAAAGCAAAGGACCCTGTGGAAGCCATTAGAGATGCATTAGCTGAAGCTCTCGTATGGTACTACCCTCTTGCAGGTCGGCTTATTCATGGCCCTAAGGATAAGTTGATGGTGGATTGTTGTGCTCAAGGGATTTCGTTCATCGAAGCGGATTGTAATTTCAGCTTGGAAGATCTTGGTGATGCCATTAAACCGCCATGTTTGTACTCCAAAGAGTTTTTGTATGAAGTGGCTGGC…	Complete
itf08g02780.t1	ATGGCAGTAGAAAAAGCTTTTATTGTTTGGCATAAGGAACCAGAGCTTCTGGGACCAGCCAAACCTACGCCCCAAGAAACAAAGGAATTATCAGACATAGATGACCAGAAAGGTCTGAGGTTCCATTTCTGCATGATTATGTTCTATAGGGCAAATCCCCTCATGAAAGGAAAGGACCCTGTGGAAGCCATTAGAGATGCAGTAGCTGAAGCCCTTGTATGGTACTACCCTCTTGCAGGTCGCCTCATTCAAGGCCCTAAGGATAAGTTCATGGTGGATTGCAGTGCTCAAGGGATTTCGTTCATCGAAGCAGATTGTAGTTTCAGCTTGGAAGATCTTGGTGATGCTATTAAACCGCCATGTTTGTATTCCAAAGAGTTCTTGTATGAAGTGCCTGGC…	Complete
itf08g02790.t1	ATGGCAGAAAAAAAAGGTTTTATTGTTAGGCACAAGGAACCAAAGCTCCTCGTACCTGCAAAGCCTACTCCGCATGAAATCAAACAATTATCAGACATAGATGATCAAAAAGGTTTAAGGATGCATTTTCACATGATCATGTTCTATAGGGCAAATCCCCTAATAGGAAAGGACCCTGTGGAAGTCATTAGAGATGCATTAGCTGAAGCCCTTGTGTGGTACTATCCTCTTGCAGGTCGGCTTGTTGAAGGCCCCGAGGATAAGTTCATGGTGGATTGTAGTGGTGAAGGGATTTTGTTCGTGGAAGCAGATAGTAATTTCAGCTTGGAAGATCTCGGGGATGCCATTAAGCCACCATGTTTGTACTACAAAGAGTTATTGTATCGAGCGCCTGGCTCT…	Complete
itf08g02800.t1	ATGGCGAGAAAAGAAGCTTTTGTTGTTTGCCATAAGGAACCACAGCTCCTAGTACCTGCTAAACCTACACCCCATGAAATAAAAGAATTATCAGACATAGATGACCAAAAAGGCCTGAGGATTCATGCCACTTTGATCATGTTCTTTAGGGCAAATCCCCTCATGAATGCAAGGGACCCTGTGGAAGCCATTAGATATGCATTAGCTGAAGCCCTTGTATGGTACTACCCTCTTGCAGGTCGCCTTATTCAGGGCCCTGATGAGGATAAGTTCATGGTGGATTGCAATGGTGAAGGGATCTTGTTCGTGGAAGCAGATAGTAATTTCAGCTTGGAAGATCTTGGCGATGCCATTAAGCCGCCATGTTTGTACTCTAAGGAGCTCCTGTATCGAGTGCCT…	Complete
itf08g09240.t1	ATGGTGTCCGTTCTTGAAAAGAATATTGTGAAGCCATCATCTCCAACCCCAACTTCCCTCAGAACCCACAGCCTCTCTTACATTGATCAAGCTTTATCCAGCATGTACCTCCCCTTTGCCTTCTTTTATTCTAAACCCCAACCCAATAATATCTCCCAGCTTATGCAGACCTCTCTATCCAAAACCCTTACAGCGTACTATCCATACGCCGGGTTCCTTAGAGACAACGCCTCCGTGGAGTGCAACGACACAGGAGTCGAGTTCTCCGAGGTTCGAATCCACTGTCCCATGTCCGATGTTCTAGAGAATGTCGAAAATACACAGTCCTTAGTTTTCCCGGAGGAATTGCCGTGGAGAAACTGGTATGGGAAGTTAGCGGTGGCTCAGATTAGCCATTTC…	Complete
itf08g09360.t1	ATGGAAGTCACAATTGTCTCCAAGGAGAGAATTACACCTTCCAACTCAACACCCCAAAGCCATAGATATCACAAACTTTCCCTCTTAGATAAACTAGCTCCACATGGCTATACCCCAGTCCTCCTCTTCTACTCCACCACCTTTGAATTGGAAGAGAGATACAATAAGCTTAGGGCATCCCTTGCGGAAACCCTAAACCATGTGTATCAACTAGCCGGGCGAGTTGGGGCCAAACATTCAGTCATGTGCAACGACCAAGGCGTTGACTTGATCCTCGCCAAAGTTGGGCAAGACATGTCAAAGGTGACCAAGCACCCGAGGATCGAAACCCTGAGACAACTGCTACCCGTGAAGCCAGAGACAACGTTGGACGAGGATGGTGTAATTGTAGCGGTACAA…	Complete
itf09g03270.t1	ATGGCCGAAATCCACACCCGCTTGTTGACGGAAAAGTTGATAAAACCATCAACTCCGACGCCGGAGAATCTCAACCGCCTCAGCCTCTCCCTGTTAGATAACCTCTCTCCTTCAACATACATAAACATCATCTACTACTACAACCCCATCATCAATCACCCAACGCCGCACGACCACCAAACGCGTCTCCACCTCCAAAAATCACTGGCCGACACCTTAACCGCGTTCTATCCGCTCGCCGGAAGATATGACAGAGACGACCGTTCAGTCAGGTGCGACGACCAAGGCGTTGGGTACGCAGAAGTGGAAGTGGAAGGGTGCAGGATCGTTGACTTTCTCGATCATCTTCACGCAGGCCCGTTCCCCGACGGCGGCGGTGGTGATTCGGCCGGGAATTGT…	Complete
itf09g05840.t1	ATGGTTTATAACAGCAACTTCTTCAAGGTGAGCGTGACGAAGAAAGAGGTGGTAGCAGCGGCGCTGCCACTGCAAGAGCATTATCTCCCACATTCCAACCTCGACTTGCTCTTGCCTCCGGTCGACGTCGGGGTTTTCTTGTGTTACCAAAAACCTGCGGCGGCTTCGGATCAAACCACGACCGATGAACATTATGCGACGTTTGGTTCGATGGTGAATACTCTCAAGGCGGCCCTGTCTGAGGCGCTGGTCTCCTTCTATGCGCTGGCCGGTGAGGTGGAGCACAATCTCGCCGGAGAGCCGGAGCTGATTTGCAATAACCGAGGAGTAGATTTCGTCCAAGCATTTGCTGATGTGGAGCTCAGAGGACTGAACTTGTATAATCCTGATGACAGCGTC…	Complete
itf09g25140.t1	ATGGCGCCACCACGGGTATTCTGCGTGAGAAGAAGCAAACCACAACTGATTTTGCCAGAAACCGAAACGTCACGCGACGTGAAACAGGTGTCGGACATCGACGACCAAGGCAGCCTGCGAGTTCAAGTTGCGGTGTTGATGGTGTACAAGAACAACCAGGAAATGGGATGGCTTGATCCAGTTGAGATAATCAAGAATGGGTTGGGCAAAGCACTTGTTTTGTACCACCCTTTGGCTGGGAGGGTTATTGAAGGGCAGAATAAGAAGCTTGTGGTTATGTGTTTTGATGACAAAGGGGTGTGGTATGTGCCTGCCAAAGCAAATGTTGGGCTTGAGGAGTTGGGTGTTGAGTCCTTGCAGCCTCCATGCCCACACTTGAATAAGCTTCTCCAGCATGTA…	Complete
itf10g07130.t1	ATGGCGTGCTTGTTTCCCCCACGATTCTCAGTTCGGCTAACGACGAAGCCGGAGTTGGTGACGCCCAAAACCGCGACGCCTCGAGAAAAGAAGGCGCTGTCCGACATCGACGACCAGGCTAGCCTCCGGTACCAAATGCCGGGGCTATGGTTTTACGAGAATAAAGAATCCATGGTCGGGAAAGACCCAGCTAAGGTTATTAAAGAAGGACTGGCCAAAGCGCTAGTGTTTTTTTATCCCTTGGCCGGTCGGCTCACCGAAGGCCCCAACAAAAAGTTGATTGTGGACTGCAACGGTGAAGGCGTGCTGTTTGTGACGGCTGAAGCCAACGTTGCGCTTCACAAGTTGGGTGATTTTATACACTCCCCATGCCCATATCTCAAGAAGCTTCAGTATAAT…	Complete
itf10g14590.t1	ATGCAGGATTGTGCAGACAATAAGTGCGATTTTGTGGTGACGATGAAGAGCGAGGAAGTGGTGAAGGCAAGGCTGGGAGAGTATTACGAGCACTGGTTGCCCATGTCCAACTTAGACCTGCTAATCCCGCCATTAGATTTCGGAGTTTTCTTCTGTTACTACAATAATAATGATAATAGGTGCATTGAGAAAATGGTGGGAGTTATTAAGAAAGCGCTGGGTGAGACGCTGGTGTGGTTCTACCCATTTTGTGGAGAGGTGGTCTATAACGGGCATGGCGAGCCGGAGGTTCAGTGCAACAACCGTGGGGTCAACTTCAAGCACGCTTACGCCGATGTTGAATTGAAGAATTTGGATCTGTTTCGCCCAGATGTTTCTGTCCATGGAAAGTTGATCCCC…	Complete
itf11g03890.t1	ATGGGAGAAGTTGAAGTGATATCAAAATGCTTAGTTGGAGCAGCAGCCATGGCGGAAAGAATTCCCCAGATTGATTTGACACCGTGGGATCTTAAATCCCTTCTGCTTGATTACATCCAGAAAGGCCTTCTCTTCTGCAAGCCCGCACAACAATTCTCTCTCACCTCTACCTTGACTGATCATCTGAAAGCCTCACTCTCTTCCACTCTCTCCTTCTTCCCTCCCCTGGCCGGCCGTCTCGCCGTCGCAAACAACGGCGACGGTACCACCTCCGTTTCCATTACCTGCAACAATGGAGGCGCAGAGTTTGTTGTAGCCAGGGCTGCCGGCGTGACTATGGCTCAGATTCTTGAGCCCGCCATTGTGCCCCGCCTGGTTCGTTCTTTCTTCCCGTTTAAC…	Complete
itf11g04910.t1	ATGGCCACCAGCAATGCCGTCACCGTTCTGGAGCATATTCCGGTGGCTCCCCCGCCGGAAGCGACACCCAAACTCACTCTTCCTCTCACGTTTCTCGACTTGTTATGTCTACACATGATCCCAGTTCACCGCCTCATCTTCTATCAACACCCCATCTCAAAAACCCACTTCCTAGATACCCTAATTCCCACCATAAAAAACTCCTTATCCCTTACCCTTCAACACTACCCTCCCCTCGCCGGTAGACTAATCGCTTCACCCGACAATTCAACCCCGCCGGAAATTCGATACGAGGAAGGCGACACCGTCCCGTTAATCCTAGCGGAGGCCAATTCAGGCGAGTGTCATTTCGATGATCTCACGTCGGGACTTCCAAGAATTTGTACTGAATTCCATCCT…	Complete
itf11g04920.t3	ATGGCCATCTCCAAAGGCGTCACCGTTCTGGAGCAGATTCCGGTGGCACCATCGCCGGAAGGGACACCCAAAATCACTCTTCGCCTCACGTTTCTCGACTTGATATGGCTGCACATGGGCCCTGTCCACCGCCTCATCTTCTACCAACACCCAATCTCAAGAACCCACTTCCTAGAAACCCTAATTCCGGCGATGAAACATTCTTTATCTCTCACCCTTCGCCACTACAGTCCCCTCGCCGGCAGGGTGATTGTTTCTGCCGACAATTCTATCCTGCCGGAAATTCGTTACGCGGAAGGCGACACCGTCCTGTTAGTCCTGGCGGAGTCTGAGGGTGATTTTGGTCATCTCACCTCCGACCATGCAAAAAGCTGTACTGATTTTCATCCTCTTGTTCCG…	Complete
itf11g04930.t1	ATGGCCATCTCCAAAGGCGTCACCGTTCTGAAGCAGATTCCGGTGGCACCACCGCCGGAAGGGACACCCAAAATCACTCTCCGCTTCACGTTTCTCGACGTGATATGGGTGCACAGAGACCCTGTCCACCGCCTCATCTTCTACCAACACCCAATCTCAAGAACCCACTTCCTAGAAACCCTCATTCCGGCGATGAAACATTCTTTATCTCTCACCCTTCGCCACTACAGTCCCCTCGCCGGCAGGCTGATTGTTTCTCCTGACACTTCTATCCTTCCCGAAATTCGTTACGAGGAAGGCGACACCGTCCCTTTTGTCCTGGCGGAGTCTGAGGGTGATTTTGGTCATCTCACCTCCGACCATGCCAAAAGCTGTATTGATTTTCATCCTCTTGTTCCG…	Complete
itf11g04940.t1	ATGGCCATCTACAAAGCCGTCACCGTTCTGGAGCAGATTCCGGTGGCACCACCGCCGGAAGGGACACCCAAAATCACTCTTCCCCTCACGTTTCTCGACTTGTTATGGCTCCACATGACCCCAGTTCACCGCCTCATCTTCTACCAACACCCAATCTCAAGAACCCACTTCCTAGAAACCCTGATTCCGGCGATGAAACATTCTTTATCTCTCACCCTTCGCCACTACAGTCCTCTCGCCGGCAGGGTGATTATTTCTCCCGACAATTCTATCCTGCCGGAAATTCGTTACGAGGAAGGCGACACCGTCGCTTTAGTTCTGGCGGAGTCTGATTCAGGCGACGAGGGTCATTTTGGTCATCTCATCTCCGATCATGCGAAAAGCTGTACTGATTTTCAT…	Complete
itf11g04960.t1	ATGGCCGTGAACCAAACCGTCACCGTGGTGGAGAAAGCTGAGGTGGCACCGCCGCCGGAAGCCACTGCCGGAATCTCTCTTCCATTCACGTTTCTTGACGTGTTTTGGTTGCACCTCCCCCCAGTTCATCGCCTCATCTTCTATCAACGCCCCATTTCAAGAACCCACTTCGTAGATACCCTGATTCCGACGATCAAAACTTCATTATCCCTCACCCTTCAACACTACAGTCCCCTCGCCGGTAAAGTGATTGTTTCACCCGACAATTCAAACCTGCCGGAAATTCGTTACGTGGATGGCGACACCGTGCCGTTGGTCTTTGCGGAGTCAAACTCCGGCGATGGTCATTTTGACCATCTCACGTCGGACCACCCAAGAAACAATACTGAATTCCATCCT…	Complete
itf11g05650.t1	ATGGCTCCACCGCAATCATTGGTGTTCACGGTGAGGCGGAGGGCGGCGGAGCTTGTTTCTCCGGCGGGGCCGACGCCACGGGGGCTTAGGTATCTGTCGGACATTGACGACCAGGAGGGGCTGAGGTTTCAGATTCCGGTGATACAGTTTTACCGCAATGATCCTGGAATGAAGGGGAGGGACCCCGTGAAGGTGATCCGGGAGGCGGTGGCGAAGACCCTGGTGTTTTATTACCCCTTCGCCGGTCGGCTCCGGGAGGGGCGTGGCCGGAAACTCATGGTGGATTGCACCGGGGAGGGGGTTATGTTCATCGAGGCCGACGCTGACGTCACGCTGGCGGAGTTTGGTGACGCACTCCAGCCGCCATTTCCTTGCTTGGAGGAACTTCTTTATGATGTT…	Complete
itf11g06060.t1	ATGATGATCAAGCCATCATCACCAACTCCACCTCACCTCAAAACCTTCAAACTATCTTTTCTTGATCAAATCTCGTCGCCCGTTTTCATCCCTCTCACCTTCTTCTTCAATCACGCTACAAATGGTGAAGATAATCATGGCCGTTCATCACAACTGCTGAAGAAATCTTTGTCGAAGGTCTTGACGATGTTTTATCCCTTAGCTGGACGGATCAAAGGAAACGATTTCGTTGATTGTAGTGACGATGGCGCGCTGTGGGTTGAAGCTCGCGTTCATGGCTTCCTCAAAGATGTGGTTGAAAATCCATTAATGGAGGAATTGGAAAAGTTTCTTCCCGTAGAGCCTTCTAATGGTGATAATAGTGAGTTAATGCTTGGTGTTCAAGTAAATTATTTTGTT…	Complete
itf11g06070.t1	ATGGTGTTGAAAGTGGAATTCCTTTCCAAAGAGATGATGATAAAGCCATCATCACCAACTCCACCTCACCTCAAATCCTTCAAATTATCCTTTCTTGATCAAATCGCACCGCCATTTTTCATCCCTCTCATCTTCTTCTTCCATCATGCTGCTCCTGCAGATGATCATGGCCGTTCATCACAATTGCTGAAGCAATCTTTATCGAACGTCTTGACCCTGTTTTATCCCTTAGCTGGACGGATCAAAGGAAACGATTTCGTTGATTGTAGTGACGAGGGCGCGCTGTGGGTTGAAGCTCGCGTTCATGGCTTCCTCAAAGATGTGGTTGAAAATCCATTAATGGAGGAATTGGAAAAGTTTGTTCCCCTAGAGCCTTATAGTGGTGATAATGATAGTGAG…	Complete
itf11g06080.t1	ATGAATCCGCCACTCTCGGATTCAACGTTCGGGAACCTATGGAGTCTGACAAATACTACAGAAAAGCCGTCGGAATCTGACGACGACTTGGTGTTTCAACTGAGAACTTCCATAAGGGAAATCAACGCGGAATACGTGGAAGCTTTGCAAAACGGGAAAGGGCATTCGGAACATCTCCGTAAATGGCATGAACGTTTCAGCGGCGAAGGGGAAGATGAGTTCTTGGAATTTACTAGCGCGTGCGGGTTTCCAATATACGAGGTAGATTTCGGTTGGGGAAAGCCTGTTTGGGTGTGCACAACAACTTTTCCGTACAAGAATCTCATTATATTGATTAGCACCGAATGTGGGGATGGGATTGAAGCTTGGATTAACATGGGTGAAGAAGATGATATATAT…	Complete
itf11g06090.t1	ATGGTGTTGAAAGTGGAATTAGTTTCCAAAGAGAGGATGATCAAGCCATCATCACCAACTCCACCTCACCTCAAAACCCTCAAGCTATCCTTTCTTGATCAAACCTCGCCACCTTTTTTCATCCCTCTCATCTTCTTCTTCCATCACGCAAATGGTGAAGATGATCGTAGATGTTCATCAAAACTGTTGAAGCAATCTTTATCGAAGGTCTTGACCCTTTTTTATCCCTTAGCTGGACGGATCAAAGGAAATGATTTTGTTGATTGTAGTGATGATGGGGCGCTGTGGGTTGAAGCTCGCGTTCATGGCTTCCTCAAAGATGTGATTGAAAATCCATTAATGGAGGAATTGGAAAAGTTTCTTCCCTTAGAGCCTCATAATGGTGATGATAGTAAGTTA…	Complete
itf11g06100.t1	ATGGTGTTGAAAGTGGAATTACTCTCCAAAGAGATGATGATCAAGCCATCATCACCGACTCCACCTCACCTCAAAACGCTCAAACTATCCTTTCTTGATCAAACCTCGCCGCCCTTTTTCGCCCCTTTCATCTTTTTCTTCCATCATGGAACTACGGATGATCATGGCCGTTCATCACAGCTGCTGAAGCAATCTTTGTCGAAGGTGTTGACCCTGTTTTATCCCTTAGCTGGACGGATCAAAGGAAACGATTTGGTTGATTGTAGTGATGAGGGCGCGCTGTGGGTTGAAGCTCGCGTTCATGGCTTCCTAAAAGATGTGGTTGAAAATCCATTAATGGAGGAATTGGAGAAGTTTCTTCCCGTAGAGCCTTATAATAACGGTGATGATGGTGAGTTA…	Complete
itf11g06110.t1	ATGGTCCGCTCAGATGATCATGGCCGTTCATCACAATTGCTGAAGCAATCTTTATCGAAGGTCTTGACCCAGTTTTATCCCTTAGCTGGACGGATCAAAGGAAACGATTTGGTTGATTGTAGTGATGAGGGCGCGCTGTGGGTTGAAGCTCGCGTTCATGGCTTCCTCAAAGATGTGGTTGAGAATCCATTAATGGAGGAATTGGAAAAGTTTCTTCCAATAGAGCCTTCTAATGGGGATGGTAGTGAGTTAATCGTTGGTGTTCAAGTAAATTATTTTGTTGACGGCGGAATAGCCTTGGGGGTTTGTATGTCGCATAAGATCGCCGATGGGCACTCTCTAGTGAACTTTGTGAATGCATGGGCTGTCACCGCGCGTGAAGGGGACGCGGCCGGGATC…	Complete
itf11g06120.t1	ATGATGATAAAGCCATCATCACCAACTTCACCTCACCTCAAAACCCTAAAACTATCCTTTCTTGATCAAATCTCACCGCCCGTTTTCATCCCTCTCATCTTCTTCTTCCATAATCATGGTGAAGATGATCATGGCCGTTCATCACAAAAGCTAAAGCAATCTTTATCAAAGGTGTTATCCCTGTTTTACCCCTTAGCTGGACGGCTCAAAGGAAATGATTTCATTGATTGTAGTGATGATGGGGCACTGTGGGTTGAAGCTCGCGTTCATGGCTTCCTCAAAGATGTGGTTGAGAATCCATTAATGGAGGAATTGGAAAAGTTTCTTCCCGTAGAGCCTTATAATAACGGCGATGATGGTGAGTTAATCCTGGCCGTTCAAATAAACTATTTTCTTGAC…	Complete
itf11g14160.t1	ATGGCGCTAAAAGTTGAAATTCATCAGAAAGAGAATGTCAGGCCATTTTCCCCAACTCCCCATTCCTTGAAAAACTATAAGCTCTCTCAGATTGATCAAATAGAAGGCACTCATTACACCTCCATGTTGTTCTTCTACAACTCCGGCACCCATCACCATGACTATGATGAGCTGAAACAATCACTGTCCAAGACGTTGTCTGTCTTGTACCCGCTGGCCGGAAGGGTGAAGGATGGAATGACAATCGAGTGCAACGACGAGGGCGTCGATTTTGTGCGGGCGAATGTTACAAATTATGATTTGTCTGATTTTCTCCAGATTTGTAAGGTTGATCTTCTCCAGCAGCTGCTTCCGTTTGATCCTAATCCAATGGATTTTGATCGTTCTCAGCCGATGTTA…	Complete
itf11g14170.t1	ATGCGCTATAAGCAACGTAACCAGCTTGCTATAAATAGTTATGGTGGCTTCATACAACTCTTATCTTCTACAAGCCTATATTTCAAAGAATCTGCCCTGGCCAAGAATATAATGGCGCTAAAAGTTGAAATTCATCAGAAAGAGAATGTCAGGCCATTTTCCCCAACTCCTCATTCCCTGAAAAACTATAAGCTCTCTCAGATTGATCAAATAGAAGGCACTTATTACATCTCCATGTTGTTCTTCTACAACTCCAGCGCCCATCACCATGACTATGATGAGCTGAAACAATCACTGTCGAAGACGTTGTCCGTCGTGTACCCGCTGGCCGGAAGGTTGAAGGATGAAATGACAATCGAGTGCAACGACGAGGGCGTGGAGTTTGTGCGGGCGAATGTT…	Complete
itf11g14180.t1	ATGGCGCTAAAAGTTGAAATTCATCAGAAAGAGAATGTCAGGCCATTTTCCCCAACTCCTCATTCCCTGAAAAACTATAAGCTCTCTCAGATTGATCAAATTGAAGGCACTCATTACACCTCCATGTTGTTCTTCTACAACTCCGGCGCCCATCACCATGACTATGATGAGCTGAAACAATCACTGTCCAAGACGTTGTCCGTCTTGTACCCGCTGGCCGGAAGGGTGAAAGATGGAATGACAATCGAGTGCAACGACGCGGGCGTCGATTTTGTGCGGGCGAATGTTACAAATTATGATTTGTCTGATTTTGTCCAGATTTGTAAGGTTGATCTTCTCCAGCAGCTGCTTCCGTTTGATCCCTATCCATTGGAGTTTGATCCTTCCCAGCCCATGTTA…	Complete
itf11g17480.t1	ATGAGGGTGCGGATTTCGTCCGAGCTAATGTTTACGAATTATGATTTGGGTGAGTTTCTCCGGTACCCGAAGCTGGAAGATCTACGGCAGCTGCTTCCACTTGACCCCTACCCAGACGCTATTGATCCGGCCATGCCAATGTTAGCTGTTCAGGTGACCAGGTTCCGGTGCGGCGGAACTGCGGTGGCGTTCTGCACGTGGCACGGGGTGACGGACGGCGGTGGGATGACCGGATTGTATAACATCTTGGCGGCAATCAACCGGGGGGAACGACCCACTGATTCCGCCGCCGGTCTCGTTGTGGACGTCGCCGCAATTTTCTCGCCGGCGATTCCCAGTATCTCCCAGCTAATGCTCACTGCCTATGCGGGAACGAAAAAGGAGTTGCGGAAATACACC…	Complete
itf11g18430.t1	ATGGCCCTGAAAGTTGAAGTTTATGAAAAGGAGAAAGTGAGGCCATCTTCACCAACTCCCCAAACCTTGAGATACCACAAGCTTTCTCTCCTTGACGTACTTGCCGGACCTTTTTATGGGCCGCATATTTTGTTCTACCCCTCCGGCGCCGGCCCTCGTCGCCACGATTATGATGAGCTCAAGGAATCGCTCTCTAAAGCATTGTCCATCTTGTACCCGCTGGCCGGAAGGCTTAAAGATGGATCAATAATCGAATGCAACGATGAGGGTGCGGATTTCGTCCGAGCTAATGTTACGAATTACGATTTGGGTGAGTTTCTCAAGCACCCGAAGCTGGAAGATTTACGGCAGCTGCTTCCACTTGACCCGTACCCGGACGCTATTGATCCGGCCATGCCA…	Complete
itf11g18530.t1	ATGGCCCTGAAAGTTGAAGTTTATCAGAAAGAGAAAGTGAGGCCATCTTCACCAACTCCCCAAACCTTGAGATACCACAAGCTTTCTCTCCTTGACGTACTCGCCGGACCTTTTTATACCCCGCTGATTTTGTTCTACGACTCCGCCGCCGCCGGCCCTCGTCGCCACGATTATGATGAGCTCAGGGAATCGCTCTCTAAGACATTATCCGTCTTGTACCCGTTCGCCGGAAGACTTAAAGACGGATCAATAATCGAATGCAACGATGAGGGCGCGGATTTCGTCCGAGCTAATGTTACGAATTACGATTTGGGTGAGTTTCTCCGGGACCCCAAGCTGGAAGATCTACGGCAGCTCCTTCCGCGTGACCCGTACCCGGGCGCTATTGATCCGGCCATG…	Complete
itf11g18540.t1	ATGGCCCTGAAAGTTGAAGTTTATCAAAAGGAGAAAGTGAGGCCATCTTCACCTACTCCCCAAACCTTGAGATACCACAAGCTTTCTCTCCTTGACGTACTTGCCGGACCTTTTTATGGGCCGCATGTTTTCTTCTACCCCTCCGGCGCCGGCCCTCGTCGCCACGATTATGATGAGCTCAAGGAATCGCTCTCTAAGACATTGTCTATCTTGTACCCACTCGCCGGAAGGCTTCTTGAAGATGGATCAACAATTGAGTGCAACGATGAGGGTGCGGATTTCGTCCGAGCTAATGTTACAAATTATAATTTGGGTGAGTTTCTCCGGCACCCGAAGCTGGAAGATCTCCGGCAGCTGCTTCCACTTGACCCCTACCCAGAGGCTATTGATCCGGCCATG…	Complete
itf12g23170.t1	ATGCCTTGCTCTACCATGTCCACAATTCTCCTTTCCAAATGCACCGTTTTCCCCGCCCGGAAATCTTCCCAGCCGGACTTAAAGCTCTCCGTCTCCGATCTCCCCATGCTCTCCACTCACTACATTCAGAAAGGCGGCCTTTACACTCGCCCTCCTTTCCCCCTCTCCGATTTCATCTCCCTTCTCAAATCCACCCTTTCCCAAACCTTAACTCACTTCCCCCCGCTCGCCGGCCGCCTTATTACCGACTCCGACGGCTACGTTTACATCACCTGCAATGACGCCGGCGCCAATTTCGCCCACGCCGCCGCCACTCATGTTCTCGTTCGCGACATTATTGGCTCCGTTGATGTCCCGGAGGTAGTTAGGGGGTTCTTCCAGTTTGATCGGACGGTGAGC…	Complete
itf12g25560.t1	ATGGCGGGCGAAACCCCTGAGGAAAAGAGAGTGAAAGTGCTGAGAAAAAGCAGCGTGAAACCCGGGAAGCCGTTGGGGAGAAAAGAGTGCCAGCTGGTCACCTTTGATCTGCCGTATTTGGCCTTTTTTTACAACCAGAAGTTGCTGGTTTACGGCGGCGCCGGCGCCGGAGAGTTTGAGGCGGCGGTGGAGAGGCTGAAGGATGGGCTGGCGGTTGTGCTGGAGGAGTTTTACCAGCTGGCGGGGAAGCTGGGGAAAGATGAGGAGGGGGTGTTTAGAGTGGAGTACGACGACGACATGGACGGCGTCGAGGTGGCGGTAGCGGCGGCGGATGCGGTGGCGGTGGCTGACCTCATTAATGAAGAAGGAACCGCCGTGTTTAAGGAGCTGATCCCTTAC…	Complete
itf12g27580.t1	ATGGCCGCGGCTGACAGCTGCATCGATTTGAGAGTAGATTTCATCACAGAATCTGTAGTCAAAACTGTTGGTCTCACACCCAAACCTTACATTCTCACCCTCTCAAATTTCGACCTCTTGTCTGGTCGCTTTCCGGTCACCTACTTCTACTTCTTCCGCAGCCCAAACCAGTTTCATTCATCATCACACAAAATCACTGAGAATTTGAAAGCTTCACTTGCCCAATGCCTCTCTCTTTTCTACCCTTTCGCCGGCCGAATAGTGGCAAATCCTAAGACTGATGAGCCTGAAATCATGTGTGACAATCACGGCGTTTTGGTCGTGGAAGCACAGGCAAATATCCGTTTGAAAGAGCTCCAATTCTACAATCTCAACAAGTACGTGGAGAGGGGAAAGCTA…	Complete
itf13g00500.t1	ATGCCTGAGAATACCGACGATTTGGTCGTGGACACGAGCACAACTTTTGTACCAACTGATTTATTGTCATCTCTCACTGCCCTCACGGATAGGAATCAAGTCATGATTGCAGAAAAATATATAACGAAAAGGTTTGTGTTTCGAGGATCAACGATAAAGGCAATTAGAGATAGATACACTCAGCCGGAGCATCGTCCGTCGCGGGTGGTGGCGCTGGCGGCGTTTCTATGGGCGGCCCTTATAAGAGCCACAAGGGAGGCTGACCAAGATTTCAAGACTCATACGTTGACCATGTCCGTGGATTTAAGAAAAAGGTTTAACCCCCCATTTCCCACGTACTGTCTAGGGAGCATCAATCAAGTGGTGGGGGCGCGGTGGGAGCGCGGCGGCGAGGGAAAA…	Complete
itf13g00510.t1	ATGGCGGCGGGCGACATTAAATATGTTTTTCGTTACACAGAAAGAATCCGACCATCTTCTCCGACTCCTCAAAATCTCCGAAGCCACAAGTTGTCTCTCCTTGACCAGCTAATCAATTGCTTTTATGCCCCCATCCTCACCTTCTACGACAACTCCTCCGGCGATCATGATCATAATCAGCTCAAGAAATCATTTTCCAGGACGTTATCCTACGTCTACCCGTTGGCCGGGAGGCTAAAAGACGGGAAGACAATCGATTGCAACGACGAGGGTGCGGACTTCGTAGTAGCCCAAGTGGAAAACAAAATGTCGGAGGTGATGCAGTATCCTAGTAACGCGATTTTCCTGCGGTGGCTCCGCGGTTGCGATTTGCATTTGGCACGGCCTTGCCGACGCCGC…	Complete
itf13g00520.t1	ATGGCGGCTGGCGACATTAAATATGTTTTCCGTTACACAGAAAGAATCCGACCATCTTCTCCGACTCCTCAAAATCTCCGAACCTACAAGCTGTCTCTCCTTGACCAGCTAATCAATTGCCTTTATGTCCCCCTCCTCAGCTTCTACAATAACTCCCCCGGCGATCATGATCTCGATCAGCTCAAGAAATCATTATCCAGGGCGTTATCCTACATCTACCCGTTCGCCGGGAGGCTAAAAGACGGGAAGACAATCGATTGCAACGACGAGGGTGCGGACTTCGTAGTAGCCCGAGTGGAAAACAAAATGTCGGAGGTGATGGAGTATCCTAGGTTGGATCGTCTTAGGATGTTGTTCCCATGTAATCCATACCCAGAAGTTGTGGACTCAACCATTCCC…	Complete
itf13g11220.t1	ATGGCATCATGTTTATTATCAGCTCCACTGATGTTCTGTGTAACAAGAAGTAAGCCTCAGCTTATTGTGCCATCATACTCCACACCTCATGAACATAAACCGCTTTCCGATATCGATGATCAAGGCACCATTCGAGTTCATATTCCAGTTTTGATGTTTTACAGGAATAGTGTTGAAAGGAGAGGGGAAGATCCAGCAATGGCTATCAAAGAAGGGTTAGCTAAAGCACTTGTTTTCTACTATCCCTTGGCAGGTAGGATTTTTGAAGGGGAGAATGGAAAACTGATTGTGAATTGCAATGGGAAAGGGGTTTTGTTTGTTGAAGCAAAAGCCAATGTTAAGCTTGAGCAGATAGGTGATAAATCCATGCAGCCACCATGTCCATACTTGAAGCAACTC…	Complete
itf13g11230.t1	ATGTTTTACAGGAACAGTGTTGAAAGGAGAGGGGAAGATCCAGCAATGGCTATCAAAGAAGGATTAGCTAAAGCACTTGTTTTCTACTATCCCTTGGCTGGTAGGATTTTTGAAGGGGAGAATGGAAAACTGATTGTGAATTGCAATGGGAAAGGGGTTTTGTTTGTTGAAGCAAAAGCCAATGTTAAGCTTGAGCAGCTAAGTGAGAAATCCATGCAGCCACCATGTCCATACTTGAAGCAACTCCTCCACACTGTGCCTGGCTCCAAAGGGATCATTGATTGCCCTCTTCTACTTATTCAAGTAACCCGTTTTACTTGTGGTGGCTTTGCATTGGGAATACGGTTCAACCACACTATGATGGATGCCCAAGGGTTCATTCAGTTTGTAAATGCAGTG…	Complete
itf13g11270.t1	ATGTTTTACAGGAACAGTCTTGAAAGGAGAGGGGAAGATCCAGCATTGGCTATCAAAGAAGGGTTAGCTAAAGCACTTGTTTTCTACTATCCCTTGGCGGGTAGGATTTTTGAAGGGGAGAATGGAAAACTGATTGTGAATTGCAATGGGAAAGGGGTTTTGTTTGTTGAAGCAAAAGCCAATGTCAAGCTTAAGCAGTTAGGTGATAAATCTATTCAGCCACCATGTCCATACTTGAAGCAACTCCTCAACACAGTGCCTGGCTCCAAAGGGATCATTGATTGTCCTCTTCTACTTATTCAAGTAACCCGTTTTACTTGTGACGGCTTTGCGTTGGGAATTATATTCAACCACACCATGATGGATTCCCAAGGGTTCATTCAATTTGTAAAGGCGGTA…	Complete
itf13g11410.t1	ATGGCATGTTTATCTGCTCCACTGCTCTTCTGTGTAACAAGAAGCAAGCCTCAGCTTATCGTGCCATCAACTTCCACACCTCATGAACAAAAACCGCTTTCCGATCTCGACGATCAAGGCACCGCTCGAGTTCATATTCCAGTTTTGATGTTTTACAGGAACAGTGTTGAAAGAAGAGGGGAAGATCCAGCAATGGCTATCAAAGAAGGGTTAGCTAAAGCACTTGTTTTGTACTATCCCTTGGCGGGTAGGATTTTTGAAGGGGAGAATGGGAAACTGATAGTGAATTGCAATGGGAAAGGGGTTTTGTTTGTTGAAGCAAAAGCCAATGTTAAGCTTGAGCAGCTAAGTGAGAAATCCATGCAGCCACCATGTCCATACTTGAAGCAACTCCTCCAC…	Complete
itf13g11420.t1	ATGGCATGTTTATCTGCTCCACTGCTGTTCTGTGTAACAAGAAGTAAGCCTCAGCTTATCGTGCCATACACCTCCACACCTCATCAACATAAACCGCTTTCCGATATCGACGATCAACGCACCATTCGAGTTCATATTCCAGTTTTGATGTTTTACAGGAACAGTGTTGAAAGGAGAGGGGAAGATCCAGCAATGGCTATCAAAGAAGGGTTAGCTAAAGCACTTGTTTTCTACTATCCCTTGGCGGGTAGGATTTTTGAAGGGGAGAATGGAAAACTGATTGTGAATTGCAATGGGAAAGGGGTTTTGTTTGTTGAAGCAAAAGCCAATGTTAAGCTTGAGCAGTTAGGTCATAAATCCATTCAGCCACCATGTCCATACTTGAAGCAACTCCTCAAC…	Complete
itf13g12210.t1	ATGGTGTGGTCATTTCCTCCACGATTCTCAATCAAACTAAGTTCGCCGGAGCTAGTGCCACCCAAAATTCCGACGCCGAAAGAGAAAAAGGCACTTTCAGACCTGGATGACCAAGCCAGTCTCCGGTACCAAATGCCAGGGCTATGGTTTTATGAGAACAAAGAATCGATGGTTGGGTGCGACCCTGCTTCGGTTATCAAGGAAGGATTGGGTAAAGCACTGGTGTTTTATTACCCGTTAGCCGGTCGCCTATTCCAAGGCCCCAACAAAAAGCTGGTTGTAGATTGTAACGGTGAAGGGGCGCTGTTTTTGAAGGCTGAAGCCAATATTGCGCTTCACAAATTGGGTGATTTCATACACTCCCCGTCTCCCTATCTTAGCAAGCTTCAGTATAATGTC…	Complete
itf14g13440.t1	ATGAAGGTGAAGGTAGAGAGTACGAGAACCATTAAACCTTTGTATGAAGGCAATCCTCCATTAACAACAAGCCATGTTCCTCTTAGTGTGTTTGATAAGGTCTCCTATGATGCTCAGATTGCTGTTATTTATGCCTATCGCCCGCCCACCCCTCCGAATAGCACCATCGAGTTGGGGCTTAGAAAAGCACTTGGAGTGTATAGGGAGTGGGCGGGGAGATTGGGCAAAGACGAGAAGGGAAACCCTGTCGTTTTGCTGAATGATGAAGGAGTGAAGTTTGTAGAGGCGTCGGGTGACACCACTCTTGATAAGGTAATGCCTTTCAAGCCTTCGGCGTCTCTGCTCAACCTTCACCCTAGTCTCAAAGGGGTTGTGGAGCTGGTCCAAGTCCAAGTCACA…	Complete
itf14g13450.t1	ATGAATGTTAAGATAGAAAGCACGAGAATCGTCAAACCTTTGTATGAAGGCAATCCTCCATTGACGACAAGCCATGTCCCTCTTAGTGTGTTTGATAAGGTCACCTTTGATGCTCATATTGCTATTATTTATGCGTATCGGCCACCCACCCCTCCAAATAGCACTATCTTGTTGGGGCTTAGAAAAGCGCTTGCAGTATATAGGGAGTGGGCGGGGAGATTGGAAAAAGACGAGAAGGGTAACCCAATTATTTTGTTGAATGACAAAGGTGTGAAGTTTGTAGAAGCATCAAGCGACACTACTCTCGACAAGATAATGCCTTTCAAGCCATCTGCGTCATTGCTCAACCTTCACCCTAGCCTTAAGGGGGTGGTCGAGCTTATCCAAGTCCAGGTAACA…	Complete
itf14g13470.t1	ATGAGCGTTAAGATAGAAAGCACGAGAATCGTCAAACCTTTGTATGAAGGCAATCCTCCATTGACGACAGGCCATGTCCCTCTTAGTGTGTTTGATAGGGTCACCTTTGATGCTCATATTGCTATTATATATGCGTATCGGCCACCGACCCCTCCGAATAGCACTATCTTGTTGGGGCTTAGAAAAGCGCTTGCAGTATATAGGGAGTGGGCAGGGAGATTGGAAAATGATGAGAAGGGCAATCCAATTGTTGTACTGAATGATAAAGGTATGAAGTTTGTAGAAGCAACAAGCGATTCTACTCTTGACATGATAATGCCTTTCAAGCCATCTGCGTCATTGCTCAACCTTCACCCTAGTCTTAAGGGGGTGGTCGAGCTTATCCAAGTCCAAGTAACC…	Complete
itf14g13490.t1	ATGAATGTTAAGATAGAAAGCACGAGAATCGTCAAGCCTTTGTATGAAGGCAATCCTCCATTGACGACAAGCCATGTCCCTCTTAGTGTGTTTGATAAGGTCACTTTTGATGCTCATATTGCTATTATTTATGCGTATCGGCCACCCACCCCTCCGAATAGCACTATCTTGTTGGGGCTTAGAAAAGCGCTTGCAGTATATAGGGAGTGGGCGGGGAGATTGGAAAAAGACGAGAAGGATAACCCAATTATTTTGTTGAATGACAAAGGTGTGAAGTTTGTAGAGGCATCAAGCGACAGTACTCTTGACAAGATAATGCCTTTCAAGCCATCAGCGTCATTGCTCAACCTTCACCCTAGCCTTAATGGGGTGGTCGAGCTTATCCAAGTCCAGCTAACG…	Complete
itf14g13500.t1	ATGAATATTAAGATAGAAAGCACGAGAATCGTAAAACCTTTGTATGAAGGCAATCCTCCATTAACCACAAGCCATGTTCCTCTTAGTGTGTTTGATAAGGTCTCCTTTGATACTCATATGGGTATTATTTATGCCTATCGCCCACCCACCCCTTCGAATAGTACAATCGAGTTAGGGCTTAGAAAAGCACTTGCAGTATATAGGGGGTGGGCAGGGAGATTGGGAAAAGACGAGAAGGGTAACTCCGTTATTTTGCTGAATGACAAAGGGGTGAAGTTTGTAGAGGCATCATGCGACACCACTCTTGATAACGTAATGCCTTTCAAGCCTTGTGCCTCTTTACTCAACCTTCACCCTAGTATCATGGGGGTGGCGGAGTTGGTCCAAGTCCAAGTCACA…	Complete
itf15g10060.t1	ATGGAAGTGGAAATCATCTCAGAAGAGTTGATCAAGCCATCACTTCCAACCCCACCTCACCTCACAACATTCAAACTGTGTCTATTAGATCAGCTCATCCCCGCCCCCTACGCCCCCATTGTTCTTTACTACCCCAATCTCGACCCTTCTTGCACCCACCACCAAATCCTCCAAAGTCTACTGCTCTTGAAGCGCTCCCTGGCCGAAACTCTGACGCGTTTCTATCCCCTCGCCGGCGTTATCAACGACGGCGACGACCTCTCCATCGACTGCAACGACCGCGGCGCGTTCTGCGTCACCGCCAAGGTCAACCGTGATCTATGTGAGTTCCTTGGCCGGCCTGATCTTGAGTTCATATCTGAGTTTCTTCCCTGCAGGCCGAGTTTTAGTGGTTCTTTG…	Complete
GSCOCT00006800001	ATGATGATGATGCAAGTTAAGGTTCTCTCTAGGAAGCTCATTCAACCATCAACTCCTACTCCCCATGACCTTAGAAACTTCCGTATAGCTTTCACTGATGAAATGTCTCCAACAGCGAACGTCCCACTGATTCTCTACTATGTCAACAAGAGCAGCAAAGCTGACGACAAGACTGGGATCAAACAGTTGCTGGAGACCTCGTTAGCTCAGGTATTACCCCAGTTCTACCCTCTGGCAGGAAGGTACGTCCAGGAAAGTCGCCTCATTGATTGTAGAGATCAAGGTGTTCATTATGCAGAAGCACAGGTCCTGAACTGCCATCTGCATCAACTTCTTGGACCGGAGATGAAACCTGAGCAGCTCAACGATCTCCTTCCGTGCCCGCTTTACGCCGCTGAT…	Complete
GSCOCT00006943001	ATGGATGCCTCGCTGCAGTTTGAGATAATTTCTGAAACAGTCATCAAGCCTTCCTCACCCACTCCTCCTCCTTTGAGATACCACAAGCTCTCATCGGTAGATCAAGCAATGCCACCAAACTATCGGATCCGGTTGGCTTTCTTCTATGCTAATATTAAGGGAACTCGTTGGCTTGCCAATGAAATATCACAACTGCTTAAAAGTTCTTTCTCAAAAGCTCTTGCCCAGTATTACCCTTTCGCCGGAAGGCTGATGAAAAACGGCTATATGATTGATTGCAACGACATGGGCGCTCAATTTACTGAAGGCCGAATTAATTCTCGAGTGGCTGAGATTCGCAAGCAATTAAGTTCAAGTTCTGAAAAAGTGCAAGATCTTATCTTTGCTAGATCTCTATTC…	Complete
GSCOCT00007878001	ATGGACGTAGAAATTATCTCCAAGGAAGAAATCAAGCCAGCATCTCCAACTCCCCCTGAGTTGAGAACCTTTAGGTTTTCAATCTTGGATCAGCTTACTCGTGACTCTTATACAAATATATTGTTCTTTTTCTCCCCAAGAAAACAACAAGGCACTTATCTCAACGATGTTATTTCCCAAAGAAGTCGATGTCTGAAGGAATCACTATCAAAAACCTTAGTACCCTTCTATCCACTAGCAGGAAAAATCAAAGATAATTTGCATATTGAGTGTAATGATGATGGAGTTTACTACGTCGAAACTCAAACCAATATTGGACTGTTAGATTTTCTGAGGAAGCCTGAAAATGAGTTCATGAATCAGCTATGTCCATTTCATCCAGATTCCACGGAATTATTG…	Complete
GSCOCT00010080001	ATGGTTAACTTGATAGCCTCTCACATTGTCAAACCAGCAAAACCAGAAGTAATGTATTTATCTGAGTGTGATCAATGTAAACCCTTGACTTATGCAACCACCGTTCACTTTTACAAGCCAGAAAATCCAGAATTGCTAAAAGATGCCACTAGGGTTTTGAAAGACTCATTAAGCGAAGCCTTGGCAGCTTTTTATCCTCTTGCTGGACGTTTATTCCAGAAAGATGGAGGCCGAGTTGAGCTGCGTTGCAATTCCATGGGTGCTTTACTTCTTGAAGCTCAATCTGAGCTCAAAATCGAGGATTTTGGAGACTTTTGCCCAACGCCACAAATCAGTGCCCTGATCCCACCTATAGATTACAATAATACTCCCCTTCATGAGGTACCGCTCCTTCTAGTG…	Complete
GSCOCT00010703001	ATGGTTAACTTGATAGCCTCTCACATTGTCAAACCAGCAAGGCCAATCCCCAGGAAAGTAATGTATTTATCTGAGTGTGATCAATGTAAACCCTTGACTCATGCAACTACCGTCCACTTTTACAAGCCAGAAAATCCAGAATTGCTAAAAGATGCCACTAGGGTTTTGAAAGACTCATTAAGCGAAGCCTTGGCAGCTTTTTATCCTCTTGCTGGACGTTTATACCAGAAAGATGGAGGCCGAGTTGAGCTGCGTTGCAATTCCATGGGTGCTTTACTTCTTGAAGCTCAATCTGAACTCAAAATCGAGGATTTTGGAGACTTTTGCCCAACTCCACAAATCCGTGCCCTGATCCCACCTATAGATTACAATAATACTCCACTTCATGAGGTACCGCTC…	Complete
GSCOCT00010707001	ATGGCATTTCCCACAAGAAGGGAGTCATTATTGGGATCAAAATGCCATCTCTTCTCGATGCCCCGCCAATCGAGAAGAAACCATATTGCTGATGGTTCTGCAGGAACTACCAAACCAGCGCTGTTTGGCTGCAAATGTGCATCGAAAGGGTATAATGAACATTTCATGAACAGGCAGAGTAATGGCCATGTCTATACTTTTCCAAGTTCTGGCATTGCTGGCTCAAGAAGCATTCATTTGAGTGTCAATCAGAAAACTGCATATATGGACATAGAAATTATCTCCAAGGAAGAAATCAAGCCAGCATCTCCAACTCCCCCTGAGTTGAGAATCTTTAGGTTTTCAATTTTGGATCAGCTTACTCGTGACTCTTATACAAATATATTGTTCTTTTTCTTC…	Lacking termination codon
GSCOCT00012299001	ATGTTGCAAACTTATGTAGCCATGGTTCAAATAAGCATTTTTTCCTGCGGTGGCATTGCCATTGGTCTTAGCGCCTCTCACAAGATTGTTGATGGCCTCTCAATGTCAACATTTATGAATGCTTGGGCTGCTACAGCACGGGAATCCTTAGAACAAATAAATGCCAGCTTTGTTTCCTCCACTCTTTCGCCAGGTTCCCGCTATACATCTAAATATTCCAAGTTATTTACACCTGCGTTGGATGTCCTCAAAACTAAAGCAACCACATCATCTCTGAAACCAAGTTCAGTCACAGCTGTTATGGGACTTCTGTGGAAATCTGCCATAGTGGCTTCACAGATGAAGTTGAGTCTGCTGATCCCAGTTTGGCCGGCATATGCTCAACAAGGGACAGATTCC…	Complete
GSCOCT00012436001	ATGGGATCAAAGTCTCTGACATTCAGGGTGACCAGACAAAAGCCTGAGCTGGTCCGTCCAGCGAAGTCCACTCCTCGGGAATGCAAGCGCCTCTCTGACATCGACGATCAAGAGGGTCTTCGCTTTCAGGTCCCTGTCATCCAATTTTACCGCAGCGATGATGATCATCTTCATAGCAGGAGAGACCCCGTGAAGGTGATCAGGGAGGCTATTGCCAAGGCTCTGGTGTCCTACTACCCCTTCGCGGGGCGTCTCAGAGAATGCGCCGGGAGGAAGCTGGTGGCAGACTGCACGGGGGAGGGTGTCATGTTCATTGAAGCGGATGCAGAGGTGACGCTGGAGCAGTTTGGGGAAGAACTTCAGCCTCCATTCCCCTGCCTGGAGGAGCTCCTCTATGAT…	Complete
GSCOCT00012545001	ATGGTTAACTTGATAGCCTCTCACATTGTCAAACCAGCAAAACCAATCCCTACAAAAGTAATGTTTTTATCTGAGTGTGATCAACGTAAACCCATTACTCATGCAACTATCGTCCATTTTTACAAGCCAGAAAGTCCAGAATTGCTAAAAGATGCCACGGGGGTTTTGAAAGACTCACTAAGCGAAGCCTTGGTTGAATTTTATCCGCTTGCTGGACGTTTATACCGGAAAGATGGGGGCCGAGTTGAGCTGCAGTGCAATTCCATGGGAGCTTTACTTGTTGAAGCTCAATCTGAACTCAAAATCGAGGATTTTGGAGACTTCTGTCCAACCCCACAAATCCGTGCCCTGATCCCACCTATAGATTACAGTAATACTCCCCTTCATGAGGTACCGCTC…	Lacking termination codon
GSCOCT00013680001	ATGGGATCAAAGTCTCTGACATTCAGGGTGACCAGACAAAAGCCTGAGCTGGTCCGTCCGGCGAAGTCCACTCCTCGGGAATGCAAGCTCCTCTCTGACATCGACGATCAAGAGGGTCTTCGCTTTCAAATCCCTGTCATCCAGTTTTACCGCAGCGATGATGGCAGGAGAGACCCCGTGAAGGTGATCAGGGAGGCCATTGCCAAGGCTCTGGTGTTCTACTACCCCTTCGCGGGGCGTCTCAGAGAATGCGCCGGGAGGAAGCTGGTGGTGGACTGCACGGGGGAGGGTGTCATGTTCATTGAAGCGGATGCAGAGGTGACGCTGGAGCAGTTTGGGGAGGAACTTCAGCCTCCATTCCCCTGCCTGGAGGAGCTCCTCTATGATGTTCCTGAGTCT…	Complete
GSCOCT00014751001	ATGGATGATAGCTTGAAGGTTCAAATCTTCAGCAGAAAGCTGATAAAACCATCAAATCCAACTCCAAGTCATCTTAGAAGCTTCAAGCTTTCATTGTTCGATCAGCTAGCTCCTCCACTATATGTTCATATACTCTTCTATTACTTGCTTGATGAAGATCACAATCGAGCCGAAAACGATGAGAGATTTGCTCAAATGCAGAAATCCTTGTCCCGGGTATTATCCAAGTATTACCCTCTAGCTGGCAGATCCCTTAAAGATGAACTCTTGATTGATTGTGCGGATCAAGGAGTTGAATACTTTGAGGCACATGTCAATGGAGAACTTGTGGATCCACTAGTAGCAGTCCAAATCAACAAGTTTGAATGTGGAGGAGTAGTGGTAGGCATCCAAATTTCA…	Complete
GSCOCT00016614001	ATGGCAACACAACAACATAATACAAAATTCCTTCTTCACAAGAAGGATGTCGTGCTTGTTATGCCTGCAGAACCAACGCCATCAGAAGTTCTTTCTTTGTCCACAATAGACAATGACTACAATATTGAGCTTCTCTGCCAGACCCTTTACGTCTACCAAGCGAATGTCAGTTCCTATAAAAGCAAGAACCATGATGAAATTGGCAAAGCACAATTGCAGCAAGAGCCAGCTTTAATAGTGAAAGAAGCCCTTTCAAAGGCTTTAGTACACTTCTATCCCCTGGCTGGAAAGCTGAAGAGGCAGGCTGATGGAAGGCTTCAAATTACATGCAATGGGGACGGTGTCCCGTTCTTGGAGGCGACTGCCGATTGCCATCTTTCAGCGCTCAACTATTTTGAT…	Complete
GSCOCT00016684001	ATGGCAACGAGCTCAGGTGCTCGATGCCTGACTCGCGTGGAAGCAATCTCTGCTTTCGTCTGGAAATGCAGCATGGCTGCCTCGGAAGCCAATTCTGGTCACAGAAAATCTTCTATGCTTACGCACGTCGTGAATCTTCGACGCAGAGCAGCTCCAACACTCTCGGAACATTCAATTGGAAACCTCATTTGGATATCAGGCGCAAGATGCCTGGTGAACCAAGACAGGGGAATGCCTGCCCTGGCAGATCAAATCCAGTATTCCATATCAAAAATCAACAGTGACTATGTCAAGAAGATGCACGGGAATGAAGGACCAGCCCTGATGCGGAAATCCCTGAAAGAGATCGGAGAGTTTGGGTCCAAAGAAGCAGCGGTGGACTATCTCGGGTTCAGTAGT…	Complete
GSCOCT00018035001	ATGTGGTGGTTCATTTCAAGAATAGCATTTCCCACAAGAAGGGAGTCATTGTTGGGATCAAAATGCCATCTCTTCTCGTTGCCCCGCCAATCGAGAGAAAACCACATTGCTAATGGTTCTGCAGGAACTACCAAACCAGCGCTGTTTGGCTGCAAATGTGCATCGAAAGGGTATAATGAACATCTCATGAACAGGCAGAGTAATGGCCATGTCTATACTTGTCCAAGTTCTGGCATTGCTGGCTTAAGAAGAAAACAACAGGGCACTTATCTCAACGATGTTACTTCCCAAAGAAGTCGATGTCTAAAGGAGTCACTATCAAAAACCTTAGTAGCCTTCTATCCACAAGCAGGAAAGATCAAAGATAATTTGCATATTGAGTGTAATGATGATGGAGTT…	Complete
GSCOCT00018364001	ATGTCACATACAATAGCCGATGCCAATACCTCAGTGACTTTCATCAATGCATGGGCTGCAAGCTGCCGGGGAGATGCCGAAATTCCTCAATGTAGTTTCGATTCGGCGAGTTTATTTCCACCAAGAGAATTGGCCTACTGCGGTTGGACACCAACGACGGGTAAGATTGCTACCAAACGTTTTGTGTTTGACAAGGAAAAGCTGGGAATACTGAAACCAGCTGCTGCTGCTGCTGCTGCTTCTCCTGAATCACAAGTGAACGAACCTACGCGGGTGGAAGCCGTTTCAGCCTTTTTCTGGAAGCATTTCGTAGAGTTATCAAAATCCAAGGCAGATTCTAAGTCACACAAGATTGTTGCAGCTGTCCATCCTGTAAACCTGAGGCCTAGGATGAATCCT…	Complete
GSCOCT00020116001	ATGGCAGGTGAACTTTCGAAGGACGAGCAACATGGTCCCTTAGGAGATGTCAAAATCCTGAGCGCTAGCTACGTCAAGCCTAGAAAAGCACTAGGAAGGAAAGAGTGCCAGTTGGTCACGTTTGATCTCCCATACTTGGCCTTCTACTACAACCAGAAGTTGTTGATCTACAAATTAGGGGATGGTGAATTTGACAAGGCAGTGGAAGAATTGAAAGAAAGCTTGAGCCTGGTGCTGGAGGACTTCTACCAACTGGCGGGAAAGTTGGGTAAAGACGAGGAAGGAGTGTTCAGGGTGGAGTACGGTGATGATATGAATGGTGTGGAGGTGGTGGTGGCGGAGGCACCGGAGACGGCTGTGGCTGATCTGACCGATGAAGAGGGCACCCTCGAGTTTAAG…	Complete
GSCOCT00020896001	ATGGAACAAAAATTGAACATTACGTTCAAAAATTCTTACTTAGTAAAGCCATCTGCACCAACATTCCAAGGTCATATGCCATTGAGTCTATTTGATCAAACTGGGTATTTAATCCATATTCCCACTGTTCATTTCTACAAACCTCCTCCACCACAATTCACACAAGATGGCTCCCTCATTAATAAACTAAAGAGCTCGTTGGCCATGGCTCTAGTGCACTTCTACCCTTTAGCAGGACGGATAGTGCTATTGGAAGGCGGACGAATGGAGTTAAATTGCAATTCCGCCGGAGCTCAACTACTTGAAGCCGTTTGTCGGGAAACTCTTGATCAAATAGGAGATTTGTCACCAAGTCCATTGTTTCATAATCTTGTCCCTTCACTGAACTACAATGATATG…	Complete
GSCOCT00022270001	ATGAAAATCGAGGTGAAGGAATCGACTATGGTGAGACCTGCCCAAGAAACTCCTGGGAGGAACTTGTGGAACTCGAACGTGGACTTGGTGGTGCCAAATTTCCACACCCCTAGCGTCTACTTCTATAGGCCGACGGGATCATCGAATTTCTTTGATGCCAAAGTGCTAAAGGACGCTTTGAGCCGAGCCCTTGTCCCGTTCTACCCAATGGCTGGTAGGTTAAAGAGAGACGAAGATGGGCGGATTGAGATTGAGTGCAATGGTGAAGGCGTGCTTTTCGTGGAGGCCGAGTCTGATGGAGTAGTTGATGATTTCGGTGACTTTGCACCAACTTTAGAGCTTCGTAGACTCATTCCTGCAGTTGATTATTCTCAAGGAATATCAAGCTACGCTCTCCTA…	Complete
GSCOCT00022851001	ATGGAGAATGGTAAGAGCAACACATTTGAGCTCACCGTCAAGCAGGGACAACCGACTTTGATCCCTCCAGCTGAAGAAACACAGAAGGGCCTGTATTTCCTCTCAAATCTTGATCAGAACATTGCGGTGATTGTTCGTACAATTTACTGCTTTAAATCAGGGGAAAAGGGCAATGAGGAAGCTGTAAGGATGATCAAGGATGCTTTATCAAAGGTTCTTGTTCAGTACCACCCTCTTGCAGGGCGTTTAACCATTAGTCCTGAGGGAAAGCTGATAGTGGATTGTACCGGAGAAGGGGCTGTCTTTGTTGAGGCTGAAGCAGATTGCACCATTGAAGACATCGGCGACAACACAAAGCCTGATCCTGTTACTCTCGGAAAGCTGGTTTATGATGTTCCA…	Complete
GSCOCT00022982001	ATGGCCGCAAAATCCTTTATTCATTACGTCTCTGAATGTCTTGTCCAACCAAAATACGTTCCACAAGATTCAGAGCAGCGAATATACTTTGCACCATGGGATCTGTCGCTGGCCTCAATACACTACAACCAAAAAGGCCTCCTTTTTGCCAAGCCTCCGGCTTTTGATAGTGAGGGGAAAATGAAGGACTTCTTGCAGAAGCTCAAAGAATCTCTTTCGCTTACCTTGGTTCATTTCTATCCCTTAGCTGGACGCCTTGCAACTCTAAAACAGGAAAATCCTCCAATTTATTCCATCTATGTTGATTGCACGAATCTTCCTGGAGCTAAATTTGTTCACGCATCAGTAGACTTGACTATTGACGATTTTCTCACACCTATCTATATGCCCAAAATTGTA…	Complete
GSCOCT00022983001	ATGGCCGCAACAATGAACTCTCACCACTTTATTCATTACGTCTCTGAATGTCTTGTCCAACCAAAACACATTCCACAAGATTCAGAGCAACGAATATACTTGGCACCATGGGATCTACGTCTGGCCTCATTACACTACAACCAGAATGGCCTCCTTTTTGCCAAGCCTCCGGCTTTTGATAGCGAGGGGAAAATGAAGGACTACTTGCAGAAGCTCAAAGAATCTCTTTCGCTTACCTTGGTTCATTTCTATCCCTTAGCTGGACGCCTTGCGACTCTAAAACAGGAAAATCCTCCAATTTATTCCATCTATGTTGATTGCACGAATCTTCCCGGAGCTAAATTTGTTCACGCATCAGTAGACTTGACCATTGACGATATTCTCACACCTATCTATATG…	Complete
GSCOCT00023385001	ATGCCAACAACTGCAGTTCATGTAGTTTCCAAATGCACAGTCTACCCGGAATCCAAATCAGCCCTATTCCCGTCTTTAAAGCTCTCCGTCTCTGACCTTCCCATGCTGTCTTGCCAATATATCCAAAAGGGCGTTTTACTATCCCAGCCTCCCCTTGACGCCGCCTCTCTTCTCTCTCTGCTCAAGCTCTCCCTCTCCAAAGCTCTCTCCCACTTCCCTCCCCTCGCCGGCCGCCTTCATACCGACCCTCACGGTCACGTCCACATCCTATGCAACGATGCCGGCGTCGACTTCGTCCATGCAAAAGCCTTGCACCTCTCCCTCCCCACCCTCGTCCCTTCTGATCAACTTCATCTTCATGACATCCCGCCTTGTTTCCGAAAGTTCTTCCAGTTCGAC…	Complete
GSCOCT00023966001	ATGGCCATGTCTATACTTTTCCCAGTTCTGGCATTGCTGGCTCAAGAAGCTACAGCACGCGAATCAACGGTACAAATAAATCCCAGTTTTATTTCATCTTCCTTATTTCCTCCTATTTGGGATATGTACCAAGATTCACCTCCTGTGGTCTCCAAGCCACAAAAGAACGAGCCTAAATATGCTACAAGCAGATTTGTGTTCGATAGCTCGGCCTTGGCTGCTCTTAAATCCAAGGCAGCTACATCAACATCTTCCGCGAAACCCAGTTCAGCCAAGGCTGTTATGGGACTTCTATGGAAATCTGCCATAGCAGCTTGGAAAGTAAGGTCTGTTTTGTTTATCCCGGTGAATCTGAGGACAAAAGTTTCGCCCCCTTTATCACCTCATTCACTAGGAAAT…	Complete
GSCOCT00024084001	ATGAGGGTCAGAATAGAGAGCTCAAGAGTCATTAAGCCCTTGCATGAAGGCATCCCCCCAACAACAAATCATATTCCCCTAAGTGTTTTTGATAAGGTAACATTTGATGCCCACATGGCCATAATATATGCCTATCATCCACCAAATCCTCCAAATGCTACCTTAGAGACGGGGCTTCGAAAGGCATTATCTGTCTATCGAGAATGGGCCGGAAGATTGAGCAAAGATAATGATGGTGAACCAATCATTCTTCTCAATGATGCCGGGGTGAGATTTGTCGAGGCATCGATGGATATCGAGCTTGATCAAGTAATGCCTCTCAAACCATCGGCATTCTGTTTAAGCCTTCACCCGAGTATACAAGGAAATATTCAAGAGTTGGTGCAAGTGCAAATCACA…	Complete
GSCOCT00024752001	ATGCTAAGATCTCCAGAACTTCCAGATTGTTTTTATTCATGCAAGCCTGTGTTAATCACCCCCTCTAGCCGAACACCTCAGCACTCTCTATATCTTTCAAATCTTGATGATCAAAATTTCCTCAGATTTTCGATCAAGTATCTTTATCTATTCAGGAAGTCTGTAAACACTGATTGCCTTAAAGTTGCTCTCTCCAGACTTCTTGTATATTACTATCCATTAGCTGGGAGGTTAAAGAAAAGCCCGGAGAATGATCATAAACTTGAAGTTGAGTGCAATGGAGAAGGTGCAGTGTTTGCTGAAGGTTTTATGGATTTGACTGCTGATGAGTTTGCTGAAATTTTCCAAAAGCCAAACAGGACTTTTAGGAAACTCTTGTACAAGGTCGAAGCTCCAAGT…	Complete
GSCOCT00025372001	ATGAGAGAGCTGGAGATTGAAATCATCTCAAGGGAGTACATTAAGCCAGAGTCTCCAACCCCAAATGATTTCAAAACCTTCAAAATCTCACTTCTGGATCAACTTCTTCCCCATTTATACGTGGTTCCATTAGTTTATTTCTTCAAGAACGATGGAAAATCTGACATTTCAAAGAGGAGGGAATTGTTGAAGCAATCCTTGTCAAAAACTTTAGTCCACTTCTATCCACTTGCTGGCAAAGTCAAAGACAATCTACATGTTGATTGTAATGATGATGGTATGTACTATGTTGAAGCCCGAGTCAACGCTCAACTCTCCGATTTCCTTGGGCATCCGCAGCAAGAATTGATACATGGCTTGCTTCCATTTCATCCGAGTTCCACGGAATTATTTACTAAA…	Complete
GSCOCT00026758001	ATGTACAAGAAAGGCGAAAATGGCCATGATTTAGCAAGTGATGTCAGAACTGATGTGGTAAACAGTGATGTTTCTGCAAATGATCCTCACAAAATTTTAGCAGTAATTAATAACCCAAATACCCCTTATTGTCACTTCACCAGTGGGTGCAAGTTGCCCTTCCATGATGTGGACTACGGTTGGGGTAAACCTCTTTCTGTCTTTGCTCCAGCTCTACCGGTCAAGAACAGGATAATCCTAATGGATGCAAAATATGGTGAGGGAATACAGGCATTGGTCACCTTGGCAGATGAAGATATGAAAGTGCCACCAGATGAGCTCCTTTCACTTGGAACCATTGATTTAAGCAACTAA	Complete
GSCOCT00027552001	ATGGTGGCCAACTTGGAGATATTATCAAAAGAAATGATTAAACCATCATCTCCAACACCCTATCACCTTAGAAACTTCACTCTATCTTTCCTAGATCAACTTGCACCGCCCATTTACATTCCCCTTATTTTCTTCTACCAACCTAGCCAATTACAAACTTACAAAGATCATGCCCAAATTTCTCAACTCCTCAAACAATCATTATCCAATGCTCTGACTAAATTTTACCCCCTAGGTGGAAGAATTTGCAGTGACGATTTTGCAATTGATGCTAATGACGCTGGTGCTTTGTTTGTCGAAGCTCAAGTTCACTCTAACCTCTTGCAGGTTATAGAAAAGCCTAGCATGGATGAGATGAAACAGTATTTGCCCCTTCAGCCTAATGGTAGTGGCCATGGC…	Complete
GSCOCT00027565001	ATGGTGGCCAATTTGGAGATACTATCAAAGGAGATGATCAAACCTTCATCTCCAACACCTCATCACCTTAGAGACCACAAATTATCCTTCCTAGACCAGATTGCACCACCTGTTTTTATCCCTCTTATTTTCTTCTATCAAACCAATCAACTAGAAACTTTCCAAGACCGTGACCAAATTTCTCAATTGCTAAAGCAATCTTTATCCAACATCTTGACTCAATTTTATCCCTTAGCAGGAAGGATTTGCAGCAAGAATTTTTCAATTGATTGCAATGATGATGGTGCTTTATGTATTGAGGCTCAAGTCCATTCTAACCTGTTGCAGGTCATAGAAAAACCTGTAATGGAGGAGCTGAAACAGTATCTGCCACTTGAGCTTAATAGTAAAGGCCCTGGC…	Complete
GSCOCT00029322001	ATGGCTCTCAAACAAGGCTTCGAGGTGAAGGTAACCTTGACTGAGGTAGTTGCTGCAGTGCTTCCGATGCAAGAACATTGGTTGCCGCTGTCCAACCTCGACTTGCTTTTGCCTCCTGTCGATGTCGGTAAAGCACTAGCCCAAACATTGGTTTCCTATTACGCTTTTGCGGGGGAAATGGTGCAAAATCTTTCAGGGGAGCCTGAGCTTCTATGCAACAATCGTGGGGTGGACTTTGTTGAAGCATTTGCTGATATCGAGCTTCGAGAGCTCGACTTGTACAATCCTGATGAGAGCGTCGAAGGTAAACTTGTGCCCCAAAAGGAGCAAGGCGTGCTCTCTGTTCAGGCAACTCAACTCAAGTGCGGAGGACTGGTGATAGGATGCACGTTTGACCAT…	Complete
GSCOCT00031025001	ATGGAAGTAGAGATCATTTCCCAAGAGATAATAAAACCATCTATCCCAACACCTGATCACCTAAAAATCTTCAAAAGATCCTTTCTCGATCAAATTAGTGGTAGATTTCTTGTGAGATTTATCTCCTTCTATCCAAGAAAAGAAACAAATTTGAAGATCAATCAAGTCACACATCAACTGAAAATTTCTCTTTCCCAAACTTTAACTCTCTATTATCCACTTGCAGGCGTCTACAAGGATGATTCATCCATTGAATGCAATGATAAAGGAGCTCTATTTGTCACAGCCCATGTTCGTTGCAACATCAACGAGCTACTAAATCTACCAAAATTTCAGCAGTTTCACAAGCTTGGCACCTCTTCAAAGTTCCTTGAAGATGGTCCTTTCCAAGTTTTTGTT…	Complete
GSCOCT00031029001	ATGGAAGTGGAGATCATTTCCCAAGAAATAATCAAACCGTCACTCCCAACACCTGATCACTTAAAAATCTTCAAAAGATCCTTCATCGATCAAATCACTGGTGGATATCTTGTGAGGTTTATTTCCTTCTATCCGAGAAAGGAGTCAAAGTTGAAGATCAATGAAGTCACAAATCAACTGAAAACTTCTCTTTCCCAAACTTTAACTCGTTATTATCCCCTCGCAGGCATCTACAAGGATGATTCAACAATTGAATGCAATGATAAAGGAGCGCTATTTGTCACAGCCCATGTTCACTGCAACATGAATGAGCTAATAAATCAACCAAAGTTTCAGCAATTCCACAAACTTGGGACCTCTTCAAGATTTTATGGAGATGGATCTTTTCAAGTCTCTGTC…	Complete
GSCOCT00033062001	ATGGCAATGCAATTTCTAGTGAGACACAAGGAAGCAGAGTTGATTGTTCCTGCAAAAACTACCCCCGAAGAAATAAGACCACTTTCTGATATAGACGATCAAAAGGGCCACAGATTTCATTTACCCATGATTATGTTTTATAGCTATAATCAGTGCATGGACGAAAAGAACCCTGTTGGGGTGATTAGGAATGCACTAGCTAAAGCACTTGTTTATTACTATCCCTATGCCGGCAGGCTCATTGAAGGGCCTTCAGATAAGATTCTTGTCAACTGTACAGCTGAAGGAGTGGTGTTTAGGGAAGCCATTGCAGAGGTTAGGCTCGATCAACTTCGTGACTTCATGCAGCCACCATTTCCTTACTCAAAGGAGTTCTTAATAGATGCTTCTGGCTCTACA…	Complete
GSCOCT00035195001	ATGGCTACACCCGATGCAGTCACCGTGCTTAAGCATTCTTTAGTGTCACCACCGTCGTCTGCGGCGGCCACTGAAATGTCTCTTCCTTTAACATTCCTTGATATGCCGTGGTTGCACTTTTCCCCCATCCAACGCCTCGTCCTTTATGAGGTACCTCAGCTCTCTAGAGCCCATTTCATCGAGCACATCATTCCTAAGCTTGAACATTCACTCTCCTTGACACTCCAACATTTTCTTCCCCTAGCCGGGAATTTGATAGTTCCTTCCAATTCAAATTCCGGCACGCCCGAAATTCGTTACAAAAATGGAAGTTCACTTGCACTAATCATTGCCGAGTGTACCACGACTGATTTCAATTATCTTACAGCAAACCATTCACGGAATTGTTGTGATTTTCAT…	Complete
GSCOCT00035310001	ATGAGCTCTCCTGGGATTCATCATATCTCACAATGTTTTATCAAACCAAAAAACACACCAGAAGAGGCAAAGCAACCGATTTACTTGTCACAGTGGGATCTAGCAATGGTTTGCGTCAACTACATTCAGAAGGGCCTTCTTTTTGCCAAGCCTCCAGCTTTCGACCGGGAAAATCAGATGGAGGACCTCTTGGAGAAGCTCAAGGACTCTCTTGCTCTAGCCCTGGATCATTTCTATCCATTAGCAGGTCGTCTTGCAACTTTGAAACAAGAAAATCCCGCAATTTACTCCATCTATGTTGATTGCAACAATAGTCCTGGGGCGAGTCTTGTTCATGCATCCTTGAACTCGACCATTGATGATATTCTTTCGCCAATTGACGTCCCAGAAATTGTTCAA…	Complete
GSCOCT00036885001	ATGGATTTTAATGTGACAAGATCAGGTCATGGGCTGGTTCCGCCTTCACAGCCAACGCCATCTGCTGAAGTTCTTGATCTCTCAGTTATTGATAGACAGCCAGTCCTACGTTGTAATGCTCGAACCCTGCATGTATTCAGCCATGGAAGTGCGGCTACAGCAGCAGCAGCCAGTCCAGCTCAAGTCATTCGACAGGCTTTTGCCAAGGCATTGGTCCCTTATTATCCTTTGGCTGGAAGGCTGAAATTAGGTTCGACCGACCACCCAGGGCTTCAGATTGAGTGTTCTGGAGAAGGGATTTGGTTGGTGGAGGCTAATGCTGATTGTAGCCTTGCAGAATTGGATTATTTTGAAAATGTGATGTCCATTTCCATTGATACAATTGATCGACTTCTACCA…	Complete
GSCOCT00037708001	ATGGCAAACCTAAAGCCTCAAACGATCTCAAAGGTTCTCATCAAGCCCTCCCTTCCTACCTCAGAACACTTGAAGACTTACAATCTCTCTGTGTTAGATCAGCTTTCCCCACATTTCTACCTCCCTATAGTTCTCTTCTACCCACCACCTGATTCTGATAATTCATCCAACTACACTACCATATCTTCTCATCTCAAGAAATCCCTATCAGAAACCCTGACTCATTACTACCCTTTTGCTGGAAGACTAGCCCCTAACAAGGACTCGATTGATTGTAATGATGAAGGACTCGATTTCTACGAAGCACGAATAGAATGCAAAATCTCTGATGTCCTGAAGAACCCTGACCCGGAGACCATGGATTCGTTCTCTCCACCTGGAATGCTGTTCAATGAATCT…	Complete
GSCOCT00037859001	ATGGACATAGAAATTATCTCCAAGGAAGAAATCAAGCCAGCATCTCCAACTCCCCCTGAGTTGAGAACTTTAAGGTTTTCAATCTTGGATCAGCTTACTCGTGACTCTTATACAAATATATTGTTCTTTTTCTTCCCAAGAAAACAACAAGGCACTTATCTCAACGATGTTATTTCCCAAAGAAGTCGATGTCTAAAGGAATCACTATCAAAAACCTTAGTACCCTTCTATCCACTAGCAGGAAAAATAAAAAATAATTTGCATATTGAGTGTAATGATGATGGAGTTTACTACGTCGAAACTCAAACCAATATTGGACTGTTAGATTTTCTGAGGAAGCCTGAAAATGAGTTCATGAATCAGCTATGTCCATTTCATCCAGATTCCAAGGAATTATTG…	Complete
GSCOCT00038181001	ATGAAGGTTGATGTACAAGTCATTTCCAGATACACAATCAAGCCATCTTCCCCAACCCCTGATCATCTTCAACATTACCCGCTCTCTTTTCTTGATCAAATAAACCCTCCTGTTTTTATGCCTCTTGTACTCTTTTATCCATCTGAGCAGAACCATCTCATCACCAGTACTCCAGGTCCAGACAAACTAAACCAGCTCAAGAAATCTCTATCGGAGGCCTTAACCAGATTCTACCCTCTAGCGGGACGGCTCATTGGCAACACCTACGTCGACTGCAATGACGAGGGCATTCCCTATGTCGAAGCTCGGGCTAGCTGCGGACTTTCGGACTTTCTTGACAATCCCATCCCTGGAGAACTCAACAAATTTCTCCCTTGTGATTTGGATGATGTGAAAGAT…	Complete
GSCOCT00039148001	ATGCCCGCTTCAGTCCAAGTGAGGAAAGCTGATGTCGTCACCCCATCGGAACCGACCCCTACTCATGTCCTCCGCCTCTCCGCCTTGGACTCCCAGCTCTTCCTCCGCTTCCCCGTCGAATATTTGCTTGTCTACAAGGCCCCCGCCCACGGCTTGGACAGAGCCACAACCACAGCCCGCGTGAAGGCTGCACTAAGTCGAGCTCTGGTTCCATATTATCCTCTGGCAGGAAGAGTCCGTGCTGTGGCCGACGGCCCGGGCCTGGAGGTTGTTTGTAGTGCCCAAGGTGCCATATTCGTTGAAGCATTCTCGGATTGTACGGCGTCGGAGTTTGAGAGAGCTCCGAGGCATTGCAACCAGTGGAGAAAGCTCCTGTCGTCACACGTGGACGAGGTGCTC…	Complete
GSCOCT00039158001	ATGAACGTCAAAATCCTTTCAGAGGAAATAATCAAACCCTCCTCACCAACTCCTCATCATCACCCAAACACCTATAAAGTTTCCCTCCTCGACCAATTTTCTCCATCGTCCTACATGCCATTCATCCTTTTCTACAAGAACAAGAACAACAGTCTAGACCACCAAGATTCTGCTCAAACCCTGTCTCACCTGAAGGAATCTTTCTCTAAAACTCTAGCGATCTACTACCCTCTTGCGGGAAGATTCAGAGACGCTGCCACCATCGAATGCAATGATGAGGGAGGGTTGTACGTAGAAGCTCAGGTAAATGGCACTTTACCCGAGTTTCTCAAACAGCCTGATGTCCAATTCCTCAACAATTTCCTCCCGTGCAAAGCCAACGGCCTGGAGAAGGACCGA…	Complete
GSCOCT00039240001	ATGCTTTTCTCTACCATGTCTCGCACTACTACTGTCTCCAAATGTAGCATTTTTCCTTCTGAGGATTCCACTTTAGGAGACCTTAAACTCTCCGTTTCCGACCTCCCAATGCTCTCTTGCCACTACATCCAGAAGGGCTGTCTCTTCACTCGCCCCCCCTTCCCCATCTCCGACCTCATTTCACTTCTCAAGCGCAGCCTCTCCACCACTCTCTCTCACTTCCCGCCCCTCGCCGGCCGGCTCTTCACTGATTCTGACGGCCACATTTACATCACCAGTAACGACGCTGGCGTGGATTTTACCCATGCAAATGCTTCCCACGTTAGAATTCGTGATATTCTTGGCTCCATTGACGTTCCTCATCAAGTCAAGGAATTCTTCTCGCTTGATGGTATGATT…	Complete
GSCOCT00040560001	ATGGGCTCTTGTGGTTTTCTAGTAAACGTGAAAAGAAGTGAGGTAGTTGCAGCAGCTTTGCCAGTGCAAGAGCACTGGTTGCCAATGTCAAACCTAGATTTGCTCCTACTTGCTCTGGATGTAGGAGTTTTCTTTTGTTACAAGAAAAACAATGATACAACTAGTATCCCTGAGAAAAACCTCACGACTTCTCCTACCGAAAACATGGTTGCTACCATCAAGAAAGCTCTTGCTCAAGCACTTGTTTCCTTCTATCCTTTTGCTGGAGAAGTTGTCCAAAACCGCCTTGGAGAACCTGAGCTTCTTTGTAACAATCGCGGGGTTGATTTTCTCGATGCTTTTGCTGATATTGAGCTAAAAGATCTTGATCTCTATCATCCTGACACCTCCATTCATGGA…	Complete
GSCOCT00041214001	ATGTACAGCCAGCGGCAATTACAGTCGTTGCCTGGAAAAGAGAAGCCTCCCTCTTTCACAAGACACTTTTGTGGTCATCTTTCAATAGCCGCTCTTCCTCATCACATTCCACCAAGGACAAAGCTTATTTCATCTTGTTTGATCAGCGTGGGAAGCGAGAAAATGAAGATAACCGTGAAGGAAACAGCAATGGTTCGTCCAGCCCAACCAACACCCACAAAGAGGCTATGGAACTCGAATTTGGATCTTCTGGTAGCAAGAATTCATATCTTGACCGTCTACTTCTACAAGCCTAATGGTTCTGCTAATTTCTTTGATACCCGTGTGCTCAAAGAAGCATTGAGCAATGTTCTTGTCTCTTTCTACCCCATGGCTGGGAGATTAGCAAGAGATGAAGAA…	Complete
GSCOCT00041938001	ATGGCTCCAGGGGTTGAAGAGCTGCAATTTCCTCATCTTAGGATTCCGGTATCCATAAAATCCATTTCTCCTGTCCTCCCCGCATGTCCCGTCCCAGCAGCCGACGGCGATACCCTTTACCTCTCGAATCTTGATGACGCGATTGGTGTGCGAGTTTTTACTCCTACCGTCTACTTTTACCGATCAAACAGCCAGAAACCGGTCGCGTCGGTTCTCAGAGATGCTCTGGCAAGCGTTTTAGTGCCTTACTTCCCCTTCTCAGGTAGGCTTAGGGAGGCGAAAAATGGGAAGTTGGAAGTGTTTTTTGGACCTCAACAAGGTGCACTTTTCATTGAAGCTCAAACGGATATGTCCTTAGCCGATCTTGGAGACGTGACCGTGCCAAACCCTGCATGGACG…	Complete
GSCOCT00042562001	ATGGCACAGGTAGAGATAATATTGAAGGAGTACATCAAGCCATCTTCTCCGACACCCCTTCACCTCAAACATCAAAATCTGTCCTTCATTGATCGTCTTCCAACGCCAATCTATCTTCCCTTCATACTATTTTATCAAAATCATGCTTCATCTGATCGCTCCCAAATTTCCCAGCAGCTAAAACTGTCCATATCTCAAGCCTTAACCAAGTTCTACCCCTTAGCAGGAAGGATACAGGATGACGTTTTCGTCGATTGTAATGATTCAGGGGCTTTATTCATCGAAGCTCAAGTTCATTCTTCCCTTTCAGAGGCAACTCAAAACTTTGTAATTGAGGAATTCAACCATTATCTGCCAATAAAGCCTTACGAAATTATTGAGAATAGTTTGAGAAATGAT…	Complete
GSCOCT00042566001	ATGTGTGACACGACCAAATTCAACCGGAAGCCATTGCAGCATGTTGAGGTCCTGACCAAGAAACTCGTCAAACCATCGTCCCCAACACCAAATCACCTGCAAAACTACAAATTATCCTCATTTGATCAGCTAGCTCCTCGGTCACTTGTGCACCTTGTTTACTTTTACGAAAATAATGATAGTTGTAAGGGCAATTACGACGAGGCTGGAGTTGTCCAGAGGCATGAAATACTTCAAATTTCGCTGGCAGAGACGTTAAGTCACTTTCGCCCACTTGCTGGAAGGATTTCGGATGATGGGAGGCGCTCAGTTGATTGCCAAGATCAAGGAGCTTTATACATAGAAGCAAAGGTGAATTGCCAGCTTAATCAGTTTCTGAATCAAGCGTATGAAGATGTT…	Complete
GSCOCT00042567001	ATGCTAGGAAACGTGGAGGTGATATCAGAGGAGTTGATCAAACCATCATCTCCAACACCCCATGCCTGTAGAGACCTAAAACTGTCCTTGCTAGATCAACTTATGCCCTCCATTTATGTTCCTCTTATCTTCTTCTATCAAAACAGGTCCTCATGCTCAAACAATATCGACCCAGCCAAAAGATCCCAGCATCTAAAACAGTCCTTGTCTGAGGTCCTAACAAAATTCTACCCATTCGCTGGAAGGACCAATCAAAATCTTTCTGTTGATTGTAATGACTCCGGAGCTCTATTTGTCGAATCTCGAGTTCATGCTCACCTCTCACAAGCATTAATCCAGAGCACTACCATAGAGGAACCGAACCAATATCTCCCCTTTGAACCTTTTTATGCTTCTAGC…	Complete
GSCOCT00042568001	ATGAAGATTAACATAGTAACCACACAGCTCATCAAGCCATCTTCTCCAACCCCAGCTGAGCGTAGAGATTACAAACTCTCCTTCATAGAATGCCAAATACCACATTTTTACATACCTCTCATTCTCTACTATTCTGCACAGAAAACCAGCAACGTCAAACAATCTCAAATCTTCAAATGGCTGAAGACATCTTTATCAGAAACTCTAACTCACTTCTACCCTATGGCTGGAAGAATCAAGGGCCAGACCTTGATTGATTGCAACGATCAAGGGATCCTATACGCTGAAGCTGAAGTCGATGGTCATCTTTCAGACCTTCTTAAAAATCCGGAAATCCAAATTCTTGATCATCTCAGCCCTTGCAAGTCGAGTGGCAGAATAACGGATGAAAGAGAATTG…	Complete
CRO_105045.mRNA1	ATGGAAAGATTAAAGCTTGAAGAAGGGAGCAATAGTATAAGAAGAAGATTTGTTTTCTCATCAGCAGCTATATCCAACCTAAAAGCCAAAGCCACGAGTGATTCTTCTGGTTTTTCTAAACCCACAAGCGTTGAAGTGGTGTCGGCCTTTATCTGGAAGCATGCAATGGCGGCTTCAATGTTGGTTTCCGGTGTCAAAAAACCCTCAATGCTAGTTCAATCAGGAGATTTACGAAGACGAATAATGGTTACTGGGCTGTTGCCGGATTATTCTGCTGGGAATCTCGCGTGGCTCATAAGTTCGGAGTATGAAAAAATTAATAACGATGAAGAAGTGAAATTTGAAGAACTAGTGCAACTTTTGAAGAAGGCGAAGGAAAATTTCAGAGATGAATTTGTT…	Complete
CRO_106416.mRNA1	ATGAAGATAACTTTGAAGAGTTCTTCCATAGTAAAGCCTGCAAAACCAACACTTGAAGGCAGCTTTCCATTATCAATATGGGATCAAATTGGCTGCATAATGCATGTACCAACCATTTACTTTTACAAACCAGAAAACTCCATTATCAAATCCCTTGAAACTTCTTTAAGCCAAGCATTGGTACATTTTTACCCTTTAGCCGGGCGTCTACGTTCCATAGGAGGAGGCCGTCTTGAAGTAAACTGCAATTCTGCAGGAGCAGAACTCATTGAAGTTGAATCTGATGCAAACTTAGCGGACCTTGGCGATTTCTCGCCATCTCCAAAGTTTCGTTTCCTCTTTCCTGACATAGATTACAAAAATACTCCTTTTGAAGAACATCCCTTATTGTATGTTCAG…	Complete
CRO_106426.mRNA1	ATGAAGAAGATTACCTTGAAAAATTCTTGGCTAGTGAAGCCTGCAGATCAAACATTTAAGGGTCGTTTACCATTATCGATATGGGATCAGATCGGCTGCATGATCCATGTCCCAACAATCTACATATATAGGCCTAATGAAGAATATTGGCTTAAACCAGAAGATACCATCATAAAAACCATCGAGGGTTCTTTAAGTAAGGCTCTTGTGCATTTTTATCCTTTGGCAGGGCGTCTACGTTCTTTAGGCCGAGGCAGGCTAGAAGTAGACTGCAATGGTGCTGGAGTTCAACTCATAGAGGCCGAAACAGATTCATCGTTAGCTGATCTTGGTGATTTCTTGTCATCTCCAAAGTTTCATAACCTGTTTCCAAGTATAGATTACAAAACCTGTTGTATT…	Complete
CRO_108440.mRNA1	ATGGCATCCAAAATGGTAGCAGAGACAATTTCCAAAATGTTAATCAAACCCTCTTCTCCTACCCCTGAATCACTTTCTCGTTACAATCTCTCCTATAATGATCAAGTAATATCCTTATTTTATGGATCATTTGCTGTTCTTTATTCTAATACCGGCCATGAAATTTCAACAATCCGTCAGCTGCTCCAAGATTCTCTCTCAAGAATTCTAGTTTCTTACTATCCGCTTGCCGGTAGACTTGTTGAGAATGATTACATCCATTGCAATGACCAAGGCGCTGAGTTTGTGGAAGTCCGAGTTAATTGCTCAATGAATGATATTCTAAAGCAGCCATCACAACTCCAAGATGTAGTCCTTCCGCCGGTGGCTCATGCTGCGGAAGATAGTTTAGTGGTTGTT…	Complete
CRO_109653.mRNA1	ATGGCACCCCAGATGCAGATATTGTCAGAGGAACTGATTCAACCATCATCTCCGACACCCCAAACCTTGAAAACCCATAAACTTTCCCATCTTGATCAAGTTTTATTAACATGTCATATCCCTATTATTCTCTTTTATCCAAATCAATTGGACTCAAATCTCGATCGAGCCCAAAGATCTGAGAATCTAAAACGATCTTTATCAACAGTGTTAACTCAATTTTACCCTTTAGCCGGAAGAATCAATATAAATTCTTCCGTAGATTGTAATGATTCCGGAGTCCCTTTTCTTGAAGCTCGAGTTCATTCCCAACTCTCAGAAGCAATTAAAAATGTCGCCATAGATGAACTCAATCAATACCTGCCATTCCAACCTTATCCCGGTGGGGAGGAAAGTGGG…	Complete
CRO_109655.mRNA1	ATGGATGAGGAGATGAAGAAGAAGTCACTCTGCCACTACCACTGTGTGGCCGACGAGGAAGAAAGGGCTGAGAGGCACGTATTAAATGAAAATACAGTTTTCCCGGCAGAGCTCAAGCTCTCAAGTGCTTGCCCGACGTGGGAGAGGATTGGTGAGACAAGCTTTTATTTGAATGGGAGACCACCATTCTCATCCTCTCCAGCTCAAGCTCGCCAGTTGGGCACAACCACTGATCTTTCTTCTTTGCATCTTTTCTGCTTTGCTTCTTCAATCTTAGCAACTAGTACAGATGGCACCCAAGATGGAAATAGTATCAGAGGAATTGATTCAACCATCATCTCCAACACCCCAAAGCTTGAAAACCTTAAACTTTCCCTTATTGATCAAGTTTTATTGACA…	Complete
CRO_109860.mRNA1	ATGGGATCTGATAGAAAGATAGAGATGATCATAGTTTCTGAGGAAATAATCAAACCTTCATCTCCAACTCCAGAGAGTTTAAGGGAGTACAAATTTTCCTTTCTAGACCAAATTGTTGTAACATGTTACATTCCGGCTATTTTCTTCTATCAAAACCCATCCTTCTCCTCCTCTTCGACGGTTGTCGACCATCTCAAAAAGTCTTTATCCAATACCTTATCTAAATTCTACACTTTCGCGGGAAGAATCAAAGGAAATTCTTACTTGCTTTGCGATGATTCTGGAGCTTTATTTATCGAAGCACGAGTTCATTCCCAACTCTCTCATCAAGCACTTCAAAACGGCACCGTCTTCCAAAATTTGAATCCATATCTTGGAATAGAGCCTTATGCTGATTGT…	Complete
CRO_110321.mRNA1	ATGAAGATCGAAATTAAGGAATCAACGATGGTGAAGCCAGCACAAGAGACTCCAAAGAGGAGTCTATGGAACTCGAACGTGGATCTCGTCGTACCGAATTTTCACACACCGAGTGTTTACTTTTATAGACCAACGGGTGCTGCTAATTTCTTCGATCCAAAAGCTTTGAAGGACGCATTAAGTAGAGCTTTGGTGCCGTTTTATCCTATGGCCGGTAGATTAAAGAGAGATGAAGATGGACGTATTGAGATTGATTGTAATGGAGAAGGTGTTCTTTTCGTTGAAGCTGAATCGTCCGATGGAACCATTGATGATTTTGGTGATTTCGCACCTACTTTGGAACTTCGTAGATTAATTCCAGCCGTTGATTATACTCAAGGAATATCATCGTATGCTCTC…	Complete
CRO_110713.mRNA1	ATGGAAGTAGAAATTATTTCTAAAGAAATCATAATACCATCTTCTCCTACACCTTGCCATTTAAGAACCTTCAATCTTTGTCTATTAGATCAGTTAATTCCAGCTCCTTATGCTCCTTTAGTTCTGTTTTATCCAAATTATGATGGGATCATCATGACCCATCTTGAAATTTCTGAAAAATTACAAGTTTTAAAGCAATCACTTTCAAGAACTCTGTCCAAATTCTACCCTCTTGCTGGAGTAATCAAAGATGATCTGTCAATTGAATGTAATGATAAAGGGGCTTATTGTGCAACTACAAAAGTTAATAATCTTCATCTTTCAGATTTCTTGGATGAGCCTAATCTTGATTTGATAACTCAATTTCTTCCTTGTGATCCCAGTTTTCAGGGATCAATG…	Complete
CRO_112370.mRNA1	ATGGTTTCCACCATTGGTATTTCCTTGATCACAGCCAAAGATATGATCAAACAAGAACCAATTTCTCTATTTTCCTCAAAAAACCCTTCACCAATAGAAACTATTTTCCTTTCAAACATTGATCAAACGGTGACAAGGTTTAGATGCGGAGGGTTTTCAATAGGATTCACAACAAATCATGCAATTCTTGATGGGAAATCAGCTAGTGAAATGTTTGAGAATCTTGCTTCAATATGTAGAGGTGATGAAAAAAGGCTAAAATCAAAACTCATGATTAACAATGATAGAACATTTCTCAAATCWAGAATCCCACCAAAAATCATTTATCCACATAATGAATATGTAAAATTAGACAATTCCTCATGTCTTGCCTCATCATTCACTTCACAGAACAGAATT…	Containing abnormal bases
CRO_113476.mRNA1	ATGGAATCCAATATAGAGATGAAACTAATCTCTGAGGAAATAATCAAACCCTCAATTCCAACAGCAGATGCCATTAAAGAACAAAAACTTTCCTACATAGATCAACTCATACATTCAGTTTACATTCCTGTTATTTTCTTCTATAATAATAATAATAATCCATTATCATCATCTTCATCATCATTCCTTGACAATCCTTCTGAAAAATCTCTTCAATTGAAACAATCTTTATCGAAAACCTTGACTAAATTCTATACTTTTGCAGGAAGAGTCCATAGAAATACCAAAATCCTCTGCAATGATTCTGGAGTTTTGTTCATCGAAGCTCGAGTTCATGGTTCTCTCTCTGAAGTACTTCGAAACGGCGCCGTGTCTACGGATCTGAATCAATTTCTCGGA…	Complete
CRO_116753.mRNA1	ATGGGTTCTTGTGGATTTGAAGTTTATGTCAAGAAAAGTGAGGTAGTTACAGCAGTTTTGCCCATGCATGAACACTTATTGCCCATGTCAAACTTAGATTTACTTCTTCCACCTTTAGAAGTTGGAGTTTTCTTCTGTTACAAGAAACATGAAATCACTTCTTCTTCTTCTCCGGCAACAGCGGCGGCGATTATTATAAAGAATGCACTAGCTCAAGCACTAGTTTCATTCTATCCACTCGCCGGAGAAATCGTTCAGAACCGTCTCGGAGAGCCGGAGCTTCTTTGTAATAATCGGGGTGTAGATTATATACATGCTTATGCTGAAACTGAACTTCAAGAACTTGACCTTTTCCATGTAGATACTTCTATAAAAGGAAAATTTATACCAGCGAAGAAG…	Complete
CRO_117382.mRNA1	ATGAAATCCCTTCTGGAGAAGAAGGAAGTTGTGCTTGTTAAACCTGCAAAACCCACACCTAATGAAGTTCTTTCTTTGTCCACAATGGACAGTGACTATAATCTTGAACTTCTTTGTCAAACCCTTTATGTTTACCAATCAAATATAACTTCTTCCAACATTCACCAAGAGGAAAATGGTACTAAATCTTGTTCTCAGAATCAGAAAGATCCAGCTTTAGTAGCGAAAGAAGCCCTTTCCAGGGCTTTGGTTTACTACTATCCCCTGGCTGGAAAGCTCAAACGACACGAAAACGATGGCAGGCTTCAAATAACTTGTACTGCTGATGGAGTGCCTTTCTTGGAGGCCATAGCAAATGAAAATCTTTCTTCCTTCAATTACTTTGATGGAATCGATGTT…	Complete
CRO_118360.mRNA1	ATGCAGAAAACCCGAGAGCAGTTTATCAGAAGGGCAGTAACAATAGCAGATCTAACAGTTATACCAGAACAGAAACAGAAACAGAGAAACGAAAAAGAGAAAGGTCAAGATATTTCCCTTTTTGTCAGATCCTGCGTTGATCTGAAACCGAGTGGTAGCCGGACGGTTGCTCCGACAACCGTGGCTCTGATACCACTGTCTCGGATTGGACACCTACAGCAAAAGCCGAACGAGCTCTGCGAGTTCGGTCTTAGCATCCACGACGGAGGACTGCCCGAAGTGTTCTTCCGATGTGGTGGAGTTGCTCTTGGAGCTGGGATGCAACACAATTTGTCTGATGGTGTATCTTCTCTTCACTTCATCAACACTTGGTCAGACATGGCTAGAGGCTTCTCCGTG…	Complete
CRO_118814.mRNA1	ATGGAGAATGGTAAGGGAGGAAAACAATTTGAACTGACCGTGAACCAAATAGGAGTTCCAACATTGGTTCCTCCGGCACAAGAAACTGACAAGGGTATGTACTTTCTGTCCAATCTTGATCAGAACATTGCAGTAATTGTCCGAACAATTTACTGCTTCAAATCAGAGGACTTAGAACAAGGAAATGAAAGAGCTGTCCAAGTGATCAAAGATGCCTTGTCGAAAGTTCTTGTGTACTATTATCCACTGGCGGGGCGATTGACGATTAGTCCTCAAGGAAAGCTCATAGTGGATTGCACAGGTGATGGTGCTGTTTTTGTTGAGGCTGAAGCAGATTGTTCTATTGAAATGATAGGTGATAACACAAAGCCTGATCCTCTCACTCTCGGAAAGCTTGTT…	Complete
CRO_119320.mRNA1	ATGGCACCTAATTGGGTTGAAGAGCTTCATTTCCCTCATCTTCATCATATTCCAGTAACTATTGACCATATTTCTTCAATCCTGCCATCTTCTCCAATCCCATCTGCCTCTGCCACCACCACCACCCTTTACCTCTCTAATCTCGATGACATTGTGGGAGCTCGTGTTTTTACTCCCACTGTCTATTTTTACCCATCAAAAAACACTTCTTCTGCCAACATGAAAAAACCTTGTACATCACTCAAAGATGCACTTGCAAGGGTTCTAGTACCTTATTATCCATTCTCTGGTCGGCTGAGAGAGACAAAAAATGGTAAGTTGGAAGTGTTCTTTGGTCCCAAACAAGGTGCCCTTCTTGTTGAGGCCCATTCGAATTTGGCCCTTGCCGATCTAGGGGAT…	Complete
CRO_120019.mRNA1	ATGGCTGCTGAGACAATTTCCAAAAACCTCATCGAACCATCTTCTTCAACCCCTGAATCACTCCGCCGTCACAATCTCTCATCTTATGATCAAATGATGTTCTTAACGTACGGATCCCTTGCATTCTTTTACGTGAATCCCCCCAAAAGATCAACATTTTATGAGCAGCTCCGAAATTCCCTTGCCAAAATTCTTGTCCATTACTATCCATTAGCTGGAAGAGTAGTAAAAAATGAATACATCAATTGTAACGACCAAGGAGTTGAGTTAGTGGAAATCCGAATTAACTGCTCAATGTATGATCTTATGAATACGAGAGAAACAAATGTTGCTGACCTTATCTTTCCTCGAAGGGTTGTCGCTACTTCTGAAGATTGTTTACTAGCTTTGCAGCTAAGC…	Complete
CRO_120021.mRNA1	ATGGAGTCAGCAAAAATATCGGTTGAGACAGAGACACTCTCCAAAACGTTGATCAAACCCTCTTCTCCAACCCCTCAATCCCTCAGCCGCTATAACCTCTCCTACAATGATCAAAACATATACCAAACGTGCGTATCCGTTGGTTTCTTTTACGAAAATCCCGACGGCATTGAAATTTCTACAATTCGTGAGCAGCTACAAAATTCGCTCTCAAAAACTCTTGTTTCTTATTATCCATTTGCTGGAAAAGTTGTTAAAAATGACTATATCCATTGCAATGACGATGGAATTGAGTTCGTGGAAGTTCGAATTCGTTGCCGCATGAATGATATTCTAAAGTATGAATTAAGATCATATGCCAGAGACCTAGTCCTTCCCAAACGGGTAACTGTTGGCAGT…	Complete
CRO_120022.mRNA1	ATGGAAACCAAGATGATTGAGAGAGTTTCAAGAAAGGTTATCAAACCCTCTTCTTCAACCCCTCAGTCTCACCGCCGCTACATTCTCTCTTCTTTTGATCAAATGATGTCCCCATTTTACGCATCGTGTGCCTTCTATTACACTAATCCTGGCCATCGTAATATTTCATCAATCGCTCAAAAGCTACAAAATTCCCTCTCCAATGCTCTAACTCACTACTATCCCTTTGCTGGAAGACTAGTCGAAAATAATTATATCGATTGCAATGACCAAGGTGTTGAGTTCGTTGAAGCTCGAATTCATTGCCCAATCAATGATGTCCTTAACTCAAAGAGTACATATGTTGTAGATCTAATCTTTCCGCGTATGGCTTCTCCAAATGAAGATTGTTTAGTGAGC…	Complete
CRO_120023.mRNA1	ATGGAAACCAAGATGATTGAGAGAGTTTCAAGAAAGGTTATCAAACCCTCTTCTCCAACTCCTCAGTCTCTCCGCCGCTACATTCTCTCTTCTTTTGATCAAATGATGTCCCAAATTTACGTATCATGTGCCTTCTATTACACTAATCCGGGTCATCATAATATTTCATCAATCGCTAAAAAGCTACAAAATTCCCTCTCCAAAGCTCTGACTCAGTACTATCACTTTGCTGGAAGACTAGTCGAAAATAATTATATCGATTGCAGTGACCAAGGTGTTGAGTTTATGGAAGCTCGAATTCACTGCCCAATCAATGATGTTCTTAACTCAAAGAGTACATATGCTGTAGACCTAATCTTTCCSCGTGGGGCTTCTCCTAATGAAGATTGTTTAGTAGCT…	Containing abnormal bases
CRO_120024.mRNA1	ATGGCATCCAAATTGGTTGAGAAAGTATTCATCAAACCTTCTTCTCCAACCCCTGAATCACTCCGCCATTACAATCTCTCCTCTTATGATCAACTAATGCCGGAATATTACATATCATGTATGTTATTTTACCCAAATCCCCACCATGAAATTTCAACAATTTGTCTGCAACTCAAAAATTCCCTATCCAAGACTCTAGTCCCATACTATCCTCTTGCTGGAAGACTAGTTAAAAATGACTATATCGATTGCAACGACCAAGGAATTGAATTCATCCAAGTCCGAATTCATTGTCAACTTGACAGTTTTCTGAAGAAGACAAGATTTTATGCGGCGGATCAGAACTTACTTTGTGGGAGTGCTGAAGATAGTTTAGTAGTTGTCCAACTCAGCCATTTT…	Complete
CRO_120026.mRNA1	ATGGCATCCAAAATGGTTGAGATAGTTTCCAAAATGTTTATCAAACCCTCTTCTCCTACCCCTCAATCACTTAGACGTTACAATCTCTCCTCAATTGATCAAACAATCGACTCAGAGGTTACATCCCTTGCATTCTTTTATACTTATAATCCCAGCCATGAAAGTTCAAAAATTGGTGATCTTCTCAAGAATTCCCTCTCCAAAACTCTAGTTTCTTACTACCAATTTGCTGGTAGGCTTATTGAAAATGACTACATCGATTGCAATGACGAAGGTGTTGAATTCGTCGAAGTCCGAATTCATGGCCGCATGAATGATATTTTAAAGCGAGGAAAATCATTTGCCACAGACTTGGTCCTTCCCACTCGGATAATAGCTCTTCATGAAGATAGTTTACTG…	Complete
CRO_120028.mRNA1	ATGGACTCAATAACAATGGTTGAAACCGAGACACTCTCCAAAACGTTGATCAAACCCTCTTCTCCAACCCCTCAATCACTCAGCCACTACAATCTCTCCTACAATGATCAAAACATATATCCAGAGTATATATTCGCTGGTTTCTTTTACTCAAATCCCGACGGCCATGAAATTTCCACAATTCGTGAGCAGCTCCAAAATTCTCTTTCAAAAACTCTTGTTTCTTACTATCCATTTGCTGGAAAAGTTGTTAAAAATGACTATATCCATTGCAATGACGATGGAATTGAATTTGTAGATGTTCGAATTCACTGCCGCATGAATGATATTCTAAAGCCTGAATTAAGATCATATGCCAGTGAACTAATCCGTCCCAATCGGTCAACTGTCGGCAGTGAA…	Complete
CRO_120038.mRNA1	ATGGCAGTACCCTTGGTTGAGAGAATCTCAAAAACTGTGATTAAACCTTCTTCTCCAACCCCTGAATCACTCAGACGATATTATCTCTCCTCTTTTGATCAAATAGAAATCCCTGACTATGGAAATTTTACTTTCTATTTTGTTAATCCAGGCCTTGACATTTCAACTATTAGTCAAAAACTACAAGATTCTCTCTCTAGAATTCTAGTCCATTACTATACATTTGCTGGTGTTTTGGTGGGTAATGACTATATTGATTGTAATGATTCAGGAGTTGAGTTTATTCAAGTCCGAATTCACTGCTCAATTCATGAGATCAATAAGAAAACGGGCATTAACACCACTGTTGTTTTTCCACGAGTCGACTCAACTCCTGAACCTGGTGAAAGTTTAGTATCT…	Complete
CRO_120039.mRNA1	ATGGCCTACTTTTTTCTTAATCATCCTAACCACCATATTGAAATTTCAAAAATTCGACACCAACTCCATGATTCTCTCTCCAAAACTCTAATCCATTATTATCCATTTGCCGGTAGACTCGTAAAAAATGACTATATCGATTGCAGCGACCAAGGAATTGAATTCCTAGAAGTCCGAATTCACTGCCCCATTCTTGATATTCTAAAGAAAAATACAAAATCATATTCCATTGGCTTAGTTTTTCCCCGGGAGATGGTTCCTAAAAATGCTAATCAAGAAAGCTTAGTAGCTGTTCAACTTAGTCATTTTGACTGCGGTGGAATTGCCATTGGCGTATGCTTGAGCTCGAAAATTGCCGATGGATCCGCAGCGACGACGTTTATGGAAGATTGGGCTAAT…	Complete
CRO_120803.mRNA1	ATGGCTAATTCTCAAGTAGAGATAATATTGGAGGAAATAATTAAGCCATCATTTCCAACTCCCCATGATTTGAGAACCCTTAAGCATTCATTACTTGACCTACATGAAGGATACGGATTTGTGCCTCTTGTTTTCTTCTATCAAAGTCATCCCTCATTAAAATTTGACGATCTCCGAATTTCGCAGCAATTGAAACAATCTTTATCAGAAACATTACCAAAATTCTATCCTTTCGCCGGAAGATGCAATGGGAATAATAATAATTTTTCCATAGATTGTAATGATTCTGGAGTTCTATACGTGGAAGCAAAAGTTCATGCTGACTTATCTTATGCAATTCAAAGGTCCACCAGTACAGATGATCTCATCCAATATCTACCACCAGGAACTTCCCAATCT…	Complete
CRO_120886.mRNA1	ATGGCAGAAATTCCAAATCTCACTATCCTTGAGCATTGTCTGGTGGCGCCGCCACAAGTCACTGCCTCCGACGCGGAGTTATCCATTCCTCTTACCTTCTTCGATACACAGTTCTGGAACTCCAATCCAATGCACGAACTTCTCTTTTATGAATTTCGTCACTCCAAAACTCATTTCGTCGAAAACATTATCCCAAGTCTTAAAGAATCCCTCTCATTTGCCCTTAAACATTTTCTTCCAATGGCCGGAAATTTAATTTATGATTCTGAATCAGGCAGTCGAGAATTGCGTTATGAAATTAGGGATTCAGTCCCTCTAACCTTTGCTGAGTCCGACGATGATTTTAAATATCTTGTTAAAAATCATCCGAGAATTGCGGATCGATTTTATCCACTTGTT…	Complete
CRO_123728.mRNA1	ATGGCATCCAAAATGGTTACTGAGACAATTTCCAAACTAGTTATCAAACCCTCTTCTCCAACTCCTGAATCCCTCAGACACTACAATCTCTCTTCTGTTGATCAAATCATGCCTTCAGTATATGGTTCCCTTGCTTTCTTTTACCCTGATCCATGCAAAGAAATTTCAACAATTTGTGAAGAACTTCAAAATTCTCTTGCTAAAACTCTATCACATTACTATCCATTTGCTGGTAAATTAATTGAAAATGACTATATCGATTGTAACGATCAAGGAGTTGAGTTTGTACAAGTCCGGATTAACTTTCCGATGTCTGATATTCTGAGGACTACAAAAAGTGAGGTTGCGGATTTAGTCTTTCCCCGTGAAGTAGCTGCCGGAAGTGAGGATTATTTAGTA…	Complete
CRO_124829.mRNA1	ATGAAGGTCAGAGTAGAAAGTTCAAGAATCATCAAACCCTTATATGATCAAGTCAATAATCCTCCTAATCCTTCAACTAAAGATTACATTCCTTTGAGTGTTTTTGATAAAATCACTTATGATGCCCATATTGCCATTATTTATGCCTACCAGCCACCAACCCCTCCAAACGCAACCCTGGAGTTAGGGTTGCGAAAAGCCTTATCCGTGTACCGAGAATGGGCCGGTAGGCTTAGCAAAGACGAACCCGTTATTCTTCTCAATGATGCCGGGGTGAGATTTGTTGAAGCATCAATTGATGTTCAACTTGATCAAGTAATGCCTCTTAGACCATCATCATTTTTATTAACCCTTCATCCTAATTTACAAGGAATTGATGAATTGGTACAAGTTCAAGTT…	Complete
CRO_124938.mRNA1	ATGGCAATTGAAAAGCCTTTGATAATCTCAAAATCTATCATAAAGCCTTCTTCTCCTACACCAAACCACTTAAGGACTTACAAGCTCTCTTTGTTAGATCAACTTAGCCCTCATTTCTACATGCCAATGGTGCTCTTCTACAGAAAACAACTTGTCTCATGGAATGCCAATGACATATCTTTTAGTCTCAAGAAATCTCTATCAGAAACCTTAACTCAATACTATCCATTTGCTGGAAGATTCAATGGCAAAGACTCCATTGATTGTAATGATGAAGGACTTGATTACTACGAAGCCCGAATCGATTGCAGTGTTGATGATATTATAAAGCAACCAGAACCAACAACAATGGATTTATTCTCACCTCAAAATGCCCTGTTTAATCAATCTTTCAAAGCT…	Complete
CRO_124940.mRNA1	ATGGGAATTAAAAAGCTATGCATAATCTCCAAATCCATAATCAAGCCCTCTTCTCCAACACCAAACCATTTGAAAATCTATAATATCTCTTTAATGGATCAAATTGCTCCTCATTTTTACATCTCCATTGTTATCTTCTACAGAAAATTATCTTGCTTCCAAAATTATTGGAATTCCTATGGCGTTACTTCTCGCCTCAAGAAATCTTTATCAAACACCTTAACTCAATACTACCCATTTGCAGGAAAATTCAATGGTAAAGACTCCATTGATTGCAATGATGAAGGATTAGAATTCTCCGAAGCCCGAATCGATTGCGAAATTGATGATGTTGTTAAAAGACCAGATCCAACTACAATGGATTTATTCATTCCACCTGGACTTGCAGGTCCCCTGTTT…	Complete
CRO_126080.mRNA1	ATGGAGACCACCAATGTTCTGATAGTGACAAAAGAGATGATCAAACCATCATCTCCAACACCCCATCATCTTAGAACCTTCAAATTATCATTTCTTGATCAAATTTCCCCACCAATGTACACCCCTTTAATTTTCTTCTACCAAGCTACCGAAATTCATGGTGATCATGCCCAAATCTCCCAATTGCTAAAACAATCTTTATCAAAAACTTTGAGTCAATTTTACCCCTTGGCAGGAAGAATAAACTCTGAGGGATATTTCATTGATTGTAATGATGCTGGTGCCCTTTTCATTGAGGCACAAATTCATGCTAATTTGTTACAAGTTGTGGACAAGCCTAATATGGAGGAACTAAGAGAGTATCTCCCGTCTGAGCCCGAAAAAGACAACGTGCTCCTC…	Complete
CRO_126086.mRNA1	ATGGGGAGCAATGTGGAGAGAATAACTGAAGAGATGATCATTAAACCATCATCTCCAACACCCAATCACCTTAGAAATTTGAAATTATCCTTCCTTGATCAATTAGCTCCACCTGTTTATATCCCTTTAATTTTCTTCTATGAAGCTACCCAATTGAATAGTGTTAACTATAATCATTCACAATTATCAGAACTGTTACAGAAATCTTTATCCAATGCTTTGACAATATTTTACCCTTTAGCAGGAAAAATTTCTGAGGATTTCTCCGTTGATTGCAACGATGACGGAGCTCTGTACGTGGAGGCTCGAGTTCATCGTCATCTGTCACAGATGCATTACAAGTACAAAATTATTCAAACAATTCTAAATTTACAAATAAAACAACAAGTTTTGGGTTGT…	Complete
CRO_126089.mRNA1	ATGCCTTCAGTTCTTGTGTTTAGGACAAAGAAAGATGCCACCCTTTGCGTAGGAGATGGAGTGATGGAGAGATGGAGACTTCCGTCGGGCCAAACCAGTGGTCCACCAGCTGGATTGTTTGAATGGACAAATTTGCTCTTTTCTCTAGCTTCACATGATTCTTACATGGTTATTGAAAATCCTAATATGGAAGAGCTCATAGAGTATTTGTTGATTGACCAAAAAAGCCAAGGTGGTGGGAGAAACGAGAAGGGAAAAAATGTCCTTGCTGTTCAAATCAATTTCTTTAATTGTGGAGGGATTGGCATTGGTGTCCAAATGTCCCATAGAATTGGAGATGGTACATCTTTAGTTACTTTCATGAATACTTGGGCAGCTACATGCCGAGGAGTCAAAGAA…	Complete
CRO_127830.mRNA1	ATGTCAAAATCTCCACAACTTCCTGATTGTGTATATTCAGAAGAACCCATATTAATTAAACCATGTAATCCAACACCAAATCACTCCATTTATCTCTCAAATCTTGACGATTATGATTTCTTGAGATTCTCAGTCAAATATATTTTTCTTTTCAAGAAATCAGTACCCATAGATAGTCTTAAAGCTTCTCTATCAAGGGTTCTTGTTGATTATTATCCATTGGCTGGTAGATTGAAAATCAGCCCAGAAAATAATGAGAAATTTGAAGTTGATTGCAATGGAGAAGGTGCTGTTTTTGCTGAAGCTTCCATGGATTTAACTGCTGATGAATTTACTCAAATTTTTGATGAGCCAAACAAGACTTGGTGGAAGCTCTTGTGTAAGATTCATACTCCAACT…	Complete
CRO_127831.mRNA1	ATGTTAAAATCACCACAACTTCCTGATTGTTTCTATTCAAACCAACCCATATTAATTAAACCATGTAATCCAACACCAAATCACTCCCTTTATCTTTCAAATCTTGATGATCAGAAATTCTTGAGATTTTCAATCAAGTATTTGTATCTTTTCAAGAAATCAGTAAACAGAGAGAGTCTTAAAGCTTCTCTATCAAGGGTTCTTGTTGATTATTATCCATTGGCTGGTAGATTGAAAATCAGCCCAGAAAATGATGAGAAATTTGAAGTTGATTGCAATGGAGAAGGTGCTGTTTTTGCCGAAGCTTTTATGGATTTAACTGCTGATGAATTTACTCAAGTTTTTAATTACCCAAATCGGACATGGAGGAAACTCTTGTACAAGGTTGAAGCTCCTACT…	Complete
CRO_129045.mRNA1	ATGGATGAATCTGAAGTTCAAGTCCTCAGTAGAACTTTGTTGAAGCCGTCTTCTCCGACTCCTGAACATCTTCGATACTACAAATTATCCTTGTTCGATCAGCTTGCTCCTCCTTCATTTATCAGGATATTTCTTTGCTACACATCCTCCAGCGATGATTTGGAAAAATCCCAAACTTTTAATCGCTTGAAGAAATCATTATCCGATACGTTGACCAAATTCTACCCTTTTGCTGGTAGAATTCTTGAAGATGGTCTTTCAATTGATTGCAGTGACCAAGGAATTGAGTATTTTGAAGGTGAAGCAAGTAAAGGGTTAGATGAATTTCTTCATGATGGGCTTAAAGTTGAGATCTTAGATGAATTTGTTCCTAAAGATTTATCTGGTTTTGATCTAACT…	Complete
CRO_130090.mRNA1	ATGAATCCTTCTCCATCAATCAAACATATCTCAGAATGCTTCATCAAACCAAAACACATCCCAGAAGAATCAAAACAGCCTCTCTATTTAGCACCATGGGATCTAGCAATGGTCACTGTTCATTACATCCAAAAGGGCCTTTTATTCAAAAAACCACCAAATTTTTCCACCCAAAAAAAACATAACTTTCTACAGAGCCTCAAAGACTCTATTTCTTCCACTCTAGTCCATTTCTACCCATTAGCAGGACGCCTTGCAACAATAAAACAAGAAGAAAACCCACCAATTTATTCAATCTATATTGATTGTATCAACAGCCCTGGTGCTAGATTTATTCATTCATCTTTAGATTTGACCATAGATGATATTATTTCTCCATTAGATGTTCCTCAGAATATT…	Complete
CRO_130114.mRNA1	ATGGCAATGGCAGCCCAGAAGATGGAGATAATATCAGAAGAACTAATTCGGCCATCATCACCAACACCTCAAACTTTAACAACCCATAAATTTTCTTATCTTGATCAAGTTCAATTAACATGTCATTTCCCTATTATTCTCTTCTATCCAAATCATCATCAATTGGACTCATCAAATCTCCATGGTCAAACCCAAATTAAATCTCAGAATCTAAAACAATCTTTATCAAAAGTCTTAACTCAATTCTACCCATTAGCCGGAAGAATCAATAAAAATTCTTCCGTAGATTGTAATGATTCTGGAGTCACTTTTCTTGAATCTCGAGTTCAATCTCAACTTTCAGAAGCAATTAAAAATATCCCCATAGATGAACTCAAACAATATCTTCCATCATTGAAA…	Complete
CRO_131543.mRNA1	ATACCATTATCCAACCTTGACTTGTTATTGCCACCTGTGAACCCCAGTTCTGTGTTTTGTTACAAAAAACCATTGGACGAGGCATATACATTTGAGCGCATGGTTGAGATTCTTAAGAAATCCCTGTCCAAAACATTGGCATCCTTTTACGCGCTCGCTGGAGAAATGGTTCAAAATAAAGATGGAGAACCTGAGCTTTTGTGTAACAATCGTGGGSTTGATTTTGCTGAAGCATATGCAGATGTAGAACTCATAGACCTTAACTTTTATAGTCCAGACGAGTGCTTCCGTGGCAAGCTTGTACCTGSGGGGAAAACTGGATTGCTTGCTGTCCAGGTTACGGAACTAAAATGCGAAGGAGTAGTGGTTGCATTTACAGTGGATCACCGCCTAACAGAT…	Lacking initiation codon; Containing abnormal bases
CRO_131750.mRNA1	ATGCATTGCTACACCGCGACGTCATTTTCTTCTTCTTCTTCTTCTTCTTCTTCTTCTTCTTCTTCTTCTTCTTCTTCTTCTTCTCCTGGTAATAACAATTTTACCACTATGGTTTCCAAATGCACCGTTTTCCCTTCTGAAAAATCAACATTAGGAGACCTTAAACTCTCCGTCTCCGACCTTCCAATGCTTTCCTGTCATTACATTCAAAAGGGATGTCTATTTACTCTTCCACCCTTCCCAATTTCCGAACTCATTTCCTCACTCAAACGCGCCCTTTCCCAAACTCTCACTCACTTCCCACCCCTCGCTGGCCGTCTATTAACGGACGCTGACGGTTACATTTACATCACTTGTAACGATGCCGGCGTCGATTTTATACATGCAGATGCTTCCCGG…	Complete
CRO_133267.mRNA1	ATGGTCACCCTAAAGAACTCTCATATTGTAAAACCAGCAGAATCAACACCAAATGAAATCATGTATTTATCCCATTGTGATCAACTAAAGCCCATAACACATGCCCCTACAATCTACTTTTACAAACCAACCAAAGAATCTCTCGAAAATGCCCTTCACATATTAAAGAACGCATTAAGCAAAGCATTAGTAATATTCTATCCACTTGCGGGACGTTTAAAATGGGTTAGCGGAGGCCGAGTTGAACTTCACTGTAATTCCACTGGTGCCCTGCTCTTAGAAGCTCAATCTGAACTCAAAATTGACCATTTTGGTGATTTTCGACCAAACCTAGAAATTACTAAATATCTGCTCCCATCAGTGGATCTTTCCGTACCTCCAATTGAAGAAGTGCCGTTG…	Complete
CRO_135012.mRNA1	ATGGCAGGCGAAATTGCAAAGGAGAATTCTCAATCTCAGGTCAATGTGGAAAAGGTGAAAATCATTAATACCACAAGGGTGAAACCCAAGAAGACAACAATTGGAAGAAAAGAGTGCCAATTGGTCACTTTTGATCTTCCTTATTTGGCATTTTTTTATAATCAGAAATTGATGATCTATAAAGGGGTTGATTTCGAGACTACTGTGGAAAAAATGAAGGATGGATTGAGTGTGGTTTTGGAGGATTTCTATCAGTTGGCTGGGAAATTGGGAAAAGATGAAGAAGGGGTTTTCAGGGTGGAGTATGATGATGATATGGACGGCGGCGTCGAGGTGGCGGTTGCGGTGGCGGAAGAGATTGAAGTTTCCGATCTGACTAACGTCGATGAAGGCTCTCTT…	Complete
CRO_137168.mRNA1	ATGGCACCATCATCAAAGATCCAATCTTTAGTCTTTACTGTAAGAAGACAAAAAGCAGAGCTAATCCGACCATCCAAATCCACTCCTCATGAAATTAAGTATCTTTCCGATATCGATGATCAAGAGGGTCTTCGTTTTCAAATCCCCGTAATTCAATTTTACCGTTGTTGTGATCCTTCCATGAAAGGGAAAGATCCTGTTAAAATCATAAGGGAAGCAATTTCAGAAACTCTGGTTTTTTACTACCCATTTGCTGGTCGCCTTAAGCAAGCCCAAAACAGGAAGCTTTTTGTGGACTGTAATAGTGAAGGTGTGATGTTTATCGAAGCTGATCTTGATGTTAGTTTGGATCAGTTTGGAGAAGCTCTTCAACCTCCTTTTCCTTGCCTTGAGGAACTT…	Complete
CRO_137511.mRNA1	ATGGCCAATTTGAAGATAGTGTCGAGAGAGATGATTAAACCATCATCTCCAACACCAAATCGCCATAGAAACTTTAAACTATCCTTCCTAGATCAGATTGCACCACCATTCTATGTTCCTGTGCTTTTCTTCTACCAAGCTAATCAGATTATCTCCGACAAAAAATTTAAGAATGTCCACATCATGTCTAACTTGCTAAAGTCATCCTTATCAACAACTTTAACTCGATTTTATCCATTAGCAGGAAGAATCAGTGATGATTTTTCTGTTGATTGTAGTGATGCTGGTGCTCTTTATGTTGAGGCCGAAGATCATGCTGACTTCTTGCAGGTTGTTGACAAGTGTGATACAGACGAACTAATTAGAAAATATTTACCACTCCAGTCGGACAGCAAACAC…	Complete
CRO_137590.mRNA1	ATGGCAGCAACCTTAGTTTCCAAGAGAATCATCAATTGTTCATTTCCAAGAATTCACACCAAAACCTCATTGATTTCAAAGAGAATCATCAAACCCATTTCGCCAACCCCAAACTCACTCAGTTGCTACAATCTTTCTTCTTCTGATCAGACACTTCCTAACATTTATGTCCCTTTTGCCTTCTTTTACCCTTCTGTTACAAATCAATTTGAAAGATCTCAAATTTCTCAACAGATTGAAAATGGCTTATCAAAAACTCTTGCGTCTTACTATCCATTTGCAGGCAGGTTAGTTGAAAATCATCATATCTCTTGTAATGATGCAGGTATTAACTTTCAAGAAATCCAAATCAACTCTTCCATTTCTGAAATTTTCAAGAAATCTCAAGAAGATATTGTT…	Complete
CRO_137612.mRNA1	ATGGTTTCTCAAGTAGAGATAGTATCGAAGGAGATAATTAAGCCATCATCTCCAACTCCAAGCTTGATAAACCTCAAACTCTCTTTCCTCGACAAACTCGAAGGAACAAATTATGGGTCCATTCTTCTATTCTACGAAAATCATACTTCACCAAAACTTAAACGCCCCCAAATATCTCACAAATTGAAACAATCTTTATCTGAAACACTAACCAAATTCTATCCTTACGCGGGAAGAATCAATGGGAATAATGATTCAATAGATTGTAATGATTCAGGAGCTCTGTTCGTGGAAGCTCAAGTTCATTCTGATCTCTTACAAAAAATTCAAAGCGCCACAAAAACAGATATAAACCAATATCTACCTATAAACACTTCTCAATCTCATCAGAACTATGAA…	Complete
CRO_137676.mRNA1	ATGGCCATGTCTGAGTCTGAAGTAGAGATAATGTCAAAGGAGATGATTAAGCCTTCATTTCCAACCCTTGCGGCTGCGGCTGATCATAGCTTGAAAAAATCTCTTAAACTTTCTTTCTTTGACAAACTTAATTCATCATTTAGTATACATCTTGTTTTCTTCTATAAAAATCATCCCAATATTACATCTCAACAACTAAAACAACTTTCACTACCCAGCCTTTCAAATGCCATGGGAAACTTTGGCATACTGACATTAGCCAAATGGGGTGAAGAATTAGAGTACTTTTTGGCCGATCAGAAAGACAGAGATTATTGCAATCTTGTAACTCTTTTGAGGACAGCAATAAGAAGAAAAGATTACAATGATTACATAGGGAATGAAGAGAAACAAATGGAG…	Complete
CRO_137677.mRNA1	ATGGCCATGTCTGAGTCTGAAGTAGAGATAATGTCAAAGGAGATGATTAAGCCTTCATTTCCAACCCTTGCGGCTGTGGCTGATCTTAGCTTGAAAAAAACTCTTAAACTCTCTTTCTTTGACAAACTTAATTCATCACTTACTTTACGTCTTGTTTTCTTCTATAAAAATCATCCCAATAATACATCTCAACAACTAAAACAGTCATTTGGTGCATTTCATGTCGTGGATTTGAGGCGTAGACTTTCACTACCCAGCCTTTCAAATGCCATGGGAAACTTTGGCATAATGACATTAGCCAAATGGGGTGAAGATTTAGAGTACTATTTGGCCGATCAGAAAGATAGAGATTATTGCAATCTTGTAACTCCTTTGAGGACAGCAATAAGAAGAAAAGAT…	Complete
CRO_137679.mRNA1	ATGGCGGTTCAGATGAGTTTCTTCCAGTGTGGAGGAATAGCTATTGGGGTCTGCTTATCACATACGGTAGCTGATATGCATACCTTTTCAACCTTTATGAATTCATGGGATTCAATATGCAGCAGCAGCAGAGGTATTAAAACTAGTGAAATAACTATTGTTCAACCAAACTTTGAGGTTGGATACAACCTTTTTCCACCCCTTATTGATCACTTTATTATTCAANAAGTTGCTAAAGAAGAATATGATCAATCCTTTACCGAGGTAAAGAAGACAGTGATGAAAAGGTTCGTTTTCGATAAAGAAACTTTGGAGGAAATGAAGCAATTAGTTTCTTCTAAATCTAGTAGTTTAAAAGATCCAACTAAGGTGGAAATGGTTTCNGCTTTTATATGGAAG…	Containing abnormal bases
CRO_137681.mRNA1	ATGGCCATGTCTGAGTCTGAAGTAGAGATAATGTCAAAGGAGATGATTAAGCCTTCATTTCCAACCCTTGCGGCCGCGGCTGATCTTAGCTTGAAAAAAATTCTTAAACTTTCTTTCTTTGACAAAATTAATTCATCACTTACTTTACGTCTTGTTTTCTTCTATAAAAATCATCCCAATATTACATCTCAACAACTAAAACAACTTTCACTACCCAGCCTTTCAAATGCCATGGGAAACTTTGGCATACTGACATTAGCCAGATGGGGTGAAGAATTAGAGTACTTTTTGGCCGATCAGAAAGACAGAGATTATTGCAATCTTGTAACTCCTTTGAGGACAGCAATAAGAAGAAAAGATTACAATGATTACATAGAAAATGAAGAGAAACAAATGGAG…	Complete
CRO_137683.mRNA1	ATGGCCATGTCTGAGTCTGAAGTAGAGATAATGTCAAAGGAGATGATTAAGCCTTCATTTCCAACCCTTGCGGCTGCGGCTGATCATAGCTTGAAAAAATCTCTTAAACTTTCTTTCTTAGACAAACTTACTTCATCATTTAGTATAGGTCTTGTTTTCTTCTATAAAAATCATCCCAATACATCTCAACAACTAAAACAGTCTTTATCAGAAACATTAACCATATTCTATCCATTTGCAGGAAGAATCAATGAAGAAAATGATTCGATTATTGATTGTAATGATTCTGGTGTTCTTTTCGTGGAAGCTCAAGTTCATAATTCAAATCTCTCAGATGCAATTCAAAGTTCAAAAACTGATGATATCCACAAATATCTACCAATTAATTATATAAAAACT…	Containing abnormal bases
CRO_138233.mRNA1	ATGTTGTTCAACTTGAAGGCTTCTCACAGAGTAAAGCCAGCTGAGCAAACACCACAGGAGACTATGTACTTATCTGAATGCGATCAAATTAGCTCCCCATACCACGTTCCATCCATCTACTTTTATGCTCCTGCAAGCTATCCGATCCTTGAGCAAATTGATGTTCTCAAGAAATCCTTAAGCAAGGCACTTGTTAGATTCTACCCACTTGCAGGTCGCTTAAAAAAGGCTTCCGGCGGCCGTCTTGAGCTGGATTGTAACGCCATGGGAGCGCTTCTAATTGAAGCTGAATCTGATTCCAAGATGGCAGAGTTTGGAGATTTTAAGCCAAGTCATGAAACTTTAGCCCTTGCCCCAAATGGGACAAATCTTGATTTCGACTCAAATCCATTTCAAGAA…	Complete
CRO_138702.mRNA1	ATGAACATCAAAGTTCTTTCAAAGGAAATAATCAAACCATCATCACCAACTCCTAATCATCTCAGAAACTATAAAGTTTCCCTTTTAGATCAGTTTTCTCCATCATCGTACATGCCCTTTATCTTCTTCTATCCTCACGATTCCACCGATCCATCTCCTGATCATACTTCTAAAATTCTCACCCAGTTAAAAAAATCCCTGTCGGAAACACTGACCCTGTTTTATCCATTAGCCGGCAGAGTAAACGACACCGCCGTCTATGTCGATTGCAACGACGAAGGAGTTGAATTCATGGAAGCTCAAGCAATTCATTCTAATCTGTCCGATTTTCTCAAAAATCCTAATATTTCCGCCTTGAACAATTTTCTCCCCTGTAATGGCAACGGCTTACAGAAAGGT…	Complete
CRO_138713.mRNA1	ATGTGCTCCTCCGTCCAAGTTAAAGAAGCCATTTTTGTCTCAGCATCAGAGCCAACCCCAATTCAAAACCTCCGCCTATCTCCGTTAGACTCCCAACTCTTTCTCCGCTTCACCATCGAATATTTACTCGTTTACAAACCACCGCCGCCGCCGCATCAAGGCAGCTTCTTATTAGACATCAGATCCACCATCACCTCACGAGTCAAGTCCGCATTAGCACGTGCTTTAGTCCCTTACTATCCTCTTGCCGGAAGAGTCAGACCTACGCCAGACGGCTCCGCCTTGGAAGTCGTCTGCCGTAACCAAGGTGCCGTCTTTATTCAAGCCGTTTCCGATTACACTTCCTCCGAATTCGAAACCGCCCCTAAGTACTGTAAACAGTGGAGAAAATTTCTGTCA…	Complete
CRO_138987.mRNA1	ATGGTTAGCAACATAGAGATAGTAGCAAAAGAGGTGATCAAACCATCATCTCCAACCCCCCTTCACCATAATAAAAACTTGAAACTATCCTTCCTAGATCAATTATCTCCACCTGTCTATGTAACGATGATTTTCTTTTATGAAGCTAGCCAACTACATGGCAATAGTTCTTCTAGTTATGCACAAGTCTCTGAATTGCTAAAGAAATCTTTATCCAATTCCCTAACAAGATTTTACCCCTTAGCAGGAAAAATTGCAGAGGATTTCACTATTGATTGCAATGATAGTGGAGCCCTTTATGTGGAGGCCCGGGTTCGTTGTCAGCTGTTGCAGGTTGTTGAAAATCCTAACATGGAAGAGCTTAGAGAGTACTTACCATTTGAGTCAAAAGGCCAAGTG…	Complete
CRO_139081.mRNA1	ATGAAGATTAACAAAGTTTTCCATCTGCAGCAGCTCATTAAGCCTTCCTCTCCAACCCCATTTCATCTTAAAGAACACAAGCTCTCTTTCATAGATGAAAGGATACCTCATTCTTATTTTCCTCTCATTCTTTACTACTCCTCTACAACCAAAACTACTAATCAAGAAGAAATCAAACTCATCTCACAAGGGCTTAGAAAGTCACTTTCAGATACTCTAACAGAATTTTATCCCCTTGCTGGAAGAATCAATGGACAGACCTCAATTGATTGTAATGATGAAGGGATTTATTATTCAGAAGCTCGTATCGATATTTTTCTTTCGGATCTTATCAAATCTCAAGATTTAGCAGTTATTGATGAATTGGTTCCTTGTAAATCAAATGGAAACGTATCACAT…	Complete
CRO_139082.mRNA1	ATGAAGATTAGCAGAGTTTTCCATCTGCAGCAGCTCATTAGGCCTTCCTCTCCAACTCCATTTCATCTTAAAGAACACAAGCTCTCTTTCATAGATGAAATGATACCTCATTCTTATTTTCCTCTCATTCTTTACTACTCCTCTACAACCAAAACTACTAATCAAGAAGAAATCAAACTCATCTCACAAGGGCTTAGAAACTCACTTTCAGATACTCTAACAGAATTTTATCCCCTTGCTGGAAGAATCAAAGGACAGACCTCAATTGATTGTAATGATGAAGGGATTTATTATTCAGAAGCTCGTATCGATATTTGTCTTTCGGATCTTATCAAATCTCAAGATTTAGCAGTTATTGATGAATTGGTTCCTTGTAAATCAAATGGAAACGTATCAGAT…	Complete
CRO_139763.mRNA1	ATGCTTCCTCAATCCACAGGTCTTGAAAAAGGGTTGCCGAAATTAGCAGATCAAGTAAGGTCTTCTATATCAAAAATTGATGGGGATTACATTAAAAAGCTATGTGGAAATAAGGGTTCTTCTCTGATGAGAAAATCTTTAAAAGAAATTGGGGAATTTGGATCAAAAGAAGAAGGAGAAGAAGAAATTAATTGTATTGGGTTTAGTAGTTTGTGTGGATTTGATTTCTATGATATTGATTTTGGATGGGGAAAGCCAATTTGGGTTAGTAGCTATGTTGTAAATGCCCTTGTTCTTATGAATCTTGTTCTGTTATTAGAAACAAGAAATGATGATAGAATTGAAGCTTGGGTGACTATTGATGAACAAGAAATGGAGATTTTAGAACGTAATGAAGAA…	Complete
CRO_140205.mRNA1	ATGCCCTCCTCTTCTGTCCTTATCATTTCCAAATGCACTGTGTACCCAGAATGTAAGTCAACAATCAACTCCTTAAAACTCTCTGTTTCCGATCTCCCTATGCTTTCTTGCCAATACATCCAAAAGGGTGTTTTGTTATCACAGCCGCCGTTTGATGATTCATTTGATCTTCTAACCCTTCTCAAACTCTGCCTTTCAAGAACTCTTTCTCATTTCCCTGCACTCGCAGGCCGTCTAAACACTGATTCCCAAGGTCATGTTCATATCCTCTGTAACGATGCCGGTGTCGATTTTGTTCATGCGAAGGCTATTCACCTCTCCACCGCCGCTCTCCTCCCTCCTAATCTTGATATACCGCCCTGTTTCAGAAAGTTTTTTCAGTATGATAATACCCTTAGC…	Complete
CRO_140355.mRNA1	ATGGGTAATAAGAAATTTGCAGTGAGTTTCGAAAAACCCGAGTTAATAGTACCTGCAAATCCAACACCCCACGAAATTAAACTACTCTCTGATATAGATGATCAACATGGCCTAAGGTTGCATTTTTCAATAACAATGTTCTATGATATAAATAATATTATACCCAACAGCAGCATAATTAGGGGATCAAAGGAGGACCCTGTTTGGATAATTAAAGAAGCAATAGCTAAAGCTCTCGTGTACTATTATCCAATAGCAGGTAGGCTTATTGAAGGGCCAAACAAGAAACTTATCGTGAATTGCAATGGTGAAGGAATCTTGTTTGTGGAAGCCCATGCTGATGTTAGGATAAAGCAACTTCAAGATGTGAATGTGATGTATGAGCTGCCGTGCCCTAAG…	Complete
CRO_140358.mRNA1	ATGGCAGCGAAATTTTCAGTAAAACGTAGGAACCCCCAGTTAATTACACCATCAAAACAAACTCCTCGTGAAATCAAACAACTTTCTGATGTTGATGATCAAAATAGCCTTAGATGTTATTATCCCATTATAATGTTTTACCCAAACAATCCTTTTTGCATGAAAGGAAAAGATCAAGACCCAGTGAGGCTAATCAGAGAAGCAATAGCTCAAGCACTCGTCTACTATTATCCACTAGCAGGTAGGCTCATTGAAGGCCAAAATGGGAAACTCATGGTGGATTGTACGGCGGAAGGTGTTGTTTTCGTGGAGGCCGATGCTGAGGTGAGTCTGGAGCAGATCCGGAACTTTATGCAGCCGCCGTGTCCGGAGGAGCTTTTGATTGATGTTCCTGCTGCT…	Complete
CRO_140377.mRNA1	ATGGATGGCAAATTCCAAGTTCATTTCTTGAGAAAAGTCATTGTTAAGTCCAAAGGGCCTTTTGTAGCAGAAGAATCATCTCATATTCTTTCCCTTTCAAATCTTGATCTTTTATCAGGAAGATTTCCAGTTACATATCTTTACTTTTACTCTAAAACATCGTCATCATCTTCATCATCAACATTCTTTGATAACCTTAAGGATTCATTATCGGAATGTCTGAATTTTTTCTACCCATTTTCTGGTAAAATTGTTCAAAACAAACATTCAAATGAACCCGAAATCCTTTGCAATAACTCTGGTGTTCTTCTTATTGAAGCCAAAGGAAATATCCCTTTAAAAGATCTTGATTTTTACAATCTTGATCATCAAATTCTTAAGGGAAATTTTCTCATCAAT…	Complete
CRO_140875.mRNA1	ATGTGTAGCTCTCCACAACTTCCTGATTGTGTCTATTCAGACAAACCAATTCTAGTTAAGCCTTGTAGTTCTACACCAAATCACTCCCTTTATCTCTCAAACCTCGATGATTACGATTTCTTGAGATTCTCAGTCAAATTAATTTTTCTTTTCAACAAAAGTGTAACCACAGACAGACTTAAAGCTTCTCTTTCGAGGGTTCTTGTGGATTACTATCCATTTGCAGGGAGATTGAAAGTCAGCCCTGAAAATGATGACAAATTTGTGGTTGATTGCAATGGAGAAGGTGTTGTTTTTGCTGAAGGTTACATGGATTTAACTGCTCAACAGTTTATTCAAATTTTTGATAAGCCAAACAAGAGTTGGTGGAAGCTCTTGTGCAAGCTCGATGCTCCAACT…	Complete
Tg01g07610.t1	ATGGTAACTTTGAAGGCCACTCACATTGTAGCGCCGGCGGAGCCGGGGCCGAACGAGATTATGTACTTGAACTCTTGTGATCAAATCAAAGACATAACCCACACTCCAACAATTTACTTCTACAAGCATTCCACCAAGTTGGAAGCTTCAAATGTCATTTCCATATTGAAAGATTCCCTTAGCAAGGCCTTGTCGCTGTTTTATCCGCTGGCGGGCCGGCTGAGCTGGGCGGAGGAGGGCGGCAGCAGGGTGGAGCTCCACTGCAATGGGAAGGGCGTTCCAATTTTTGAAGCGGAGTGTGAGGCGGCGGTGGAGGATTTCGGTGATTTTACACCAACTAAGGCAATCCAGGCCCTGATTCCGTCGGTCGATTACACTGCCCCGATTGATGAGATACCT…	Complete
Tg01g07620.t1	ATGGTGACTATCAAGGCCACTCACATCGTCCAGCCGGCGGAGCCGACGCCGGATGAGACTATGTACTTGAACGCCTGCGATCAAATCAAAGACATAACTCACACGCCAACTATTTACTTCTACAGACACTCCCCGGCGTTGGACGCCGGAGACGCCGTTTCCAGGCTGAAAGAGTCCCTCAGCAAGGCCCTGGTGCTGTTTTACCCGCTGGCGGGGCGGCTGAGCTGGGCGGCGGAAGGCGGCAGCAGGGTTGAGCTCCACTGCAATGGGAAAGGAGTCCCGATTTTCGAAGCCGAGTCGGAGGCGGCGGTGGATGATTTCGGCGATTTCACCCCAACTCCGGCGATCCAGGCCTATATTCCGTCGGTCGATTACACCACTCCGATTGACGAGATCCCT…	Complete
Tg01g07630.t1	ATGAACATTCTCGAAAAGTGCCGGATCGCGCCACCGGACGCGGCGGCGGAGCTGTCGTTGCCGTTAACCTTTTTCGACATGTTCTGGCTCGACTTCTTCCCAGTTCGGCGCCTCCTTTTCTATGAATTTCCGTGTTCCAAATCTGAATTCACCGAGAGAATCATTCCCGACGTGAAACGCTCTCTCGCCATCGCTCTCAAGCACTTTCTTCCGTTTGCGGGCCGTTTTGTGTATCCTTCGGCTTCAAGCCCTCGAATGCCGGAAATACAGTTCAAAACTGGGGATTCTGTTTCGGTAGTATTTGCGGAATCCGACGATGATTTCGATTATTTAATCGGAAATCAGCCCCGGAATGCTGAGAAATTCTACCCTTTCGTTCCTGAATTGCCGCCTGTAGTC…	Complete
Tg01g07640.t1	ATGAAAATTCTGGAGCAGTGCCGGATCGCGCCACCAGGCGCGGCGGCGGAGCTGTCGTTGCCGTTAACCTTCTTCGACATGTTCTGGCCGGACCACTACCCAATTCGGCGCCTCCTTTTCTATGAATATCAGTGTTCCAAATCCGAATTCGTCGACAGAATCATTCCCAGTGTGAAACGCTCTCTGGCCCTCGCTCTAAAACACTTTCCTCCGTTCGCCGGCAATTTTGTTCATCCTTCAGCTTCAAGCCCTCGAGTGCCGGAAATACAGTTCAAGAACGGAGACTCGATCTCAGTAGTATTTGCAGAATCCGACGAGGATTTCAGTTATTTCATCGGAAATCAGCCCCGAAATGCTGATAAATTCTACCCATTCGTTCCTGAATTGCCGCCTGTCGTC…	Complete
Tg01g07900.t1	ATGGTAACTTTGAAGGCCACTCACATTGTAGCGCCGGCGGAGCCGGGGCCGAACGAGATTATGTACTTGAACTCTTGTGATCAAATCAAAGACATAACCCACACTCCAACAATTTACTTCTACAAGCATTCCACCAAGTTGGAAGCTTCAAATGTCATTTCCATATTGAAAGATTCCCTTAGCAAGGCCTTGTCGCTGTTTTATCAGCTGGCGGGCCGGCTGAGCTGGGCGGAGGAGGGCGGCAGCAGGGTGGAGCTCCACTGCAATGGGAAGGGCGTTCCAATTTTTGAAGCGGAGTGTGAGGCGGCGGTGGAGGATTTCGGTGATTTTACACCAACTAAGGCAATCCAGGCCCTGATTCCGTCGGTCCATTACACTGCCCCGATTGATGAGATACCT…	Complete
Tg01g07910.t1	ATGGTGACTATCAAGGCCACTCACATCGTCCAGCCGGCGGAGCCGACGCCGGATGAGACTATGTACTTGAACGCCTGCGATCAAATCAAAGACATAACTCACACGCCAACTATTTACTTCTACAGACACTCCCCGGCGTTGGACGCCGGAGACGCCGTTTCCAGGCTGAAAGAGTCCCTCAGCAAGGCCCTGGTGCTGTTTTACCCGCTGGCGGGGCGGCTGAGCTGGGCGGCGGAAGGCGGCAGCAGGGTTGAGCTCCACTGCAATGGGAAAGGAGTCCCGATTTTCGAAGCCGAGTCGGAGGCGGCGGTGGATGATTTCGGCGATTTCACCCCAACTCCGGCGATCCAGGCCTATATTCCGTCGGTCGATTACACCACTCCGATTGACGAGATCCCT…	Complete
Tg01g07920.t1	ATGAACATTCTCGAAAAGTGCCTGATCACGCCACCGGACGCGGCGGCGGAGCTGTCGTTGCCGTTAACCTTTTTCGACATGTTCTGGCTCGACTTCTTCCCAGTTCGGCGCCTCCTTTTCTATGAATTTCCGTGTTCCAAATCTGAATTCATCGAGAGAATCATTCCCGACGTGAAACGCTCTCTCGCCATCGCTCTCAAGCACTTTCCTCCGTTTGCCGGCCGTTTTGTGTATCCTTCGCCTTCAAGCCCTCGAATGCCGGAAATACAGTTCAAAATTGGGGATTCTGTTTCGGTAGTATTTGCGGAATCCGACGATGATTTCTATTATTTAATCGGAAATCAGCCCCGGAATGCTGAGAAATTCTACCCTTTCGTTCCTGAATTGCCGCCTGTGGTC…	Complete
Tg01g07930.t1	ATGAAAATTCTGGAGCAGTGCCGGATCGCGCCACCAGGCGCGGCGGCGGAGCTGTCGTTGCCGTTAACCTTCTTCGACATGTTCTGGCCGGACCACTACCCAATTCGGCGCCTCCTTTTCTATGAATATCAGTGTTCCAAATCCGAATTCGTCGACAGAATCATTCCCAGTGTGAAACGCTCTCTGGCCCTCGCTCTAAAACACTTTCCTCCGTTCGCCGGCAATTTTGTTCATCCTTCAGCTTCAAGCCCTCTAGTGCCGGAAATACAGTTCAAGAACGGAGACTCGGTCTCAGTAGTATTTGCAGAATCCGACGACGATTTCAGTTATTTCATCGGAAATCAGCCCCGAAATGCTGATAAATTCTACCCATTCGTCCCTGAATTGCCGCCTGTCGTC…	Complete
Tg01g10600.t1	ATGGATTTCGGCGGTTTTCAGGTGACAATGAAGCGGAGCGATGTGGTTGCCGCCGTGCTGCCGGTGCAGGAGCAGTGGCTGCCCATGTCAAACCTGGACTTGCTCCTTCCACCCCTCGACTTTGCAATTTTCTTTTGCTACAAGAAAATTAGCATTAGCAATGAAGAAAACCTGTCGCCGGAAAATATGGTGGCGGTGCTTAAGAAGTCCCTAGCTCAAGTGCTAGTGTCCTTCTACCCATTCGCCGGAGAAATCGTGCAAAACGGCCACGGTGAACCGGAGATTCTCTGCAACAATCGTGGGGTGGATTTTGCACATGCACATGCTGATGTTGAGCTGAAAGACATAGATTTCCATCGACCAGATTTATCTGTTCATGGGAAGCTTGTTCCTGTTAAG…	Complete
Tg01g10610.t1	ATGGATTCCTGCGATTTTCCGGTGACAGTGAAGCGGAGCGAGGTGGTAGCCGCCGTGCTGCCGGTGCAGGAGCACTGGCTGCCCATGTCAAATCTCGACTTGCTCCTCCCACCCCTTGACTTCGGAATCTTCTTTTGCTATAAGAAAAGCAATCAAGAAAAGCTGTCGCCGGAAAATATGGTAGCGGTGCTGAAGAAGTCTCTGGCTCAAGTGCTAGTATCCTTTTACCCGTACGCCGGAGAAATCGTGCAAAACGGCCACGGTGAGGTGGAGATTCTCTGCAACAATCGCGGGGTGGATTTTACACATGCTTATGCTGATGTTGAGCTGAAAGACATGGATTTTCATCGACCAGATGTTTCCGTTCATGGAAAACTAGTTCCTGTTAAGACACATGGT…	Complete
Tg01g19730.t1	ATGCCTTCATCTTCAGTAGTCGTGGTTTCAAAATGCAGTATATACCCCGATCACAAATCCACCCTTAAATCCCTCAAACTCTCCGTATCTGATCTTCCCATGCTTTCCTGTCAGTACATCCAAAAGGGCGTTCTTCTGCCACCTCCGCCCCTCTCCTCCGCCGACCTCATCTCTCTCATCAAACTCTCTCTCTCTAAAACGCTGTCTCACTTCCCCGCACTAGCTGGTCGACTGCAGACTGACGATGCCGGCCACGTGCGCATCGTCTGCAATGATGCCGGTGTTGATTTCTTCCATGCCAAGGCGCCGCACCTGTCCATTGGAGCTCTGCTTCCGCCTCCGGATCGAGATATTCCTCAGGCGTACCGCCGGTTTTTCCAATTTGATAACATGCTCAGC…	Complete
Tg03g01320.t1	ATGCTAAAATCTGCTCAACTCCCTGATTGCACGTATCAAAACCAGCCCATACTAATCCGCCCGGGCAGCTCAACTCCGAATCACTCCCTCTCTCTCTCGAACCTCGATGATCAGAAGTTCCTCAGATTCTCGATCAAGTACCTTTACGTCTTCCAACGATCCGTCGACGCAGAAATCCTTAAGGAATCGCTGTCCAGAGCTCTGGTTGAGTACTATCCATTGGCGGGGAGGTTACGGCGATGCGTCGACGACGATGATAGTAAGCTTGAAATTGAGTGCAATGGAGCTGGTGCTGTCTTTGCTGAAGCGGGCATGGATTTAAGCGCCGAGGAGTTTCTTGAATTTGCCAGAAAGCCAAACAGGTCGTTGAGGAAACTCTTGTACAGAGTTGAAGCTCCT…	Complete
Tg03g05130.t1	ATGAAAATGGAGGGAGAAATAGTTTCAAACGAAAGCATCAAACCTTCTTCACCAACTCCTCACGACAAGAAAATCCACAAGCTTTCTCTATTCGACCAGATTGTTCCTCCCATCTTCGTCCCTCTTGTGTTATATTTTCCTAACCTGGAAAATATTTCCAGGAACGCTGAATTCATTCCTCAAAAGATACAACTCCTGAAACAATCCCTGTCTACAACTCTATCTCGCTTCTATCCCTTGGCAGGAAGGATCAAGGATAGGCTCTCCATCGACTGCAACGACGAAGGCGCCCTGTTCGTCGTTGCTAAGTTCAGTTATCGCCTGTCGGATTTCCTGAAAAATCCTGATCCGCAGGCCTGTCGTGGTCACATCCCAAGTCAGCTCAGCTGGGCTGAACCA…	Complete
Tg03g05140.t1	ATGGAAATCGAGATAATTTCAAGGGAGAGGATCAAACCAGCTTCACCAACACCTGATCACCTTAGAATTTACAAGATTTCACTCCTGGATCAGATCATTCCTCCTGTCTATGCCAATGCAACCCTGTACTTTGCACCAGATCCAACTTCCAACAATGCTGTTGAATCCATTTCTCAACGAATTCAGCTTCTAAAGGATTCACTTGCTTTAACTCTAACCAGCTTTTACCCCTTTGCTGGGGTCATTAAGGATGCTCTCTCCGTTGATTGCAACGACGAAGGCCTTCCATTTTTTGTCGCGAAAGTTAAAGGCCAAATGAGAGACTTCCTGGAACACCCTGATATACAGTTGATCAACAGGTTCCTTCCCAGTGAGTTCAGTTGGGACAACTTTGCCAAT…	Complete
Tg03g05150.t1	ATGGAAATGGAGATGATTTCAATGGAAAAAATAAAGCCAAATTCACCAACACCTGATCACCTGAGAATACACAAGATTTCCCTCCTTGATCAGTTCATCCCTCCAGTCTACACCCCTCTAACCCTGTATTTTGCTTCAGACACAACTTCAAACAATGATGATGAATCCAGTTTTCGACGAACACAGCTTCTGAAGAATTCACTTGCTTCAACTCTAACCAGCTTTTATCCCTATGCCGGGATCATCAAGGATGCTTTCTCTGTTGATTGCAACGACGGAGGCCTTCCGTTTTTCGTCTCGAAAGTTAAAGGCCAACTCAAAGATTTTCTGCATCGCCCTGATATCATGCTGTTGATCAACAGGCTCCTTCCGATTAAGTATTGGGAAGGACCTCCAGGT…	Complete
Tg03g05190.t1	ATGACCATGGATGTTGAAATCATTTCTGTGGAGAGGATTAAGCCATCTTCTCCAACTCCAAATCACCTCAGAAACTTTAAGCTGTGCTTATTGGATCAGCTCATTCCTGCTGCCTCTGCTCCCATTGTCATCTTTTATCCGAATCACGATGATGCCAGCCATTTTGAAGTTCTTGAAAGGTTAGCTTTGCTCAAGAAATCACTATCACAAAGATTAACGCGTTTCTTCCCACTTGCAGGCACGATCAAAGATGATCTTTCTATTGATTGTGATGATCAAGGAGCTTGTTTCACCACAGCAAAGGTTAAATGTCGCCTAACCGATTTTCTTGAGACGCCTGATCTTAAGTTGATTGCTCGGTTTCTTCCCTGTGGACTGATGAGCAGCGGATTCTGTGTG…	Complete
Tg04g09760.t1	ATGAGCGTGCGTGTTCTTCTCTTCTATGCGTCGAAAGTAAAACGAATCGACTTGGAAGAATCACTGGCGAAAATCTTAGTCCAATTCTATTTTCTTGCTGGAAGATACATCAAGAGTGATCACTTGGTTGATTGCGGCGATCAGGGCGCCGAGTTTGTAGAAGCAGAAGCCGTCGACATCGAGCTGATCGATCTTTTAGGGAAAATGAAAGCTGAGCAACTAAATGATCTGCTTCTACATCAATCTTATCAGAATTATGGATGCTGCTTCAGTTGGAACATTCATTTCGGCCCTCTGTCAAATGTCGACAATCCAGGGCCAGAGGAAAAAATCACAATCCGCCCGATTTTCGACTCCCCCTCACTGTTTCCAGGCAGGAATCTGGATTGCAGTCCTAAT…	Complete
Tg04g10570.t1	ATGAAAATCAACGTAGTCAGCAAGAAGCTGATAAAACCTTGTATCCCAACTCCTCCAAACCTTAACAAGTACAAGATTTCATTCACAGATGAACTTAGCTCGCCAATGAGCGTGCGTGTTCTTCTCTTCTATGCGTCGAAAGTAAAACGAATCGACTTGGAAGAATCACTGGCGAAAATCTTAGTCCAATTCTATTTTCTTGCTGGAAGATACATCAAGAGTGATCACTTGGTTGATTGCGGCGATCAGGGCGCCGAGTTTGTAGAAGCAGAAGCCGTCGACATCGAGCTGATCGATCTTTTAGGGAAAATGAAAGCTGAGCAACTAAATGATCTGCTTCTACATCAATCTTATCAGAATTATGGATGCTGCTTCAGTTGGAACATTCATTTTGGCCCC…	Complete
Tg04g12980.t1	ATGAAGCTCAATGTAGTTAGGAGGAAGTTGATAAAACCATGCACCCCAACTCCCCAAAGCCTTAGCAAGTACAAGATATCATTTAAAGATGAGCTTATCGCACCAATGAATGTCGGCGTCCTTCTCTTCTATCGATCAAAACCAAAACGAATTAGCCATTTGGAAGAATCATTGGCTAAAATCTTAGTCCAATTCTACCCGCTTGCCGGAAGACACATCAAGAAGGATTACACTGTTGATTGCGGTGATCAGGGCGCTGAGTTCGTCGAAGCAGAAGTTTTCGACGTCGAGCTGATCTATCTAATCAGGAAAACAAAGACGGAGCAACTAAATGATCTCCTTCCACGACAATCCAACGAAGTCGATGAAGCAACGGATCCACTACTATCAGTTCAGATC…	Complete
Tg04g14680.t1	ATGGCGGCTACGACAACTGAAACCGAAAATGGAAGTAGTACTGAAAACTGGGGAATTATGCAAGAAATTGCTCATCAAGCAAGCGATGCCATCGAAACAACCATCTCTGATTGTGCGGGGATGTTGTCTCTAGTCGAGAACGGATTCGACAACATCATCCTCAATCCTGAAGCGAATTTGATCGAAAGATCACAGAGTGGCGAAGTGAATGATTTGTGGTTTAGTGATTGGAGTAAGTTTGGATTCTATGAAGTCGATTTCGGTTGGGGGAAGCCTGTTTGGGTTGGCGTTGGAAAACTGCCGGTTGAAAATCTTACAGTGCTTATGAACAATAAAGAAGGTGATGGAATTGAGGCATGGCTGCATTTGAACCACAGCGACATATCTTACTTCGATCAA…	Complete
Tg04g14690.t1	ATGAAGGTCAAGGTAGTTAGCAGGAAGTTGATAAAACCATGCATCCCAACTCCCCAAAGCCTTAACAAATACAAGATATCATTTAAAGATGAGCTCATCGCACCAATGAATGTCGGCGTCCTTCTCTTCTATCGATCAAAACCAAAACGAATTAGCCATCTGGAAGAATCATTGGCTAAAATCTTAGTCCAATTCTACCCTCTTGCTGGAAGATACATCAAGAAGGATTACACTGTTGATTGCAGTGATCAGGGCGCTGAGTTCGTCGAAGCCGAGGTTTTCAACGTCGAGCTGATCGATCTAATCAGAAAAACAAAGACCGAGCAGCTAAATGATCTCCTTCCACGACAATCCAACGAAGTCGATGAAGCAACTGATCCACTACTATCAGTTCAGATC…	Complete
Tg04g14950.t1	ATGGCAATCCTTTCTCCAGTCCTTGCCTTTGAAGATCTTAAGATCACGTTCCAAAACTGGTCCCTAGTATTCCCATCACAAGAAACTCAAAAACAATCAACTTTCTTGTCTAACATAGACCAGATTTTGAACTACAGTATCCCAACAGCCCATTTCTTCAAGACAAACCCAGATTTCCCCCCTGAAAATGTGGCCAAAAGGCTCAAAATGGCATTGGAAAAAGTGCTTGTGCATTACGATTTTATGGCCGGAAGATTGAAACTGAATCAAAAGACAGGCCGCCTAGAGATCGACTGCACTGCTGCTGGGGTTGGCTTCGTTGTAGCTTCTTCCGAGTTTTCACTTGATGAGATAGGGAAGTATTTGGTTTATCCCAACTTGGGATTTCGGCATCTTGCT…	Complete
Tg04g15170.t1	ATGAAGGTCAATATCCTTAGCCGAAGGTTAGTAAAACCATGCAAGCCGACTCCACCACACCTCAGCACCTATAAGATATCTCTCATGGATGAACTTAACTCACCAGTGCATGTGTTTCGCATCCTCTACTATCCATCCAATGCCGTACAAGGGAAAAATATTGCGTGTCTAGAAGAATCATTGGCTCAAGTGTTGCCCAGATTTTACCCATTGGCAGGCAGATACAACAAGGAAAAACATCAGGTTGATTGCAATGACGAAGGCGCTGAGTATTCGACTGCCGAAGTTGACTGCCATCTCGATCAACTAATGGCGACTGAGGTGGACCCCGAGCAGCTCAACTCCCTCCTTGCAGTAGACATAGTTGATGCTGACGAGCCGACGGATCCAATGTTGGCG…	Complete
Tg04g15190.t1	ATGGGCGGCCACCCCTTCCCAAGAATGCCTACATATAGCAGGCGCTGGTGCTTGCCAGCAGCCACTGCACTTGATTCAATTTCCACAACTTTCCAGGAAAGCAATCGATATCAGAGAGTTGCAAGCAAGAGACGATCGAGAATGAAGGTCAGTGTCCTGAGCCGGAAGCTAGTAAAACCATGCAAGCCGACTCCACCACACCTCCGCACCTACAAGATATCTCTCATCGATGAACTCAACCCATCAATGCATGTGTTACGCATCCTCTATTATCCATCCAATGCCGTACAAGGAAAAAATGTTTGTTTAGAAGAATCATTGGCTCAAGTGTTGCCCCTGTTTTACCCATTGGCAGGCAGGTACAACAAGGAAAAACATCAGGTTGATTGCAACGACGAA…	Complete
Tg04g15230.t1	ATGAAGGTGAATGTAGTTAGCAGAAAGTTGATAAAGCCATGTACACCCACCCATCAAAATCTAAAGAACTACAACCTCTCACTTACAGATGAGCTCAGCCCACCAATGAATGTTGGCGCCCTTCTCTTTTATACATCGAAACCAAACCGAATTCGCCAATTGGAAGAATCAGTAGCAAAAATCTTGGCCGAATTCTACCCTCTTGCGGGAAGATACATCAAGAAGGATCACTTGGTTGATTGCAGCGATCAGGGTGCTGAGTTTATAGAGGCAGAAGCTGTTGATGTCGAGCTGATCCATCTTATCGCAGAAAGAAAAACCGAGCATCTAGATGGTCTCCTTCCTCGCCAATCCTACGAAATGGATGACGCCAAAGATCCACTTCTGTCGATTCAGATC…	Complete
Tg04g15240.t1	ATGGCTGTCGTTCTCTTTTACCCAACTAAACCAAAACGAATTACCGACTTAATGGAAGAATCATTGGCTAACATCCTAGTCCAATTCTACCCTCTTGCTGGACGATACATCAAGAAGGATTACTTGGTTGACTGCAGTGATGAGGGCGCTGAGTTTGTCGAAGCAGTGGCTCTTGATGTCGAGCTGATCGATCTGATGGCCGAAACTGAAATGGAGAAACTAGGTGATCTCCTTCCACGTCAATACTTCCAAACAGATGAGGCCGCCACAAATCCACTTCTGTCTATTCAGACCACTGAACTCAAGTGTGGTGGAGTGGCCGTCGCCATCACCGTCTCCCACAGAATCTTTGATGCATCTTCATTTGGGACATTCGTTGCCGCCTGGTCACATGCCAGC…	Complete
Tg04g15250.t1	ATGGCTGCAACTCAAAGTAACAACATTGGAATTCAAGAATTGGTCGATCTAATGGGTGATGCTGTTGATAAAACCATAGCTGATTATGCTGCAACATTGTCCCCGGCTGATTTCGGGTGGGGGAAGCCTGTTTGGGCCACCATTGGGACAGGGCCTGGTCAAAACCTTATACTGTTCATGAACAACAAAGAGGGTGATGGAATTGAAGCTTGGGTGCATTTGAACCCCAATGACATGCATTACTTCGAGCAAGACGAGGACATCAAATTATTTACAACGTTCCCTGGAGTGATTCCTAGTGATCGATTTGTTTCTCGATTGTAA	Complete
Tg04g15260.t1	ATGGCTGTCGTTCTCTTTTACCCAACTAAACCAAAACGAATTACCGACTTATTGGAAGAATCATTGGCTAACATCCTAGTCCAATTCTACCCTCTTGCTGGACGATTCATCAAGAAGGATTACTTGGTTGACTGCAGTGATGAGGGCGCTGAGTTTGTCGAAGCAGTGGCTCTTGACGTCGAGCTGATCGATCTGATGGCCGAAACTGAAATGGAGAAACTAGGTGATCTCCTTCCACGTCAATACTTCCAAACAGATGAGACCGCCACAAATCCGCTTCTGTCTATTCAGACCACTGAACTCAAGTGTGGTGGAGTGGCCCTCGGCATCACCGTCTCCCACAGAATCTTTGATGCCTCTTCATTCGGGACATTCGTTGCCGCCTGGTCAAATGCCAGC…	Complete
Tg04g15270.t1	ATGAAGATCAATGTGATTAGCCGGAAGCTGGTAAAACCATGTAGCCCAACTCCTCAAAACCTTAACAAGTACAAGATTTCATTTAGAGATGAGCTTCAACTACCAACGAATATTTCTGTCCTTCTCTTTTATCCAACAAAACCGAAACGAATTGTCGACTCATTGGAAGAATCATTGGCCAAAATCTTAGTCCAATTCTACCCTCTTGCTGGAAGATACATCAAGAAGGATCACTTGGTCGATTGCAGTGATGAGGGCGCCGAGTTTGTCGAAGCTGAAGCTCTTGACGTCGAGATGATCCATCTCACGGCTGAAAGGACAACCGACAAACTAAATGGTCTCCTTCCACGACAATTCTATGAAGCAGATGAAGCAACGGATCCACTACTGTCGATTCAG…	Complete
Tg04g15730.t1	ATGAAGGTCAAGGTAGTTAGCAGGAAGTTGATAAAACCATGCATCCCAACTCCCCAAAGCCTTAACAAATACAAGATATCATTTAAAGATGAGCTCATCGCACCAATGAATGTCGGCGTCCTTCTCTTCTATCGATCAAAACCAAAACGAATTAGCCATCTGGAAGAATCATTGGCTAAAATCTTAGTCCAATTCTACCCTCTTGCTGGAAGATACATCAAGAAGGATTACACTGTTGATTGCACTGATCAGGGCGCTGAGTTCGTCGAAGCCGAGGTTTTCAACGTCGAGCTGATCGATCTAATCAGAAAAACAAAGACCGAGCAGCTAAATGATCTCCTTCCACGACAATCCAACGAAGTCGATGAAGCAACTGATCCACTACTATCAGTTCAGATC…	Complete
Tg04g15800.t1	ATGAAGGTCAGTGTCCTGAGCCGGAAGCTAGTAAAACCATGCAAGCCGACTCCACCACACCTCCGCACCTACAAGATATCTCTCATCGATGAACTCAACCCATCAATGCATGTGTTACGCATCCTCTATTATCCATCCAATGCCGTACAAGGAAAAAATGTTTGTTTAGAAGAATCATTGGCTCAAGTGTTGCCCCTGTTTTACCCATTGGCAGGCAGGTACAACAAGGAAAAACATCAGGTTGATTGCAACGACGAAGGCGCTGAGTATTCCATTGCACAAGTCGATTGCCGCCTCGACCTACTCGTCAGGGCTGAGGAGGATCCTGAACAGCTCAACTCCCTCCTCGCAGTAGACATAGCTGATGCTGATGAGCCAACGGATCCAATGTTGGCAGTC…	Complete
Tg05g03330.t1	ATGGCTGAAGTTTCGTTTATCTGTAAACGAACTGTAATCAGCACTAAACCAGTGGAACCAAGAAAATTTAGCCCTCTATCAGTTCTTGACCGAATCATGGAAAAGAACTATCTCCGTTTAGTCTTCTATTACAATTTTCCAAGAAGGAGAAATGCCGGACAACTTACTAAGAAGCTCAGAGAATCGATATCTGAGATGCTATGTGCTTTTCCTGCAGTTACAGGACGACTATTGAGGACACTGGATGGACATTGGACGATCAAATGCAATGATGCTGGAGTAAGAATGGTAGAAGCAAAGGTGAAGGGAACTGTGGAAGAGTGGCTGCAGAATGTTGATAGAGAAAAAGAGCTAAAACTAGTTCATTGGGAGGATATGTTTCACAAACCATATTTCTGG…	Complete
Tg05g12780.t1	ATGGAAGTTCGTGTGCACATAATCTCCAGGGAAATTATCAAGCCTTCATGTGAAACTCCTCATCACGTCCAAAAGCTTCAACTTTCATACCTGGATCAGTTAGCCCCACCTGTCTATTTTCCCCCAGTCTTCTTCTACCAAGCTGATGAATCAAGAGGCTTGACTACCTCTAACCATGTCCAAATATCTCAACAGCTGAAACAGTCCCTCTCACACACATTACCTTCATTCTACCCATTAACCGGAAGGCTCGAAGATAATTTCGTCGTTGATTGCAACGATGCAGGCGTCGAGTTCATGGGCGCTCGAGTTCATGCTCAACTCATGGACACCATACAAGGTCCCAACATGGAAGAGTTGAAACAGTACCTTCCACTGGATCCTACTAATTATGCTAGT…	Complete
Tg05g12790.t1	ATGTTAGCATTTGCATTCTCCAGTAGTGCTAAAGTTGCATCTGATCAACGCGAAGGCATTGATGAATTTTATGATCTTGTTGGAAAATTGAGAACCTCGATCAAATCAATCAGCGACGAATATATTACAAAAGCACAGAGTGGGGATATCTACTCGAATGATCACGAGAAGTTGTTTTCTCAACTTGTAAAGGGAGAAGTGGAGCGGTGTTCCTTCAGCAGTTGGTGTAGGTTTCCTGTGTACGAGGTCGATTATGGGTGGGGAAACCCGATTTGGTTGTGCACTACTGCTTTGCCCGCGAAGAATCTTACAGTTTTGGTGAGTAGCAGATGTGGAGAAGGTATAGAAGCTTGGGTCAACATGAACAAAGACAACCTAAAATGCTTGAAACTCAAATCC…	Complete
Tg05g13280.t1	ATGGAAGCTCGTCCTCACCTAATCTCCAAAGAGATTATCAAGCCCTCATCTCAAAATCCCGATCATCTCAAAAAGATGAAATTTTCATCCCTAGATCAATTAGTACCCACTTGTTATTTCTCACTCATCTTCTTCTACCAAGCTGATGAATCAAAAGGCTTAACCAGCTCTAGCCATGTCCAAATATCTCGACAGTTGAAACAGTCTCTGTCACATACTTTACCTTCATTCTACCCATTAGCCGGCAGGCTTGAAGATGATTTCGTTGTGGATTGCAACGATACCGGTGTTGAGTTCGTCGATGCTCGAGTTCATGTTCACCTCAAAGATGCCATAAAAGACCCCAACGCGGGAGATTTAAAGCAATACCTTCCAATTGATCCTTCTTTTAGAAGCGGT…	Complete
Tg06g03510.t1	ATGCCCGCGTTACGCTATGTTCCCGGGGATTCAATTACTGTAACATTCGCAGAGGCGACTGAATCTTTTGATTTCAACAACCTGACGAGCAATCAAGCCCGGGATACAGATCAGTTCCATTATTTTGTACCTGATTTGCCAAAACCCTGGAATATTGATTCTGAATCGGGCTTTAAATTAATTCCTCTTCTAGCTATTCAGGTGACACTTTTTCCAGGAACAGGCATATCCGTGGGTGTTACAAACCATCATGTCGTCGGCGATGCGAGTTCAATTGTGGGATTTATTAAGGCTTGGAGTTCAGCAGCAAAGCTTGGACATTTACCTGAAAATCATACACTTCCATTTTATGACAGATCATTGATTAAAGATCCAACAGGGCGGGCTAAAATGTTTTGG…	Complete
Tg06g03520.t1	ATGACTACAACCACGAAAAGGGTGAGCGTCGTCAAGCGTTGTGGAGTTGCGCCGCCCGGCGAGGTGGCGGAGCAGCGCCTCTCTCTTACATTCTTAGACATGTTTTGGCTGTACTTCCACCCAATCCAGCGTCTTCTCTTCTATCAACACCCCTGCTCCACCACTGATTTCCTGGAAAACATTGTCCCAAATCTCAAAGAGTCTCTCTCCCAAACTCTGAGACACTACCTTCCGCTGGTGGGGAACTTATTCTATCCCCTGGATTCCGGCATGCCTGATTTACGCTATGTATCCGGGGATTCTATTACTGTGACATTTTCGGAGTCGAGCAAAACTTTTGATTTCAACCACTTGACGGGTGATCAAGCCCGGGATGCAGATCAGTTCCATTATTTTGTA…	Complete
Tg06g03530.t1	ATGGCTGCCGCCCCCAAATCAGCCACAATCCTCGAGCGCTGCCTTGTCGCGCCACCAGCCGACGGGGGCGCGGCGGAGCAAACCCTTCCACTTACGTTTTTGGACATGGGATGGCTCCACTTCCACCCAATCCAGCGTCTTCTCTTCTATCAATTCCCCTGCTCCACCAAACATTTCCTGGAAACCATTGTTCCAGGTTTCAAAAAATCCCTTTCCCAAACTCTCAAACACTTCCTTCCATTAGCCGGCAACTTAATCCATCCACTGAATTCAGAAACACTACCCGAACTCCGGTATGTTCCCGGCGACTCAGTTCCCCTCACCGTCGCTGAGTCTAATGAAGCTCATGATTTCAAAAACCTGACAGGAAACCACCCTCGGGTTGCCGATGAATTCTAC…	Complete
Tg06g14700.t1	ATGGCAGGTGAAGTTGCAAAGGATGAGAAGAAATTGGGAAGTGTCAAAACCCTCAGCAAAACAAATGTTAAGCCCAAGAAACCAATTGGAAGAAAAGAGTGTCAATTGATCACATTTGATCTCCCTTACCTTGCCTTTTACTATAACCAGAAAATCTTGATCTATAAAGGGGGTGAAAAATTTGAGGAAATAGTGGAGAAGTTGAAAGATGGGCTGGCATTAGTGTTGGAGGAATTTTATCAGTTGGCTGGGAGGTTGGAAAAGGATGAGGATGGGGTGTTTAAGGTGGTGTATGATGATGACATGGACGGTGTTGAGGTGGTGGCCGCGGCGGCGGAGGAGGTGGAGGTGGCGGATCTGACGGCGGAAGAGGGCATATCCAAGTTCAAGGAGCTGTTG…	Complete
Tg06g16470.t1	ATGGAGAAGAGTAATGGCACTGTGTTTGATCTGAGTGTGGAGTTAGGACAGCCAACTCTTGTCACCCCTGCAGAGGAAACTAAAAAGGGACTTTATCTTCTGTCGAATCTTGATCAGAACATTGCAGTTATCGTCCGAACGATATACTGCTTCAGGGCAGATGATAAGGGAAATGAATATGCTGCAAAAATCATCAAGGTAGCCTTGGAAAAAATCCTGGTTCACTACTATCCACTTGCTGGGAGGTTGATGATGAGCTCCAAGGGGAAGCTTGCAGTCGATTGCAAGGGAGAGGGGGCTGTTTTTGTCGAGGCTGAGGCGAACTGTGCTATTCAAGAACTTGGAGACCTTACAAAGACTGACCATGTAACTCTTTGCAAACTTGTGTATGAAATTCCT…	Complete
Tg07g12300.t1	ATGGCGTCGTTGTCAACCAACACTGTGACTTTCAAAGTTATCCGGCAAAAACCAGAGCTTCTCCCTCCGGCAAAGCCCACACCCCATGAAATCAAACCCCTCTCCGATATCGATGATCAAGGGGAACTCCGATCATATAGTCCGATCATACAATTCTACAGGAAAAACCCCTCCATGGAAGGGAAAGACTCTGTCAAGATTATTCGTGACGCCGTCGCTAAGGCCTTGGTTTTCTACTACCCTTTTGCCGGGCGGCTGAGGGAATACGCCGCCCGGAAGCTGGTGGTGGAATGCACCGGAGAGGGGGTGGTGTTCGTTGAGGCAGACGCCGACGTGACGCTCCAGCAGTTCGGCGGCGATATTCATCCACCGTTCCCATACCTGAAGGAGCTGATTTAT…	Complete
Tg07g12310.t1	ATGCAGGCCACACGCCTGAAATGCGGCGGATTCATCTTAGCCTCCCGCTTCAATCACACAATGTGCGACGCTATCGGCTTTGTCCAATTTATGTCCGCCGTCGGCGAACTCGCCCGCGGCGCTGAAGCCCCTTCGATTCAACCAGTTTGGCAGAGACACCTCCTTACCGCTCGTGACCCGCCGCGTGTGTCATATATGCATCACGAGTACGATGACGTACCCGACACTAAAGGAACCCTCTCATCACTCAACAACTTGGTGCAGCACTCCTTTTTCTTCACCGCCACCGACATCTCTGCCATCCGCCACTCTTTACCTCCACATCTCCGTCGTTGCTCCAAGTTTGAGCTCCTGACGGCCTGCGTCTGGCGCTGCGGGACGATCGCTCTCTCCCCAAAC…	Complete
Tg07g12570.t1	ATGGCGTCGTTGTCAACCAACACTGTGACTTTCAAAGTTATCCGGCAAAAACCAGAGCTTCTCCCTCCGGCAAAGCCCACACCCCATGAAATCAAACCCCTCTCCGATATCGATGATCAAGGGGAACTCCGATCATATAGTCCGATCATACAATTCTACAGGAAAAACCCCTCCATGGAAGGGAAAGACTCTGTCAAGATTATTCGTGACGCCGTCGCTAAGGCCTTGGTTTTCTACTACCCTTTTGCCGGGCGGCTGAGGGAATACGCCGCCCGGAAGCTGGTGGTGGAATGCACCGGAGAGGGGGTGGTGTTCGTTGAGGCAGACGCCGACGTGACGCTCCAGCAGTTCGGCGGCGATATTCATCCACCGTTCCCATACCTGAAGGAGCTGATTTAT…	Complete
Tg07g12580.t1	ATGGCGTCAACTAACACCTTAACCATCAAAGTTACCAGGCAAAACCCAGAACTTATTCCTCCGGCAAAGCCCACGCCCCATGATTTCAAACCCCTCTCCGATATCGACGATCAAGAGGGCCTCCGTATGCAAGTTCCGATCATACACTTCTATGGGAAAAATCCCTCAATGTTAGAGAAAGACCCTGCCAAGGTTATCCGTGACGCCATTGCCAAGGCATTGGTTTTCTACTACCCATTTGCCGGGCGGCTGAGGGAATACGCCGGCAGGAAGCTAGTGGTGGAGTGCACCGGCGAGGGGGTGGTGTTCACTGAGGCGAATGCCGACGTGACGCTGCAGCAGTTCGGCAACGCCCTATATCCGCCGTTCACTGACGTGGAGGAGCTGCTTTATGATGTC…	Complete
Tg08g04250.t1	ATGGTAAACAACAATATCTTATTAACAGACCAAGATTTAGTCAAGGAAAAGCCAACTTCACTCTTCTCCCCAAGTAATCCCATGCCAATAGAGACAATATTCTTGTCCAACATTGATCGGGCAGTAACTTTTCCAGTTGAAATAGTTTTCTTCTATGAAGTTCCTCCAAATATGGCCCCTTCATCCACAGCTGATATTGCAGAAAAGGTGAAAAAAGCAATGGCAGAAGTGCTTTTAATCCCATATTATTTCATGGCCGGCAGGCTTAACTTCAATGATGAGGCTAAGAGACTAGAGCTGATATGCAGCAATGCAGGAGTCTTGTTTGTCAGTGCAAAATCAAGATTTTCACTCAAGGATCTTGGCAATCTTTCTCAGCCAAATCCGACTTTTCATTGC…	Complete
Tg08g07670.t1	ATGAAGGTCCAAGTTCAGAGTCGGAAGCTGGTAAAACCATGCACACCAACTCCCTCACATCTCGGCAGCTACAAGATTTCCATGATTGATGAGCTCAATCCATCAATGCATGTAATTCGCATATTATACTATCCCTCTGATTCTGTCAATGGAAAAACAATCCGCTTAGAAGAATCCCTGGCTCAAGTTTTGCCCCATTTCTACCCACTAGCCGGTAGATACATCAAAGAGAAGCATATGGTAGAATGCAACGACTACGGTGCTGAATATGCTGAAGCTCAAGTCGACTGCGAGCTTCGACAACTAATGGGCCCCACAGTGATATCAGAGCAACTCAGTCACCTCCTCCCACTCGACATAGGAGCCGCTGACGAGCCGACGGATCCAATGCTGGCAATT…	Complete
Tg10g05520.t1	ATGGCAAAAATTGATGTGATTTCTTCATGTCTTGTTGGAATGGCAAGCGATGCCACTTCCATGTCAAGAATGGAGCTAACTCCCTGGGATTTGTCATTGCTCCTACTTCCCACTAATCAGAAAGGGATTTTATTTCACAAGCCTGAATCCCTAGAACTCCAAAAAACCCTTATTGATCACCTCAAAAACTCACTCTCCCGTGTACTAGACTTCTTTCCTCCACTCGCCGGCCGCCTAGGCACCATCCAAAACGATGATAACACGACGTGTTTCTTCGTCGACTGCAACAATGCAGGAGCTGAGTTTACTCATGCAATTGCCCTCGACGTCTCTATATCCGACATCTTGGAACCAACTTATGTGCCTGAGACAGTCTCTTCATTTTTCCCACAAAATGGA…	Complete
Tg10g05540.t1	ATGGCAAAAATGGAAGTGATATCTTCATGTCTTGTTGGAATGGCAAGCAATGCAACTCCCATGTCAAGATTGGAGCTAACTCCATGGGATTTGCAATTACTCTTGCTTGAGCCTAATCAGAAAGGGATTCTGTTTCACAAGCCTGAATCCCAACAACTACAAAACAACCTTATTGATCACCTCAAATACTCACTCTCCCGCGCACTAGACTTCTTTCCTCCACTCGCCGGCCGCTTAGGCACGATTCAGAACGACGATGATACGACGAGTTTCTTCGTCGACTGCAACAATGCAGGAGTTGAGTTCACTCATGCAGTTTGCGGTGCCGTGTCAGTTTCGGACATATTGGAACCAACGCACGTGCCTGAAATAGTCTCTTCCTTTTTCCCGCTCAACGAA…	Complete
Tg10g05560.t1	ATGGCAAAAATCTATGTAGCATCGTCATGTCTTGTTGGAATGGCCAGCAGTGCAGCTCCCATGTCAAGAATGGAGCTAACTCCATGGGATCTACGAATGCTCCTACTTGCCCCTATTCAGAAAGGGATTTTATTTCACAAGCCTGAATCCCAACAAATCGACAACAACTTCATTGATCACCTCAAAAACTCCCTCTCCCGAACATTAGACTTCTTCCCACCACTCGCCGGCCGCCTAAGCACCATTCAAAACAAAGATAACACGACGTGTTTCTTTGTTGATTGCAACAATGCGGGGGTTGAGTTTACTCATGCAGTCGCTGGTGCTCTGTTCGTGTCGGACATCCTGGAACCATTATACATACCTGAAGCAGTCTCCTCTTTTTTTCCGCTTAATGGA…	Complete
Tg10g05590.t1	ATGGCAAGAATTGATGTCATATCTTCATGTCTAATTAAGATGGAAAGCAATGCATTTTCCATTTCAAGATTGGAGCTAACTCCGTGGGATTTACGATTCCTCCTGCTTGAACCTATTCAAAAAGGGATTTTGTTTCACATGCCTGAATCCCACCAACTCCAGAAAAACCTCATTGATCATCTCAAAAGCTCACTCTCCCGTACACTAAATTTCTTTCCTTCACTCGCTGGCCGCCTATGCGCCATTGAAAACGATGACAAGACGACATGTTTCTTCGTCGACTGCAACAATGCAGGAGTTGCGTTTTGTCATGCAATTGCTGGTGCTGTGTTCGTGTCCGACATCTTGGAACCAACGTACATACCACAAATAGTCTCATCCTTTTTCCTACTTAACGGA…	Complete
Tg10g07780.t1	ATGGAGAACGGCAGCAGCAATGTGTTTGAACTCACTGTCAAACAAGGGCAGCCAACTCTGGTCCCGCCAGCAGAGGAAACCGAGAAGGGCCTCTACTTCCTGTCTAACCTGGACCAGAATATCGCGGTTATAGTTCGTACAGTTTATTGCTTTAAATCAGAGGTGAAAGGGAATGAGGATGCTGTTGCAGTGATCAAGGATGCCCTGTCAAAAGTTCTCGTTCACTACTACCCGTTGGCGGGACGCCTCACAATCAGCCCGGAAATGAAGCTTATAGTGGACTGCACAGGGGAAGGTGCTGTGTTTGTTGAGGCTGAGGCTAAGTGTGAACTTGAAAAATTAGGAGACATCACAAAGCCTGATCCAGTCACTCTTGGGAAGCTCGTTTATGAAATTCCG…	Complete
Tg10g10270.t1	ATGAAAATCAATGTGAAAGAGTCAGTACTGGTCCGGCCGGCGGCGGCGACGCCACGTACCGCCGTTTGGAACTCCAACATCGACCTGGTGATGTCCAGCTCTCACATGGCCAGCGTCTACTTCTACCGCCCGACGGGGGAGGCCAACTTCTTCGATCCGGCGGTGTTGAAGGCGGCGCTCGGCCGTGTCCTGGTGTATTTCTATCCGTTGGCGGGGAGGCTTAAGAGGGATGAAGATGGCCGCATCGAGATCGACTGCAATGGGGAGGGAATGCTTTTTGTGGAGGCAGAGTCCGACTGGGTGTTGGATGATTTCGGCGATTTTACTCCGAAGCCGGAGCTCCGCCGCCTCGTTCCGGTGGTGGATTATAGCCGGGGAATTTCGACATATCCACTTTCC…	Complete
Tg11g04530.t1	ATGGTGATCACTGAGAAAATAATCTCAAAGCATATTATAAAGCCCTCATCTCCAACCCCAAACAGATTCAGAAACCTCAAAGTAGGCTTTCTAGACCCAATTGCACCATCAGTATATGTTCCCCTAATTTTCTTCTACCAAAATGGTGAATCTGAACAGCATGTTGAAATATCTGCATTGCTTAAACAATCTTTATCCCAGATCTTAACTGTCTTCCACCCATTAGCAGCGACAGTTCAAGAAAATTCATTCATTGATTGTAATGATACAGGTGTTGAGTTCGTGGAAGCCCGAGTTCATGCTTGCCCTGCACATGTTATTGCAGAGCCCAACATGGAGGAACTCAAACAATTAGTCCCTGTGGATAGTTTATCCCACAATGAGAGTGCCATTCTGTTA…	Complete
Tg11g04540.t1	ATGGTGATCCGTGATGAAATAATCTCAAAGCATATTGTCAAGCCATCATCTTCAACCCCAAACAGATGTAGAAACCTCAAACTAAGCTTTCTAGACCAGATTCAACCACCAATTTATATTCCCCTAATCTTCTTCTACCAAAATGGTGAATCTAAACAACATGTTGAAATATCTGAATTGCTTAAACAATCTTTATCCGAGATCTTAACTGTCTTCTACCCATTAGCAGGGACGATTCAAGATAATTCGTTCATTGATTGTAATGATACAGGTGTTGAGTTCGTGGAAGCCCGAGTTCATGCTCGCCTTGCACAAGTTATTGCAGAGCCCAAAATGGAGGAACTCAAACAATTAGTCCCTGCGGATAGTTTATCCCATAATGAAAATGCTATTCTGTTA…	Complete
Tg11g13980.t1	ATGGAGATCAAAATCGAAATAACATCCAAAGAAACCATCAAACCATCTTCTTCAACCCCCAAATCACTGCAAAAATACCAGCTTTCATTTCTTGATCAAATAGCTCCACCATTTTTCATGCCTCTGGTTTACTTCTATCCAGCTGACAGCAAACTTGCCAACTCTGAAAAATCAAATCAGCTGAAGAAATCTTTAGCAGAAGTCCTGTCGAGATTCTACCCGCTGGCGGGCCGACTCGCTAATGATTTCTACGTCGACTGCAACGACGAAGGCGCGCCGTTCTTCGAGGCCGAAGCTAGTTGTGATCTTACACAAGTTATTACAAATCCGGTCCCGAGAAATATGAACAAATTTCTTCCTTACAAATTGGATGATGTTCAAAATCTTGGCATCGCCGTT…	Complete
Tg12g05450.t1	ATGGTTTCTCAATCTTTGCCTATTGTATCCAAATGCTCCGTCTTCCCCGACAAAAAATCCACCATATCTGAGCTGAAGCTCTCCGTTTCCGATCTCCCAATGCTCTCTTGCCACTACATTCAGAAAGGCGGCTTGTTCACGAAGCCGCCGTTTGAGATTTCCGAGCTCCTTTCTTTGCTCAAACGCAGCCTTTCACAGACGCTGACCCATTTCCCTCCGCTAGCCGGCAGACTCACCACCGACGCAAAAGGATACGTTTACATAGCCTGCAATGACGCTGGAGCCGATCTCATTCACGCTAATGGGTCCCACCTTCACGTCGCCGACTTGCTGGGGTCAGTTGATGGCGACGTGCCGGAAGCCGTCAAGAGCTGCTTCGCCTTCGACCATGCAGTGAGT…	Complete
Tg12g06000.t1	ATGGATGTCCAAATTCTCTCAACAGAAATGATTAAACCCTCTCTCCAGACCCCTCATCACCTGAGAAACTACAAGCTTTCCGCCCTCGATCTGATGCCTGCCTCTTTTTACATACCACTCATCCTTTTCTACAACACCAAATTTGACCTTTCAAATATTCCTGAAATTCATCGCCAGCTCAAGAAATCACTCTCCGAAACCCTTTCTTTCTTCTACCCTTTTGCAGGCAGATTCCAGGACATGTTAACAGTCGATTGCAACGACGAAGGGGTTTTGTATACAGAGGCGACGGCCAGTATTACTTTATCTGAGTTTCTCCAAAAACCCAATCTCAATTCCCTGAACAAATTCCTTCCATGCAATTCAAACGTTCTAGAAGACGGTTTAGAAGTTCAAATG…	Complete
Tg13g00980.t4	ATGGAATGCTTAAATGGAGCTGCAGAGAGATTCCCATACTCAAATGAGGTTTCAAGAAACAAACTTTCAACAAAAACAGAGCATGAATCAAAGAAGGAACAGTACATAAATGGAGATTCAGTGAAGGAAACCACATTTTCTATGGCGAAATTCGACGCGGTTCGACTTCTCCATAGTGGAAAAAATCCAGCCCCACGGGGATCGTACATGCTGTCAAACCTAGACCAGATAGTTCCTTACCCGATTGAAATTCTATTTAAATTCCAGAAGAACAGCGTTAATGTTGTTCATGATGTTGGTGAAGTTCTGAAGCAATCACTGAGCAAAGTCTTGGAGGAGTATTATCCTTTAGTGGGTAGAGTGAAAGTGGGCTGGGATGGAAAGATGGTGGTGGATTGC…	Complete
Tg13g02630.t1	ATGGCTCAAACTCATGAAAGTCCAATGGCCGCCGCCGTGCTCGAGCGTTGCAAAATCCAGCCGTCGCCAGATACGGTGGCGGAGCTAACTCTCCCGCTTCTCCACTTCGATATAACTTGGCTTTACTTCCACCCTGTGCAGCGCCTTCTCTTCTTCGATCTCCCTTGTTCACAGCACCATTTCTTGGAAGTCATCGTGCCGGAGCTCAAGAAATCTCTCCACAAAACCCTCAACCATTTCCTCCCACTCGCCGGAAATATTGTCCATCCAATCGATTCCGGCAGACCATTTTCCCGATTCGTCATCGGAGACTCGGTCTCACTCACTATCGCCGAGTGCAATAAGGACTTCAAGCACCTCACTGGAAACCACCCCAGGCTCTCCGACGAGTTCTACGCC…	Complete
Tg13g08000.t1	ATGAAAGTCACAGTGAACCATTGTTGCTTAGTCCAGCCAGCAGAACCAACATATAACGGCTGCATGCCCTTGACAGAATCCGACCAAACTGGTACTCTAACTCATGTCCCAACAATCTATTTTTATAGGCCTCCACAAAACTTGCCCACACCAAAACATGACAACATTTTCACGACCCTTCAAACTTCTTTAAGCAAAGTTCTGGTCCATTTTTATCCATTAGCCGGTCGTTTACGCTGGCTAGATGGAGCTCGTCTGGAGCTCGCCTGTAACGGCAAAGGCGCCGAACTCATTGAAGCTCAATCCGATGCCAAGTTGGATGAGCTTCGTGATTTCACTCCATCTCCTGATTTCCATCACCTTATTCCTCGAATAAACTACTCGTCCCCAATTGAAGAA…	Complete
Tg14g00540.t1	ATGCAGGTCAAAGTCCATGAAACCGCCGTGGTCCGCCCCGTTAAACCTCCATTTGATCACAATCACATCCTCTCCCTCTCCCACCTTGACACCGACCGCAACCTCCTCGTTAGTCTCCGTTACCTTCGCGTTTACCCAAACACCCCCCACCAACAAGCAGATCCTTTCCGCGTCATAACCACCGCGCTCTCCGCCGCCCTCGTCCGCTACTACCCTTTCGCCGGAACTCTTCGCCGCCGCCACTCGGACGGCCGCGTCGAGCTGCATTGCCACGTCGGCGATGGAGTGCCTGTCGTTAGCGCTGTTGCTAGCGGCTCGTTGAGCGACGTCAATTACCTTGATATTGACATGGATGGAAACTTCGCCGAGCAGCTGGTCCCCGATCCCGATCCGAACAAA…	Complete
Tg14g02910.t1	ATGAAGGTGAAGATAGACAGCTCTAGGCTAGTCAAGCCTTTCTATCAAGGCATCCCTCCTTCCACATCGGATTATGTTTCTCTATCTGTCTTTGATAAGGTCACTTATAACCAACACATAGCTGTAATTTACGCTTATCGCCCTCCAACGCCACCGAATGCTACCATAGAGTTAGGGCTCCGAAAGGCCTTGGCCGTGTATCGCGAATGGGCCGGGAGGCTTGGGAGAGATAACAATGGAAACCCTATTATTCTTCTGAATGATGAGGGTGTTAGGTTTGTGGAGGCATCGGTTGATTCTGTGCTCGATCAAGCAATGCTTTCCAAACCTTCTGCGTCTTTGTTAAGCCTTCACCCTAACTTAAATGGTATGGTGGAGCTCGTTCAAGTTCAACTAACA…	Complete
Tg14g08200.t1	ATGGCTCACTGGGTTCAAGAACTTCATTTTCCTCAACTAGAAATTCCTAGAACCATTGATAGAATAGACCCCATCTTGTCTGATTGTTACTTCGCAGCATATGAACAAGATACTCTTTACCTCTCTAATCTTGATGACATGATTGGGGTGCGCGTTTTCACTCCAACAGTGTACTTTTACCAATCGAAAGGTTCGATGTGCCACGACGAACCTGTTCAAATACTCAAAGATGCTCTTAGCAGGGTTCTAGTGCCTTATTATCCTTTCACAGGTAGACTAAGAGAGACAAAGAACGGGAAGCTGGAAGTTTTCTTTGGCCCTGGTCAAGGTGCTCTGCTGGTTGAGGCCCACTCTGATGTGGCCTTAGCAGATCTTGGAGATCTAACAGTGCCGAATCCG…	Complete
Tg14g12920.t1	ATGACTTATGATCAAATTAATGTAATATCGACTTCGACGCTCAAAGTCGAATCCAAAGCTCGAATCAACTTAACGCCATGGGACCTTGAGCTTCTCTTTCTTGAGTACACTCAGATGGGCCTCCTCTTTTTCAAGCCCACCCCAAACCAGGAAGCCGCCATCATCGCGAAAACCGGCACCACCTCCATAATCCATCACCTAAAAGCATCACTCGAACGCACGATTCATTTCTTCCCACCTCTCGCCGGCCGCCTCGCAACAGCCAGATCCGACGACGGTGCAGCCAGCTGCTACTTCATTGACTGTGACCAGAGTGAAGGAGGAGGAGTAGTGTTCATGCATGCAACTCTTGACGACGCAAATCCTACCGTTGCCGACATACTCGACTCATCCACTTAT…	Complete
Tg14g16020.t1	ATGGAATTCTCTGTTACCAGAATTGCTCGAGGCTTGGTTGCACCATCAGGGCCAACTCCATCAGGAGTACTTGAATTATCAGTTGTTGACAGACTACCTGTCCTACGCTGCAATGCTCGAACACTGCATATCTTCAGACATGGACCGGGGGCAGCACAGGTCATTCGTGAAGCCTTGTCCAAGGCATTGATTCCTTATTATCCTCTGGCAGGGAGGTTACATGTTTCTGGTCAGAATGAGCCTCAAATTGTTTGTTCCGGAGACGGCGTTTGGTTTGTGGAGGCATTGGCTGGTTGTACATTGGATGCAGTCAATTACTTTGACGATGGCATGTCAATCCCATATGAGAAGCTGCTTCCTATTCCGCCAGAAGAAACTGACGGCATAGATCCTCTCGTG…	Complete
Tg16g02870.t1	ATGGCAAGCAAAGATGCCATCCATGGAAATTTTGAGGTTAAGGTCATCAGGAAAACCAGAGTTAAAGCAGCAGGTCCTCTGCCAGAGAGGCATATTATTTCCCTTTCGAATCTCGACCTCCTATCTGGCAGATTTCCAGTGACATACATATACTTCTACAGAAGCACAAATAGCATTGACTCAATCAGTAAAACCCTGATGGACTCCCTTACTCAGTGCCTCAGGCATTTCTACCCATTCGCAGGTAGAATTTCTGAAAACACAAAATCCAAAGAGCCTGAGATCATCTGCGACAATAGTGGAGCTCTTGTGGTAGAAGCACAAGCCAGCATTCCTCTGAACGAGTTTGACTTTTACGATCTCAACCGGTCTCTTCAAGGGAAGCTAGTCTCTGCTGAC…	Complete
Tg16g08470.t2	ATGTTAAGGGGCTTATCCTCTATATATCTCATTGATATCAGGCCAAACTGTATTCTCAGTTCACCCCAGAACAGAAATATGAAGATTGAAATTGTGTCTACAGAACTTATTAGACCTTCTTCCCCTACCCCACCTCAACTCAGAGACTTCAAACTTTCTTTCATCGATGAGAGGATACCTCCTTCTTACAGCCCTCTAATTCTTTACTACAGTTTCAATGAAGACAAAAACATTAAGCAATCCGAAATGTCTTGTCGGCTAAAGAGATCATTATCAGATGCTTTAGTCCAGTATTACCCCCTGGCTGGACAGATGAAAGGCCAGATTTTAGTCGATTGTAACGACAAGGGAATCTTATACGCTGAAGCTATTGCCCATGGCAATATACTAGACATCATT…	Complete
Tg16g08480.t1	ATGGTCACCAATGTGGAGATAATCTCAAAGGAGATGATTAAGCCATCATCTCCAACTCCAATCCATCTCAGAAACCTCAAATTTTCATTTCTAGACCAAATTGCACCTCCCATTTATGTTCCCCTTATTTTCTTCTACAACCATGATGAATTGAGCAACCACTGTATCAGCCATGAAGAAATATCTCGATTGTTAAAACAATCTTTGTCCAAAATTTTAACTATTTTCTACCCCTTAGGTGGGAGAATTCAAGAAAATTCATCAGCTGATTGCAATGATTCGGGTGCTGAGTTCATCGAAGCTCGTGTTCACACTCGACTTTCGGAGGTTATACAAGAGCCTGACATGGAGGAACTCAAGAAACTCCAGCCGGTTGAGTCTTTAGGACAAGATAAAAAT…	Complete
Tg16g08490.t1	ATGGAGGTTGAAATTGTGTCTACAGAACTTATCAGGCCTTCTTCTCCCAGACCAGCTCAACTCAGAGACTTCAAACTCTCTTTCCTTGATGAAAGGATACCTCCTTCTTACATCCCTCTGATTCTTTACTATGGTTTAACTGAAGACAAAAACATTAAGCAGTCTGAAATGTCTCGTCGACTAAAGAGCTCGTTATCAGACGCTTTAGTCCAGTTTTATCCCCTGGCTGGAAGGATGAAAGACCAGATTTTAGTCGATTGTAACAATGAAGGGATCTTATTCGTTGAAGCTAATGCTGACGGCAGGATAATAGACATTATGAAATCCCCTGATTCTGCGATTCTTGACAAGCTTATCCCGTTCATCATCAATGGCTATGCTTCTAGTGCTGAAGAACAG…	Complete
Tg16g08500.t1	ATGGTGACAAATGTGGAGATAATCTCAAAGGAGATGATTAAGCCATCATCTCCAACTCCAATCCATCTCAAAAACCTCAAATTGTCATTTCTAGACCAAATTGCACCTACTGTGTATATTCCCCTCATTTTCTTCTACCATCATGATCAATTAATCAACCACAATATCAGCCATGAAGAAGTATCTCCATTGTTAAAACAATCTTTGTCCAAAATTTTAACTATTTTCTATCCCTTAGGAGGGCAAATTCACGAGAATTCATCGGTTGATTGCAACGATTCAGGTGCTGAGTTCATCGAAGCTCGTGTTCACACTCGACTTTTGGAAGTTATACGAGAGCCTAACATGGAAGAACTCAAGAAATTCCAGCCAGTTGAGTCTTCAGGGCATGATGAAAAT…	Complete
Tg16g10070.t1	ATGAGAATCAACGTGAAGGATTCGACGCTGGTGAGGCCGGCGGCGGAGACGCCGCGCGTCAGCCTCTGGAATTCCAACGTTGACTTGGTGGTGCCCAATTTCCACACACCTAGTGTCTACTTCTACCGCCCCACCGGAGAGGCCAACTTCTTCGACACCGCCGTGATGAAGGCGGCGCTCGGCCGCGCTCTGGTGCCGTTCTACCCTATGGCGGGGAGGTTGAAGAGGGACGAAGATGGGCGGATTGAGATCGACTGCAACGCCGAAGGAGTGCTGTTTGTGGAGGCGGAATCCGACGGCACGGTGGATGATTTCGGCGACTTTGCTCCGACGTTGGAACTCCGCCGCCTCATTCCGGCGGTGGATTATTCTAAGGGAATTTCGACGTATCCGCTTCTG…	Complete
Tg16g10080.t1	ATGAAGATCAACATGAAGGAGTCAACAATGGTCAAACCAACGACGGCAAAGCCCAGTACCACCCTGTGGATCTCCAATTTGGACGCGACGATGCCTGCAAACTATCACACCCTCACCCTCTACTTCTACCGCTCAACCGGCGCCTCCGACTTCTTCGACACAACGGTGCTCAAGGCGGCGCTCAGCCGGGCCCTGGCTGAATTCTACCCCGTGGCGGGGAGGCTGAAGAAGGAGACGGATCGCATCGAGATTGACTGCAACGGCAAGGGGGCGTTGTTCGTGGAGGCAGAGGCTGACGGCGAGCTGGATGACTTAGGTGATTTCGCACCGAGGCCTGAGCTCAGCCTCATTCCGCCGGTGGATTATTCCCGTGGAATTTCGACGTATCCCCTTCTGCTG…	Complete
Tg16g10090.t1	ATGAGGATCATTGTGAAGACCTCGACGATGGTAAGGCCAATAGCAGAAACGCCGAGTGGTAGTTTGTGGCTGTCGAATTTGGACTTGTTAATGCCTGCCAACTACCATACCCGCACCGTCTACTTCTACCGATCCGATGGTGCGGCCAACTTCTTCGACATGACGGTGCTCGAGGCAGCGCTTGGTCGGGCCCTGGTTGACTTTTACCCCTATGCGGGGAGGCTGCAGAAAAACAATGATCGCATTGAGATTTACTGCAACAGCGAGGGCGTAATGTTTGTGGAGGCAGAGTGCGATGGCGAAGTGGAGGATTTAGGTGATTTCATTCCCAAGGCCGAGCTCAGCCTCATCCCGATGGTGGATTATTCTCAAGGAATTTCAACGTTCCCGCTTTTGATG…	Complete
Tg16g10110.t1	ATGAGGATCATCGTGAAGGCCTCAACGATGGTAAAACCAATGGCTGAAACGCCGAGTGGTAGTTTGTGGCTGTCGAATTTGGACTTGTTAATGCCTGCCAGCTACCATACCCGCACGGTCTACTTCTATCGCTCCGATGGTGCGGCCAACTTCTTCGACTTGATAGTGCTCAAGGCGGCGCTCAGCCGAGCCCTGGTTGACTTCTATCCCTTTGCAGGGAGGCTGAAGAAGAACAACGGTAGGCTTGAGATTAACTGCAACGGTGAGGGCGTGTTGTTTGTGGAGGCGGAGTGCGACGGGGCGGTGGATGATTTTGATGATTTCGTCCCCAAGCCCGAGCTCAGCCTCATCCCACCAGTGGATCATTCTCAAGGAATTTCGACGTTCCCGCTTTCGCTG…	Complete
Tg16g11920.t1	ATGGCGATCAACATTTTGGAGCACTGCCAGGTCGAGCCCCTAACGGGTGTAGCCACGGAGCAATTGCTCCCTCTTCTACATTTTGACATTATATGGCTTCGGTTCCATCTTATGGAAAATCTCATCTTTTACAGTTTCCCATGTTCAGAATCACATTTCTTGGACACCATTGTCCCGAACCTCAAGAATTCCCTGTCTCTGACTCTAAAACATTTCCTTCCCCTGGCGGGCAAGATACTTTTCCCTCTCAGCTCAGGCATGCCTGTTTCTCATTATGTAGCTGGAGATTCCATTTCCCTGATAATCGCCCTGTCTGATGGTGATTTTGTCCGCCTGACGGCGAATCATTCCAGGGATGCTGATGAGTTCCGTAACTTTGTCCCTCAGATGCCACCAGCC…	Complete
Tg16g12730.t1	ATGGCACTAACTTTCACAGTAATTCCGAAAAAACCAGAGTGGATTGTCCCTGCACAATCCACTCCTCATGAAATCAAAGCAGTATCTGATATAGATGATCAAGATAGCCTAAGATGCCACTATCCTATGATCATGTTTTATAAGAATAGTCCTTGTATGGAAGGATTGGATCCTGTCAATGTCATAAGAAAAGCACTTGCTAAAACACTTGTTTACTACTATCCTTATGCAGGTAGGCTCATTGAAGGGCCTGATTGTAAGCTTATGGTGGATTGCACGGCGGAAGGGGTGGTTTTCTTGGAGGCTGACGCTAGCGTCCGCCTCGAAGAGCTTGGGGACACAGTGCAGCCACCTTGCAGGTACCCGGAATTGCTTCTATGTGATGTACCAGGCTCCGAT…	Complete
Tg17g03720.t1	ATGTGCCTGAAAAGAGATTTTGAGGTGAAAGTGAGTAAAACGGAGGTGGTCGCGGCGGCGTTGCCAATGCAAGAGCATTGGTTACCGCTTTCCAACCTCGACTTGCTCTTGCCGCCGGTCGACTTCGGTGTTTTCTTTTGCTTCAGGTCCACTGAACTGTCTTTTGGCCACATGGTTGGCGTTCTGAAGAAAGCCTTGGCACAAACTTTGGTTACATACTATGCATTTGGCGGCGGCCTGGTCAAGAACAGTGCCGGTGAACCGGAGCTCCTCTGCAACAACAGCGGCGTGGATTTCGTCGAAGCCTTTGCCGATGTCGAATTGGAGGATCTTAATTTGTATAATCCTGATGAAAGCATAGAAAGAAAGCTCGTTCCGGCGAGAAAGCGCGGCGTTCTT…	Complete
Tg17g10780.t1	ATGGTGATTAATGGAGAGAGAGCCAAAGTGATAATCAAACCATCTTCTCCAACTCCGCCCCACCTGAGAAAGCTTCAGCTTTCCTTTCTAGACCAGCTTGCCCCACCCACTTACATTCACATCATTCTCTACTTCCAACCTTCTCATGATTCCGACGAGACGTCGCGAAAGCTCAAACGATCGTTATCCGACGCTTTAGCCATGTATTATCCGCTCGCCGGCAGGCTCCGGGAGAATTCTTGGGTCGATTGCAACGACGCCGGTGCTGAATTTATAGAAGCTCGGTTTAACGACGTTGGAGTCATGGACGTCGTAGAAAATCCCCGCATGGAGGAGCTGAAACAGTATGTTCCGGCGGCGCCGTGCGGCGGAGGAGACATACCGTTGGCCGTCCAAGTC…	Complete
Tg17g13650.t1	ATGGCAACAAAGCTTGAAAACTGCAAAATTCATCCCTCACCGGGAACTTATCAAGAATTATCTCTCCCACTAACGCATTTTGACATACCATTTTTACAATCTGATTCTAATCCCACTCAAAGGCTCCTTTTCTTCAAGTTTCCCTGCTCAAAGTCCAGTTTCCTGGAAATCATTGTTCCAGGCCTCAAGAAATCTCTTTCCAGCACTCTCTCACATTTCCTTCCGCTTGCTGGACACATAATCCTTCCTTTAAACTCCGGCAGGCCTGTAAATCGTTACGTTTTCGGGGATTCAGTTTCTCTAACAATTGCTCTATCTGATCAAGATTTTAACTATCTGACAGGGAACCATCAAAGAGTGGCCGATGAGTTGTACAACTGCGTGCCTCAGCTGCCTTCA…	Complete
Tg17g13690.t1	ATGGCTGGAAACCCGACCGCCGCGGCCGTGCTTGACCGCTGCAATATCCAGCCGTCGTCTCGGACGATGGTGGAGCTAACTCTCCCACTTCTTCATTACGACATAACATGGCTCTACTTCCACCCTGTCCAGCGTCTTCTCTTCTTCGATTTCCCCTGTTCGAAATCCCAATTCCTGGAAACAATCGTCCCCAAAATGAAAGAATCTCTGACTCAAACTCTCAATCATTTCCTTCCACTAGCCGGAAACATCGTCCATCCTCTCAACTCCGGCAGACCCTTCTCCCGATTCGTCGTCGGCGACTCGCTTTCACTCACTATCTCTGAGTGCTATAAGGACTTCACCTACCTCACCGGAAACCACCCCCGAGTTGCTGATGAGTTCTACGGCTGCGTCCCT…	Complete
Tg17g13700.t1	ATGACCAGCCTTCTCGAAAGCTGTCGGGTTGCTCCGCCACCTGGCGCGGTGGCGGAGCAATCGCTGCCGCTCACTTTCTTCGACATCATGTGGTTGCCTTTTCACCCGATTCGTCGCCTTCTCTTCTATGAGTTGCCTTGTTCCAAGCCTTATTTCTTGGATACGGTCATCCCAGAACTCAAAGAATCCCTGTCGCAAGCTTTCAAACACTTCTTTCCCCTGGCAGGCAATATAGTATACCCTACAAACCCCGACAAAAAGCCCGTGATTCGTTATCAGGCCGGGGATTCAGTTTCTCTAACTATCTTCGAGTCTAGTGACGATTTTGACAATCTTGTCGGAAATCATGCCCGAGATGCTGACAAGTTCTACGATTTTATCCCTCAATTGTCACGGGCC…	Complete
Tg17g13710.t1	ATGACGACCCTCCTCGAAAGCTGCCGAATTGCACCGCCGCCTGGCGAGGTGGCTGAGCAGTCGCTGCCGCTCACTTTCTTCGACATCACTTGGTTGCATTTTCAACCAATTTCCCAACTTCTCCTCTATGAATTTCCGTGTTCTAAGCCTTATTTCTTGGGGACCATCGTTCCAAAACTTAAAGAATCCCTGTCTCTAACTCTCAAACACTTCTTTCCCCTGGCAGGCAATATAGTATACCCTTTAGACGCCGAGAAAAAGCCCGCGATTCGTTATCAGGCCGGGGATTCAGTTTCTCTAACTATCTTCGAGTCTAGTGATGATTTTGGCAATCTTGTCGGAAATCATGCCCGGGATGCTGATAAGTTCTATGATTTTATCCCTCAAATGCCACAGATA…	Complete
Tg18g02860.t1	ATGAAGCAAATGGAGAGTGAAATAATTTCAAGTGAGAACATCAGGCCATCTTCTCCAACACCTCAAAACCTGCGAACTTACAAGCTTTCCATGTTAGACCAGATTGTTCCATCTATGCTTGTTTCTGTCGTCCTCTATTTCCCCAATACCATGGAAATGGTCAGGGATTCTGATTTATTCACTTCTCAAACAACACAGCTGCTGAAACGTTCACTTTCTGTGATTTTATCTCGGTTTTATCCTTTAGCTGGGAGAGTTAACAGGGATGGCCAATCCATCGATTGCAACGACGAAGGCGTTCCTTTTGTTGTTGTCAAATTTACAGGCTCTAAGTTATTGGATCTTCTGAAAAATCCTGACCGGAAATTAGCCCGTCGTCTCCTTCCGTGTGATATCACA…	Complete
Tg18g02870.t1	ATGGAAAGTGAAATAATTTCAAGTGAAAATGTCAGGTCATCTTCTCCGACACCTCAAAACCTGCGAACCTACAAGTTTTCTATGCCAGACCAGCTTGTTCCAACTCTGCTTGTTCCTTTTGTCCATTATTTTCCTAGTACTATGGAAATTAGCGATCTCGGCGTATTCATTTCCCAAACAACAGAGCAGATGGAACGATCACTTTCCGTGATTTTAACTCGATTTTATCCTTTTGCAGGAAGATTGAATAGAGACGGCAAATCCATTGACTGCAGAGACGAAGGAGTTCCTTTTGTAGTGGCCAAGTTCACAGGCAAGAAGCTATCAAATCTTCTGAGAAATCCAGACAACAAAACATGGCGTTGCCTCCTTCCTTGTGAAATCATATTGGGAGCTGAG…	Complete
Tg18g07160.t1	ATGGCTCCCAATGGGAAAATAACACCATCCTTTCTCACCAGGAAGAATGTGGTGCTTGTGAAACCCACAGAGCCAACCCCATCAGAAATTCTTTCTTTCTCTACCATCGACAACGATCTCAATCTTGAAACAATCTGTCCAACCATTTATGTTTATCGTCCAAAATTTTCCGTCTCTGTCAACGAAAATGGCAATGATGATACAAGAGATGAAGCTTCTTCTGACCCTGCTTTTGTACTCAAACAAGGGCTTTCCAGGGCCCTGGTCTACTACTACCCCCTGGCGGGGAAACTCAAGAGGCAGGCAGATGGAACGCTTCGAATCACTTGTAATGCTGACGGTGTGCCTTTCGCTGAGGCAACCGTGGATTGCAGCCTGGATACTCTCAATTATCTTGAT…	Complete
Tg18g07170.t1	ATGGCTTCTAATGGGAAAATAACACCATTCTTTCTCACCAGAAAAAATGTGGTGCTAGTCAAACCCGCAGAGCCCTCGCCATCAGAAATTCTTTCTTTATCCACCATCGACAACGATCCCCATCTTGAAATCATCTGCCGAACCATTTATGTTTATCGTTCAAAACTTTCTGTTTCTGTCAATGAAAGTGGCAATCATGATTCAAGAGATGAAGCTTCTTCTGACCCTGCTTTTGTACTCAAACAAGGCCTTTCGAGGGCCCTGGTTTACTACTACCCCCTGGCGGGGAAACTCAAGAGGCAGGCAGATGGAACGCTTCGAATCACTTGTAATGCTGACGGTGTGCCTTTCGCTGAGGCAACCGTGGATTGCAGCTTGGATTCTCTCAATTATCTTGAT…	Complete
Tg18g10610.t1	ATGAAAATAGGAAGCTCAAAGCTTGTGAAGCCTTTCTATGAAGGCAACCCTCCTCCTACAACAAACTACATTCCCCTATCTGTCTTTGATAAGGTGACATATGACCAACATGTAGCTGTTATTTATGCATATCGCCCTCCAACCCCTCTGAACGCAACGATAGAAAGAGGCCTAAGAAAGGCGTTGGCCATCTATCGTGAGTGGGCTGGGAGGCTTGAGAAAGATAGCAATGGGGATCCTGTAATTCTTCTCAATGATGAAGGTGTTAGGTTTGTGGAAGCATCAGTTGATCGTGCTCTCGATCAAACAGTGACTTTCAAACCTTCAGCATCTTTGCTGAGCCTCCATCCTAGCTTGGAGGGTGTGGTGGAGCTCGTTCAAGTTCAACTCACGAGATTC…	Complete
TgUn294g00020.t1	ATGGTGATTAATGGAGAGAGAGCCAAAGTGATAATCAAACCATCTTCTCCAACTCCGCCCCACCTGAGAAAGCTTCAGCTTTCCTTTCTAGACCAGCTTGCCCCACCCACTTACATTCACATCATTCTCTACTTCCAACCTTCTCATGATTCCGACGAGACGTCGCGAAAGCTCAAACGATCGTTATCCGACGCTTTAGCCATGTATTATCCGCTCGCCGGCAGGCTCCGGGAGAATTCTTGGGTCGATTGCAACGACGCCGGTGCTGAATTTATAGAAGCTCGGTTTAACGACGTTGGAGTCATGGACGTCGTAGAAAATCCCCGCATGGAGGAGCTGAAACAGTATGTTCCGGCGGCGCCGTCCGGCGGAGGAGACATACCGTTGGCCGTTCAAGTC…	Complete
TgUn527g00010.t1	ATGAAGATCAATGTGATTAGCCGGAAGCTGGTAAAACCATGTAGCCCAACTCCTCAAAACCTTAACAAGTACAAGATTTCATTTAGAGATGAGCTTCAACTACCAACGAATATTTCTGTCCTTCTCTTTTATCCAACAAAACCGAAACGAATTGTCGACTCATTGGAAGAATCATTGGCCAAAATCTTAGTCCAATTCTACCCTCTTGCTGGAAGATACATCAAGAAGGATCACTTGGTCGATTGCAGTGATGAGGGCGCCGAGTTTGTCGAAGCTGAAGCTCTTGACGTCGAGATGATCCATCTCACGGCTGAAAGGACAACCGACAAACTAAATGGTCTCCTTCCACGACAATTCTATGAAGCAGATGAAGCAACGGATCCACTACTGTCGATTCAG…	Complete
TgUn703g00010.t1	ATGGTGATCACTGAGAAAATAATCTCAAAGCATATTATAAAGCCCTCATCTCCAACCCCAAACAGATTCAGAAACCTCAAAGTAGGCTTTCTAGACCCAATTGCACCATCAGTATATGTTCCCCTAATTTTCTTCTACCAAAATGGTGAATCTGAACAGCATGTTGAAATATCTGCATTGCTTAAACAATCTTTATCCCAGATCTTAACTGTCTTCCACCCATTAGCAGCGACAGTTCAAGAAAATTCATTCATTGATTGTAATGATACAGGTGTTGAGTTCGTGGAAGCCCGAGTTCATGCTTGCCCTGCACATGTTATTGCAGAGCCCAACATGGAGGAACTCAAACAATTAGTCCCTGTGGATAGTTTATCCCACAATGAGAGTGCCATTCTGTTA…	Complete
TgUn703g00020.t1	ATGGTGATCCGTGATGAAATAATCTCAAAGCATATTGTCAAGCCATCATCTTCAACCCCAAACAGATGTAGAAACCTCAAACTAAGCTTTCTAGACCAGATTCAACCACCAATTTATATTCCCCTAATCTTCTTCTACCAAAATGGTGTTGAGTTCGTGGAAGCCCGAGTTCATGCTCGCCTTGCACAAGTTATTGCAGAGCCCAAAATGGAGGAACTCAAACAATTAGTCCCTGCGGATAGTTTATCCCATAATGAAAATGCTATTCTATATCGCATCTTTGATGCCATTTATGAATGCATGGGCCGCCACATGCCGTGGGGAAACTCATCAAGTATTCAGCCTTCCTTCGATTTGGCTGTTCATTTTCCTCCAAAAGACATGTGTTCATTTTGTTAC…	Complete
Calam.01G008600.1	ATGAAGGTCCAGGTCCTTAGTCGAAAGCTGGTAAAACCATGCACACCAACTCCCTCACACCTCCGCAGCTACAAGATATCCATGATTGATGAGCTCAACCCATCAATGCATGTGATTCGCATCCTCTACTATCCCCCTGATGCTGTCAATGGGAAAAAGATCAGCTTAGAAGAATCACTGGCTCAAGTTTTGCCCCTTTTCTTCCCACTTGCCGGTAGATACATCAAAGAAAAGCATCTGGTTGATTGCAATGACGAGGGTGCTGAGTACTCAGAAGCACACGTTGACTGCAAGCTCCTTCAACTCATGGGTCCCGGTGTGGGACCAGAGCAGCTCAACCACCTGCTCCCACTCGACATAGGCGCAGCAGATGAGCCAACAGACCCAATGCTGGCAATT…	Complete
Calam.01G040100.1	ATGGTGAACAACACTATCTTATTAACAGACCAAGGTATACTCAAGCAAAAGCCAGTTTCACTCTTCTCCCCAAGTAATCCCGTGCCAATAGAGACAATATTCTTGTCCAACATTGATCAGGCAGTAACTTTTCCAGTTGAAACAGTTTTCTTCTATGAGGTTCCACCAAACAGGGCCTCAGCTGATATTGTAGAAAAGGTGAAAAAAGCAGTGGAAGAAGTGCTTTTGATCCCATACTATTTCATGGCTGGGAGGCTTAACTTCAATGATGGGACTAAGAGACTAGAGCTTATATGCAACAATGCAGGAGTCTTGTTTGTGAGTGCAAAATCAAGATTTTCACTCAAGGATCTTGGCAATCTTTCTCAGCCAAATCCAACTTTTCATCACTTCATTCAT…	Complete
Calam.01G240400.1	ATGGAAAGTGAAATAATTTCAAGTGAGAACGTCAGGCCATCTTCCCCAACCCCTCAAAATCTGCGAACTTACAAGCTTTCTATGCTAGATCAGATTGTTCCATCTATGCTTGTACCTGTTGTCATCTATTTTCCTAACACTACAGAAAGTAGTGATTCTGATTTATTCATTTCTCAAACAACACAGTCCCTGAAACGTTCACTTTCTTTGATTTTAACTCGATTTTATCCTCTAGCAGGCAGAGTAAATAGAGACGGCCAATCCATCATTTGCAACGACGAAGGGGTTCCTTTTGTTGTTGCCAAATTTACGGGCTCTAAGCTATCAGATCTTCTGAGAAATCCAGACCCGAATTTGGCCCGTCGTCTCCTTCCGTGTGAAATCACATGGGTTGCTGAT…	Complete
Calam.01G271700.1	ATGCGGCGGGTTCATCTTTGCCCTCCGCCTCAATCACACAATGTGCGATGGCATAGGGATTGTCCAATTTTTGTCCGCCGTCATGTGACATGCACGCACCATGAGTACAATGTCATACCTGATGCTAAGGGAATCCTCACCCCACTCGACGACATGGTGCAGCGCTCCTTCTTCTTTGGTGCCACCGACATCTTCGCCCTCCGCCATAGCTTACCTCCACATCTCCGCAGTTGCTCCAACTTCGAACTCCTATCAGCTTGTCTCTGGCGCTGTCGGACAATTGCTATCTCTCCAAACCCTGACGAAGAGGTTAGATTTTTATGCGTCGTGAATATAAGGAAGCGATTCAACCCCCCACTTCCGGAGGGGTACTATGGCAATGCTATAGCTTTTCCTGCG…	Complete
Calam.02G062700.1	ATGAAGGTGAACGTCGTAAGCAGAAAGCTGGTGAAACCATGCACCCCAACTCCAGAGAATCGGAAAACCTACAAGATTTCATTCATGGACGAACTTAATCCAACCATGAACGTGAATGGAATTCTCTACTACCAATTACCTGAAGGCGCCACGAATACAAAAACGATGAATGAAAAGCTCAACCAATTCGAGGAATCCCTGGCTGGAATCTTGCCCCAGTTTTACCCTTTTGCTGGTCGATACATAAAGACTGATCACCTGGTTGATTGCAGTGACCAAGGTGCTCTACTCATAGAAGCAAATGTTAATCTTGAACTGCTTCAGATTATCGACCCGAAATCCAAAGTAACGCCCAAGGAACTAAATGATCTTCTTCCCTGTGAAATCGGTGCAGCAGAC…	Complete
Calam.02G062800.1	ATGGCCACGGTTCTAGAGTATTCCAAAATCTCCCCTCCGCTAGACTCCCCGCCGGAGTTTTCACTCCCGATCGTGTTTTTCGATATGGTGTGGTATGATTTCGCAGCAAATCAAAGTGTTCTTTTCTTCGAGTTCCCTTGTTCCAAATCCCATTTCTTGGACACCATTGTTCCTGGCCTCGAGAGATCTCTATCCCTCACTCTCAGCCATTTTCTCCCACTCGCTGGAAACATCATTCATCCTTTAAACCCTGGAGATAAACCCATCTTACGTTACGAATCTGGGGATTCAGTTTGTTTTAAGGTTTCTGAATCCAACGCTGATTTCAATCAGCTGACGGGAAATCATTCGCGGGATTGTGATGAATTTTATGCTTTCGCCCCTCATCTGCCCCCAGCA…	Complete
Calam.02G132700.1	ATGGCTGTTGTAAGCATGAAGGTCAATGTAGTTAGCAAGAAGTTGATAAAACCTCATACCCCAACTCCTCAAAACCTTAACAAGTACAAGATTTCTTTGACAGATGAGCTTTCCCCACCATTGAATGTTGGCGTCCTTCTATTCTATTCATCAAAACCAAAACGAATTAGCCACTTGGAAGAATCACTGGCGAAAATCTTGGCCGAATTCTACCCTCTTGCTGGAAGATACATCAAGAGTGATCACTTGGTTGATTGCAGTGACGAGGGCGCTGAGTTCGTAGAAGCTGAAGCAGTTGATGTCGAGCTGATCGATCTTGTCGGGAAAGCGAGAGCTGAGCAACTAAATGATCTCCTTCCTCGCCAATCCCACCAAGTGGATGAAGCTGCCATGGATCGG…	Complete
Calam.02G132800.1	ATGAAGGTCAATGTAGTTAGCAAGAAGTTGATAAAACCTCGTACCCCAACTCCTCAAAACCTTAACAAGTACAAGATTTCTTTGACAGATGAGCTTTCCCCACCATTGAATGTTGGCGTCCTTCTATTCTATTCATCAAAACCAAAACGAATTAGCCACTTGGAAGAATCACTGGCGAAAATCTTGGCCGAATTCTACCCTCTTGCTGGAAGATACATCAAGAGTGATCACTTGGTTGATTGCAGTGACGAGGGCGCTGAGTTCGTAGAAGCTGAAGCAGTTGATGTCGAGCTGATCGATCTTGTCGGGAAAGCGAGAGCTGAGCAACTAAATGATCTCCTTCCTCGCCAATCCCACCAAGTGGATGAAGCTGCCATGGATCGGCCACTTCTGTCGATC…	Complete
Calam.02G133400.1	ATGAAGGTGAACGTTGTAAGCAGAAAGCTGGTGAAACCATGCACCCCAACTCCAGAGAATCGGAAAACCTACAACATTTCATTCATGGATGAACTTAATCCAACCATGAACGTGAATGGAATTCTCTACTACCAACCTGAAGGCGCCACGAACACGAAAATGATGAATGAAAAGCTCAACCAGTTGGAGGAATCCCTGGCGAAAATCTTGCCCCAGTTTTACCCGTTTGCTGGGCGATACATCAAGAATGATCACCTTGTTGATTGCAGTGACCAAGGTGCTCTACTCATAGAAGCAAACGTTGATCTTGAACTGCTTCAGATTATCGACCCGAAATCCAAAGTAACGCCCAAGGAACTAAATGATCTTCTTCCCTGCGAAATCGCAATCGCCATATTA…	Complete
Calam.02G134000.1	ATGAAGGTGAACGTCGTAAGCAGAAAGCTGGTGAAACCATGCACCCCAACTCCAGAGAATCGGAAAACCTACAAGATTTCATTCATGGACGAACTTAATCCAACCATGAACGTGAATGGAATTCTCTACTTCCAATTACCTGAAGGCGCCACGAATACAAAAACGATGAATGAAAAGCTCAACCAATTCGAGGAATCCCTGGCTGGAATCTTGCCCCAGTTTTACCCTTTTGCTGGTCGATACATAAAGACTGATCACCTGGTTGATTGCAGTGACCAAGGTGCTGTACTCATAGAAGCAAATGTTGATCTTGAACTGCTTCAGATTATCGACCCGAAATCCAAAGTAACGCCCAAGGAACTAAATGATCTTCTTCCCTGTGAAATCGGTGCAGCAGAC…	Complete
Calam.02G134100.1	ATGGCCACGGTTCTAGAGGATTCCAAAATCTCCCCTCCGCTAGACTCCCCGCCGGAGTTTTCACTCCCGATCGTGTTTTTCGATATGGTGTGGTATGATTTCGCAGCAAATCAAAGTGTTCTTTTCTTCGAGTTCCCGTGTTCCAAATCCCATTTCTTGGACACCATTGTTCCTGGCCTCAAGAGATCTCTATCCCTCACTCTCAGCCATTTTCTCCCACTCGCTGGAAACATCATTCATCCTTTAAACCCTGGAGATAAACCCATCTTACGTTACGAATCTGGGGATTCAGTTTGTTTTAAGGTTTCTGAATCCAACGCTGATTTCAATCACCTGACGGGAAATCATTCGCGGGATTGTGATGAATTTTATGCTTTAGCCCCTCATCTGCCCCCAGCA…	Complete
Calam.02G134500.1	ATGAAGGTGAACGTCGTAAGCAGAAAGCTGGTGAAACCATGCACCCCAACTCCAGAGAATCGGAAAACCTACAAGATTTCATTCATGGACGAACTTAATCCAACCATGAACGTGAATGGAATTCTCTACTACCAATTACCTGAAGGCGCCACGAATACAAAAAAAATGAATGAAAAGCTCAACCAGTTCGAGGAATCCCTGGCTGGAATCTTGCCCCAGTTTTACCCTTTTGCTGGTCGATACATAAAGACTGATCACCTGGTTGATTGCAGTGACCAAGGTGCTCTACTCATAGAAGCAAATGTTGATCTTGAGCTGCTTCAGATTATCGACCCGAAATCCAAAGTAACGCCCAAGGAACTAAATGATCTTCTTCCCTGTGAAATCGGTGCAGCAGAC…	Complete
Calam.02G135100.2	ATGCTGTGGGGTTGGCGGAGGACTGAGCACTCATCATCTATCCATCCTTTAAACATGAAGGTGAACACAGTTGGAAGGAAGCTGATAAAACCATGTACCCCAACTCCTCAAAACCTCAAGAACTACAACATCTCATTTACAGATGAGCTTTCCCCACCAATGAATGTGGGTGCCCTTCTCTTCTATTCATCAAAACCAAATCGAATCAGCAGCCACTTGGAAGAATCATTGGCAAAAACCTTGGTCCAATTCTACCCTCTTGCTGGAAGATACATCAAGAAGGATCACTTGGTTGATTGCAGTGATGAGGGCGCCGAGTTCGTAGAAGCAGAAGCTGTTGATGTCGAGCTGATCCATCTGACGACGGAAAGTGAAATGGAGAAGCTAATTAATGATCTC…	Complete
Calam.02G135300.1	ATGAAGGTCAGTGTAGTTAGCAGGAAGCTGATAAAACCATGTACCCCAACTCCTGAAAGTCTAAAAAACTACAAGCTCTCATTTATAGATGAGCGCAACGACGAAGTGGAAGTGGGTGTTCTTCTGTTCTATACATCAAAAGAAAAACGAATTAGCCACTTGGAAGAATCATTGGCGAAAATCTTGGCCCAATTCTACCCTCTTGCTGGAAGATACGTCAAGAAGGATCACATAGTTGATTGCAGTGATCAGGGCGTTGAGTTTGTAGAAGCAGAAGCTCTTGATGTCGAGCTGATCCATCTGATCGCGGAAAGTAAAATGGAGAAACTAAAATGTCTCCTTCCACGCAAATCCAACCAAGTAGATGAAGCCATTCATCCAGTGTTGTTGATTCAGATC…	Complete
Calam.02G135600.1	ATGATTAATGTCAACGCAGTTAGCAAGAAGTTGATAAAACCATGCACCCCAACTCCTCAAAACCTCAAGATCTACAAGCTCTCATTTCTAGATGAGCTTTGCACACGAATGGAAGTGGGCGTCCTTCTCTTCTACTCATCAAAACCAAATCGAATTAGCCACTTGGAAGAATCATTGGCGAAAATCTTGGTCCAATTCTACCCTCTTGCTGGAAGATACATCAAGAAGGATCACACAGTTGATTGCAGTGATCGGGGCGCTGAGTTTGTCGAAGCAGAAGCTCTTGACGTCGAACTGATCCATCTGATCGCCGAAAGTAAAATGGAGAAACTAAATGTTCTCCTTCCACGCAAATCCCATGAAGTAGATGAAGCCATTGATCCACTGCTGTCGATTCAG…	Complete
Calam.02G135700.1	ATGAAGGTCAACGTAGTTAGCAGGAAGCTGATAAAACCTTGTACCCCAAGTCCCCAAAACCTCAAGCACTACAAGATCTCATTTACAGATGAACTTAACCCACCAATGAATGTGGGCGTCCTTCTCTTCTATCCAATATCAGAACCAAAACGAATTAGCCACTTGGAAGAATCATTGGCGAAAATCTTGGCCGAATTCTACCCTCTTCTTGGAAGATACATCAAGAAGGATGACTTCGTTGATTGCAGTGATGAGGGCGCTGAGTTTGTAGAAGCAGAAGCTATTGACGTCGAGCTGATCGATCTTGTCGGGAAAATTGAAACCGGGCAACTAAATGATCTCCTTCCTCATCAATTCGACCAAGTGGATGAAGCTGCTACGGATCCACTTCTGTCGATT…	Complete
Calam.02G135800.1	ATGAAGATCAATATAGTTAGCAGGAAACTGATAAAACCATGTATCCCAACTCCTGAAAACCTTAAAAAATACAAGTTATCATTGATGGATGAGCTTAATCCACCAATGAATGTGAGTGTCCTTCTCTTCTATCAATCAAAAGTAAAACGAATCAACTTGGAAGAATCATTGGCGAAAATCTTGGCCCAATTCTACCCTCTTGCTGGAAGATACATCAAGAGTGATCACTTGGTTGATTGCAGTGATCAGGGCGCTGAATTTGTAGAAGCTGAAGCCATTGACGTCCAGCTGATCGATCTTGTCGGCAAAATAACAATGGAGCCAATAAATGATCTCCTTCCAAGTCTATTTGGTGAACTGGATGAAGCTGCCACGAAGCCACTTCTGTCAATTCAGATC…	Complete
Calam.02G136900.1	ATGGAAAATAGCAGGGAGGAATTGGAGTTCAGAATCTTCAAATTGAGCTCAACTGACATCGCCAACCAAAAGGACAAGGCAAAAAGTTGTACCAATATCAATGCAAAAACTACAAGGATCAGCAGCTTTGGGGTTGTGGCGGCGCTTATATGGCGGTGCAAAGCCCTTTCCGCCAATATTGAACACAAGAAAGATAGGTTTTCGACTCTGCTCAACATTATTAACATAAGGCCAAGGGTAAATCCACCGCTGCCGCCTTCATACAGTGGCAATGCTGCGTTACCGTTGGGGGTGTCTGCCACCTTTGAGGAGCTGGAAAATGGGACTTTCTCAAAGCTCATGGAGATGATCTCAGAAGGAGCTAAAGAAATGACAGATGAGCATGTGAAGTCTGCGTTC…	Complete
Calam.02G137100.1	ATGGCAGCCCTCTCTCCAGTTCCTGCCTTAGAAGACCTTAAGGTCACGTTCCAAGACTGCTCCCTAGTATTCCCATCACAAGAAACTCAGAAAGAATCCATTTTCTTGTCGAACATAGACCAGATTCTGAATTACAATGTCTCAACAGCCCATTTCTTCAAGTCAAACCCAGATTTCCCCCCTGAAAAGGTTGCCGAAAGGCTCAAAATGGCACTGGAAAAAGTGCTGGTGCCGTATGATTTTATGGCTGGAAGATTGAAACTGAACCACAAGACAGGCCGCCTAGAGATTGACTGCAACGCAGCTGGGGCTGGCTTCGTCATAGCGTCTTCCCAGTTTTCGCTTGATGAGATAGGGAACTATTTGTTTTTTCCCAACTTAGGATTTCGGCAGCTAGCT…	Complete
Calam.02G138200.1	ATGGCAACCCTCTCTCCAGTTCCTTCCTTGCAAGACCTTAAGGTCACCTTCCAAGACTGCTCCCTAGTGTTCCCATCACAAGAAACTCAGAAAAAATCCATTTTCTTGTCCAACATGGACCAAATTCTGAATTACAATATCCCAACAGCCCATTTTTTCAAGCCGAACCCAGATTTCCCCCCAGAAAATGTGGCCAAAAGGCTCAAAATGGCACTGGAAAAAGTGCTGGTGCCATATGATTTTATGGCTGGAAGGCTGAAACTGAACCACAAAACAGGCTGCCTAGAGATCGACTGCAATGCGGCTGGGGCTGGCTTCGTTGTAGCTTCTTCCGAGTTTTCACTTGATGAGATAGGGAACTATTTAAGTCATCCCAACTTGGGATTTCGGCAACTTGCT…	Complete
Calam.02G138800.1	ATGAAGGTCAATGTAGTTAGTAGGAAGTTGATAAAACCATGCACCCCAACTCCCCAAAACCTTAACAAGTACAAGATTTCATTTAAAGACGAGCTTAACAGACCTATGAATGTCCGCATCCTCCTCTTCTATCCATCAAAACCAAAATTAGTACGCCATTTGGAAGAATCATTGGCGAAAATCTTGTCCCAATTCTACCCTCTTGCTGGAAGATACATCAAGAAGGATCACATAGTTGATTGCAGTGATCAGGGCGCTGAGTTTGTAGAAGCAGAAGTAGTCGATGTCGATCTTATTGCAGAAATAAACACAGAACAACTAAATGATCTGCTTCCACGACAATCGGACCAAGTCGATGAAGCAACCGATCCACTGCTGTCGATTCAGATCACAGAATTC…	Complete
Calam.02G141500.1	ATGATTAATGTCAACGTAGTTAGCAAGAAGTTGATAAAACCATGCACCCCAACTCCTCAAAACCTCAAGATCTACAAGCTCTCATTTCTAGATGAGCTTAGCCCACGAATGGAAGTGGGGGTCCTTCTCTTCTATTCATCAAAACCAAATCGAATTAGCCACTTGGAAGAATCATTGGCGAAAATCTTGGTCCAATTCTACCCTCTTGCTGGAAGATACATCAATAAGGATCACACAGTTGATTGCAGTGATGAGGGCGCTGAGTTTGTCGAAGCAGAAGCTCTTGATGTCGAACTGATCCATCTGATCGCCAAAAGTGAAATGGAGAAACTAAACGGTCTCCTTCCACGCAAATCCCATGAAGTAGATGAAGCCATTGATCCACTGCTGTCGATTCAG…	Complete
Calam.02G143000.1	ATGAAGGTCAATGTAGTTAGTAGGAAGTTGATAAAACCATGCACCCCAACTCCCCAAAACCTTAACAAGTACAAAATTTCATTTAAAGACGAGCTTAACAGACCTATGAATGTCCGCATCCTCCTCTTCTATCCATCAAAACCAAAACTAGTACGCCATTTGGAAGAATCATTGGCGAAAATCTTGTCCCAATTCTACCCTCTTGCTGGAAGATACATCAAGAAGGATCACATAGTTGATTGCAGTGATCAGGGCGCTGAGTTTGTAGAAGCAGAAGTAGTCCATGTCGATCTTATTGCAGAAATAAACACAGAACAACTAAATGATCTGCTTCCACGACAATCGGACCAAGTCGATGAAGCAACCGATCCACTGCTGTCGATTCAGATCACAGAATTC…	Complete
Calam.03G066300.1	ATGATGGAGATTAAAATTGAAGTAATCTCCAGAGACACCATAAAGCCATCTTCTTCAACCCCAAAGTCACTGCAAAAGTACCAGCTTTCATTTCTTGATCAAATAGCTCCACCCTTTTTCATGCCCCTGGTTTACTTCTATCCAGCAGATAGCAAACTTTCTAACTCCGACAAATCAAACCAGCTGAAGAAGTCTTTATCAGAAGTCCTGTCAAGATTCTACCCCCTGGCGGGCCGCCTCGTCGACGATTTATACGTCGACTGCAACGACCATGGTGCACCCTTTTCCGAGGCTGAAGCTAATTGTAATCTTTTACAAGTCATCACGAACCCAATCCCGAGAAATATGAACAAATTTCTTCCCCACAAATTGGATGACGTGCAAAATCTTGGCATGGCT…	Complete
Calam.03G198400.1	ATGGCTGTCTATCCTGCAGTTTCAATAACAAAGTCCATTTCAGTGTACCCAAAAGTGTTTTTGGACCCCCAGAAAACCCTCGTTCTGTCTAATTTAGATAGACAGTGTCCAACTCTTATGTATATGGTTTTCTTTTACAAATCCTCTCACCAAGATTTGAGCTTTGATTCTGTTTTTAGCCGGCTTAAAGCCAGCTTGGAAGCCACACTTTCGATCTGGTATCCAGCTGCAGGTAGGCTGAGCTTGAGCTGTCCTGATCATCCTGATCATGATGGCAAGATGAATATATGGTGCAACAATGCTGGTGCAGTTCTTATTCAGGCTGTGACTCAAGCCCAGATTTCTGAGCTTGGAGATCTTTCTATCTACAATGATTTCTTTGAGAATTTGGTTTTCAAG…	Complete
Calam.04G212200.2	ATGGCCGCCATCCCCAAATCCGCCACCATCCTCGAGAGCTGCCTCGTCGCGCCACCAGCCGACGGCGAGGCGGCGGAGGAGCAAACCCTTCATCTTACGTTTTTCGACATGGGATGGCTGCACTTCCATCCAATCCAGCGTCTTCTCTTCTACCAATTCCCCTGTTCCAATACACATTTCCTGGAAACCATTATTCCAAGTTTCAAAAAATCCCTTTCCCAAACTCTCAAACATTTCCTTCCATTGGCAGGCAACTTAATCTATCCACTTAACTCAGGAACAATACCTGAACTTCGGTATGTGCCTGGTGACTCAGTTTCTGTCACCGTCGCTGAGTCTAGTGAAGCTCATGATTTCAGTTACCTGACAGGAAGCCATCCTCGGGTTGCCGATGAATTC…	Complete
Calam.04G212400.1	ATGAATACCACCACAAAAAGGGTCAGCGTCCTCGAGAGCTGTGGCGTTGCGCCGCTCGCTGCTGCCGGCGAGGCGGCGGAGCAGCGGCTTCCTCTGACATTCTTCGACATGTTATGGCTGTACTTCCACCCAATCCAGCGTCTTCTGTTTTATCAATACCCCTGCTCCACCACTAATTTCTTGGAAACTATAGTCCCAAATCTCAAAAAATCTCTCTCCCAAACTCTGAGACATTACCTTCCCCTGGCAGGGAACTTATTCTATCCCCTGGATTCGGGCATGCCCGAATTGCGCTATGTTTCCGGGGATTCAGTAACTGTGACCTTTGCGGAATCGGGTGAAGCTCTTGATTTCAACTACTTGACGGGTAACCAAGCCCGGGAAGCAGATGAGTTACAT…	Complete
Calam.05G168200.1	ATGAAAATGGAATACTCAAATGGAACTGCAGAGATATACCCATACCCAAATGAGGTTGCAAAAAAGAAACTCTTTTCACCAGCAACAAGAGAACATGAATCAGAGAAGGAACACTACATAAATGGAGATTCAGTGAAAGAATCTGCATTTTCTCTGGCGAAAATCGACACAGTTCGAGTTCTTCCCTCTGAGAAAAATCCAACTCCAACGGGATTATACATGCTGTCAAACCTGGACCAAACAGTTCCCTACCCCATTGAGGTTATATCTGCATTCCAAAGAAACAGCTATGATATTGTTGATGTTGGTGAAATTCTGAAGAAGTCACTGGGAAAAGTCTTGGAGGAGTATTATCCCTTAGCAGGTAGGCTGAAAGTGGGCTGTGATGGAAAGATGGTG…	Complete
Calam.05G168400.1	ATGTGTAAGTGCACTTCCAATTTCAGGAAAATGGAATACTCAAATGGAACTGCAAACCCATACTCAAATGAGGTTGCAAAAAAGAAAGTCCTTTCACCAGCAACAAAAGAACATGAGTCAGAGAAGGAACACTACATAAATGGAGATTCAGTGAAGGAATCTGCATTTTCTCTGGCGAAAATCGACACGGTTCGAGTTCTTCCCTCTGAGAAAAATCCAACTCCAAAGGGATTATACATGCTGTCAAACCTGGACCAAACAGTTGCCTGCCCCATTGAGGTTATATCTGCATTCCAAAGAAATAGCTATGATATTGTTAATGTTGATGAAATTCTGAAGAAGTCACTGGGAAAAGTCTTGGAGGAGTATTATCCCTTAGCAGGTAGGCTGAAAGTGGGC…	Complete
Calam.06G119000.1	ATGAAAGTGAAAATAGGAAGCTCAAAGCTTGTTAAGCCTTTCTATGAAGGCAACTCTCCTCCAACTACAGACTACATTATTCCCCTATCTGTCTTTGATAAGGTCACCTATGACCAACATGTAGCTGTTATTTATGCTTATCGCCCTCCAACCCCACCCAATGCAACGATAGAGCTAGGCCTGAGAAAGGCGTTAGCCGTGTATCGTGAATGGGCGGGGAGGCTCGGGAAAGATAGCATTAATGGTGATCCTATCATTCTTCTCAACAACGAGGGTGTTAGGTTTGTGGAAGCATCAGTTGATCGTGCTCTCGATCAAACAGTGACTTTCAGACCTTCAGCGTCTTTGTTGAGCCTCCACCCTAGCTTGGAGGGTGCGGTGGAGCTCGTTCAAGTTCAA…	Complete
Calam.06G149100.1	ATGGCTCCTAATGGGAAAATAACACCATTCTTTCTCACCAGGAAAAATATCGTGCTTGTGAAACCCACAGAGCCCACACCATCAGAAATTCTTTCTTTCTCCACCATCGACAATGATCTCAATCTTGAATTCCTCTGTCAATCCATTTATGTTTATCGTCCAAAATTTTCTGTTTCTGTCAATGAAAATGGCAATCATGAAACGAGAGATGAACCTTCTTCAGACCCTGCTCTTGTACTCAAACAAGGCCTTTCCAGGGCCCTGGTTTACTACCATCCCCTGGCGGGGAAACTCAAGAGACAGGCCGATGGAACGCTTCGAATCACTAGTAATGCTGATGGTGTGCCTTTCGCTGAGGCAACCGTGGATTGCAGCCTGGATTCTCTCAATTATCTTGAT…	Complete
Calam.06G149200.1	ATGGCTTCTAATGGGAAAAAAACACCATTCTTTCTCACCAGGAAAAATGTGGTACTTGTGAAACCCACGGAGCCCACACCATCAGAAATTCTTTCTCTCTCCACCATAGACAACGATCCCAATCTTGAAATCCTCTGTCAATCCATTTATGTTTATCGTCCAAAATTTTCTGTTTCTGCCAATGAAAATGGCAATCATGATACAAGAGATGAAGCTTCTTCTGACCCTGCACTTGTACTGAAAAAGGGACTTTCCAGGGCCCTGGTTTACTACCATCCCCTGGCGGGGAAACTCAAGAGACAGTCAGATGGAACGCTTCGAATCACTTGTACTGCTGATGGTGTGCCTTTCGCTGAGGCAACCGTGGATTGCAGCCTGGATTCTCTCAATTATCTTGAT…	Complete
Calam.06G152700.1	ATGAAAGCCCATGTGCAAGTAACCTCCAAAGAGATGATCAAGCCCTCGTCTGAAACTCCTCACCACCTGAAAAAGTTTAAGCTTTCATCATATGATCAATTAGAACCCCTGATTTATGTTCGCCTCATATTCTTCTACCAAGCTGACGAATCAAAAGGCTTGATCACCAGCTCCAGCCATGTCCAAATATCAAAACACCTGAAAAAATCCCTGTCAGAAACTCTAACTTTCTTCTACCCATTAGCAGGAAGGATTCAAGATGATCTCTTCGTTGATTGTAATGAACGAAGGTACTTCGTTCATTCTCACCTCATGGATCCCATTCAAGAACCCGACATAGAAGAGTTGAAGAAGTACCTTCCACTGGATCCAACTACTGTAGGCTCCCCTGGTGAAGGA…	Complete
Calam.06G213000.1	ATGGAAGCTCGTGTGCAAGTAATCTCCAGAGAGATTATCAAGCCTTCATCTGAAACTCCCAATCACCTCAGAAAGCTGAAACTTTCATACCTTGATCAATTAGCACCACCTGTTTATTTTCCCCTAGTCTTCTTCTACCAAGCCGATGAATTAAGAGGCCTGAATATCTCCAACCATCTTCAAATATCTCAACAGTTGAAACAATCCCTCTCACACACTTTACCTTCATTCTATCCATTAGCAGGAAGGATTAATGAAGATAATCTCATCGTTGATTGCAATGATGAAGGTGTTGAGTTCATCGATGCTCGAGTTCATGCTCAACTCGTGGATGCCATAAAAGACCCCCCCATGGACGAGTTGAAGCAGTACCTTCCACTAGATCCTACTATTATTAAT…	Complete
Calam.06G218300.1	ATGGAAGCTTGTCGTGCGCATGTAATCTCCAGAGAGATTGTGAAGCCCTCATCTCAAATTCCCAATCACCTCAAAAAGTTCAAACTTTCATCCCTGGATCAATTATTGCCCCCTTTTTATATTCCCCTCATCTTCTTCTACCAAGCTGATGAATCAAGAGGATTGACTAGCTCTAACCAGGTCAAAATATCTCAACAGTTGAAACAATCCCTGTCGGATACTTTACCTTCATTCTACCCATTAACGGGAAGGGTCGAAGATAATTTCGTGGTCGTTGATTGCAACGACGCTGGTGTTGAGTTCATTGATGCTCGAGTTCATGCCCAACTCATGGATACCATACAAGATCCCAGCATGGAGAATTTGAAGCAATACCTTCCAATGGATCCTCCTTCTTCA…	Complete
Calam.06G218600.1	ATGGAAACTCGTGTGCATGTAATCTCCAGAGAGATTGTCAAGCCCTCATCTCAAACTCCCCATCACCTCAAAAAGTTGAAACTTTCATACTTGGATCGATTAGCACCCCCTGTGTATGTTCCCCTCATCTTCTTCTACCAAGCTGATGAATCAAGAGGCTTGACTAGCTATAACCATGTCCAAATATCTCAACATTTGAAACAGTCCCTGTCAGATACTTTACCTTCATTCTACCCATTAGCAGGACGGGTCCAAGATAATTTCGTCGTTGATTGCAACGATGCTGGAGTTGAGTTCATCGACACTCGAGTTCATGCTCAACTCATGGATGCCATACAAGATCCCAACATGGAAGATTTAAAGCAATACCTCCCAATGGATCCTACTTCTGTATGCGGC…	Complete
Calam.07G049000.1	ATGCCTTCTTCTTCGGTAGTCGTGGTTTCAAAATGCACCATATACCCCGATCACAAGTCGACCATCAAATCCCTTAAGCTATCAGTATCTGATCTTCCTATGCTCTCCTGTCAGTACATCCAAAAGGGTGTTCTTCTCCCTCTGCCGCCTCTCTCCTCCGCTGACCTTCTCTCTCTCCTCAAACTAACTCTCTCTAAAACGCTGTCTCACTTCCCCGCACTCGCTGGTCGGCTGCACACTGACGACGCCGGCCACGTCCACATCGTCTGCAATGACTCCGGCGTTGATTTCTTCCATGCCAAGGCGCCGCACCTCTCCACCGCCGCCCTGCTTCCGCCTCCCGATTGCGATATCCCACTGGCATACCGCCGGTTCTTCCAATTTGATAACACGCTCAGC…	Complete
Calam.07G141300.1	ATGGATTCCGGCGGTTTTCAGGTGACGGTGAAGCGGAGCGAGGTGGTAGCCGCCGTGCTACCGGTGCAGGAGCACTGGTTGCCCATGTCAAACCTGGACTTGCTTCTGCCACCCCTTGACTTTGGAATCTTCTTTTGCTACAAGAAAATTAGAAATCAAGAAAACCTTTCGCCGGAAAATATGGTGGTGGCGCTGAAGAAGTCCTTAGCCCAAGTGCTAGTATCCTTCTACCCATTCGCCGGAGAAATCGTGCAAAACCGCCACGGCGAGCCTGAGATTCTCTGCAACAATCGTGGGGTGGATTTTACACATGCCTATGCTGATGCTGAGCTGAAAGACATAGATTTTTATCGACCAGATGTGTCTGTTCATGGGAAACTTGTTCCTGTTAAGATGCAT…	Complete
Calam.07G169100.1	ATGAAGATGCTGGAGCAGTGCCGGATCACGCCACCAGACGCGGTGGCGGAGCTATCATTGCCTTTCACTTTTTTCGACATGTTCTGGCTGGACTTCCAACCAGTTCGGCGCCTCCTTTTCTATGAATTTCCATGTTCCAAATCTGAATTCGTCGACAGAATCATTCCCAATGTGAAACGCTCTCTGGCGCTCGCTCTCAAACACTTTCCTCCATTTGCTGGCCATTTTGTATATCCTTCAGGCCCTGAAACGCCAGAAATACAGTGCAAGAATGGGGATTCGGTTTCAGTAGTATTTGCAGAATCCCACGATGATTTCAGTTATTTCATCGGAAATCATCCCCGCGAAGCTGATAAATTCTACCCTCTTCTCCCTGAATTGCCGCCTGTTGACCATGTT…	Complete
Calam.07G169400.1	ATGAACATACTGAAGCAGTGCCGGATTGCGCCACCAGACGCGGAGGCGGAGCTGTCCTTGCCTTTAACCTTTTCCGACATGTTCTATCCGCACGTAGACCCAATTCGGCGCCTCCTTTTCTATGAATTTCCGTGTTCCAAACCTGAGTTCGTGGAGAGAATCGTTCCCAGTGTGAAACGCTCTCTGGCCCTCGCTCTCAAACACTTTCCTCCATTTGCTGGCCATTTTGTGTATCCTTCAGGCCCTGAAATGCCAGAAATACAGTGCAAGAATGGGGACTCAGTTTCAGTAGTATTTGCAGAATCCCACGATGATTTCAGTTATTTCATCGGAAATCAGCCCCGCGATGCTGATAAATTCTACCCCTTTCTTCCTGAATTGCCGCCTGTAGTCCATGTT…	Complete
Calam.07G169600.1	ATGGTGACTTTCAAGGCTACTCACATAGTACGGCCGGCGGAGCCGACCCCAGATGAGATTATGTACTTAAACGCCTGCGATCAAATCAAAGACATAACTCACACGCCAACTATCTACTTCTACAGACATTCCCCCGCTTTGGACGCCGGAGATGCTATTTCCCGGCTGAAAGATTCCCTCAGCAAGGCCCTGGTGCTGTTTTACCCGCTCGCCGGGCGGCTGAACTGGGCGGCGGAAGGCGGCAGCAGGGTTGAGCTCCACTGCAACGGCAAAGGAGTCCCGATTTTCGAAGCGGAGTCCGAGGCGGCGGTGGAGGATTTCGGCGATTTCACCCCTACTCCGGCGATCCAGGCGTTGATTCCGTCGGTGGATTATACGACTCCCGTTGATGAGATCCCT…	Complete
Calam.07G169700.1	ATGGTAACTTTGAAGGCTACTCACATTGTACGGCCGGCGGAGCCGGGGCCGAACGAGATTATGTACATAAACTCTTGTGATCAAATCAAAGACATAACCCACACCCCAACAATTTACTTCTACAAGCATTCCACCAAGTTGGAAGCTGAAAATGCTGTCTCCATACTGAAAGACTCCCTCAGCAAAGCCCTGTCGCAGTTTTATCCGCTGGCGGGGCGGCTGAGATGGGCGGAGGAGGGCGGCAGCAGGGTGGAGCTCCACTGCAACGGAAAGGGTGTCCCGATTTTCGAAGCGGAGTCGGAGGCGGCGGTGGAGGATTTCGGTGATTTCACACCAACTAATGCAATCCAGGCCCTGATTCCGTCGGTGGATTACACCACTCCGATTGATGAGATACCT…	Complete
Calam.08G129200.1	ATGGCTCATTGGGTTCAAGAACTTCATTTTCCTCAACTAGAAATTCCTATAACCATTGACAGAATAGATCCTGTCTTGTCTGATTGTTACTCTGCTGCACGAAACCAAGATACTCTTTACCTCTCTAATCTCGATGACATGATTGGGGTGCGCGTTTTCACTCCAACAGTGTATTTTTACCAATTGAAAGGTTTGATATCCCACGACAAACCTATTTTTCAAATACTTAAAGATGCTCTTAGGAGGGTTTTAGTGCCTTATTATCCTTTCACAGGTAGAATAAGAGAGACACAGAATGGCAAGCTGGAAGTTTTCTTTGGCCCCGACCAAGGTGCTCTGCTAGTTGAGGCCCACTCTGATGTGGCCTTAGCAGATCTTGGAGATTTATCAGTGCCAAAT…	Complete
Calam.08G184200.1	ATGAAGGTCAAGATAGGAAGCTCTAGGGTAGTTAAGCCTTTCTACCAAGGCACTCCTCCTCCTACATCGGATTGCATTTCTCTATCTATCTTTGATAAGGTCACGTATAACCAACATATAGCTGTAATTTACGCTTATAGCCCTCCAACGCCACCGAATGCAACCATAGAGTTAGGGCTCCGAAAGGCATTGGCCGTGTATCGGGAATGGGCTGGAAGGCTTAGGAAAGACAACGATGAAAACCCTGTTGTTCTTCTCAATGATGAGGGTGTTAGGTTTGTGGAGGCATCGGTTGATTCTAAGCTCGACCATACAGTGCTTCTCAAACCTTGTGCGTCTTTGTTAAGCCTTCACCCTAACTTGAAGGGTGTGGTGGAGCTCGTTCAAGTTCAACTCACG…	Complete
Calam.08G184300.1	ATGAAGGTGAAGATAGGAAGCTCTAGGGTAGTTAAGCCTTTGTACCAAGGCACCCCTCCTCCTACATCGGATTATATTCCTCTATCAGTCTTTGATAAGGTCACGTATGATCAGCATTTAGCCGTAATTTACGCTTATCGCCCGCCAACCCCAACGAATGCTACTATAGAGTTAGGGCTCCAAAAGGCATTGGCTGTGTATCGTGAGTGGGCGGGGAGGCTTGGGAAAGATAACAACGGAAACCCTATTATTCTTCTCAATGATGAGGGTGTTAGGTTTGTGGAGGCATCGGTTGATTATGGGCTCGATCAAACAGTAATTTTGGGACCTTGTGCGTTTTTGTTAAGTCTTCACCCTAATTTGATGGGTGTGGTAGAGCTCGTTCAAGTTCAACTCACG…	Complete
Calam.09G002300.1	ATGGAATTCTCTGTTACCAGAATAGCTCGAGGCTTGGTTGCACCATCAGGGCCAACGCCATCAGACGTGCTTGAATTATCAGTGGTTGACAGACTACCTGTCCTACGTTGCAATGCTCGAACACTGCACATCTTTAGAAATGGACCGGGGGCAGCACAGGTCATACGTGAAGCCCTGTCCAAGGCATTGATTCCTTATTATCCTCTGGCAGGGAGGTTACATGTTTCTGATCAGAATGAGCTTCAAATTGCTTGTTCTGGAGATGGTATTTGGTTTGTGGAGGCATTGACTGATTGTACCTTGGATGCAGTCAATTACATTGACGATGCCATGTCAATCCCATATGAGAAGCTCCTGCCTACTCCGCCGCAAGACACTGATGGCCTCGATCCTCTGGTG…	Complete
Calam.10G129100.1	ATGGCACTAACTTTCTCAGTAATTCACAGAATACCAGAACTCATAGTCCCTGCAAAACCCACTCCTCATGAAATCAAAGCAGTATCTGATATAGATGATCAAGAAAGCTTAAGGATTCATTATCCCATAATCATGTTTTACAAAAACAGTCCTTCTATGGAAGGATTGGATCCTGTCAAGGTCATAAGAGAAGCACTAGCTAAAACACTTGTATATTACTATCCCTTTGCAGGTAGGCTCATTGAAGGGCCTGATCATAAGCTAATGGTGAATTGCACGGCGGAAGGGGTGGTTTTCGCGGCGGCCGATGGTGGTGTCAGTCTTGATCAACTCGGCGACACGGTCCTGCCGCCGTGCCCGGAATTGCTTCTATGTAATGTACCAGGCTCTGATGGTATG…	Complete
Calam.11G061700.1	ATGACCATGGGTATCGAAATCATTTCTGTGGAAAGGATTAAACCATATTCTCGAACTCCAAATCACCTCAGAAACTTTAAGTTGTGCTTATTGGATCAGCTCGTTCCTGCTGCCTATGCACCGATTGTCCTCTTTTATCCGAATCATGATGATGCCAGCCATTTTGAAGTTCTTGAAAGGTTAGCTTTGCTTAAGAAATCACTATCAGAAACTTTAACGCGATTCTTCCCACTTGCAGGCACGATCAAAGACGATCTTTCAATTGATTGTGATGATCAAGGAGCTTGTTTTACCACGGCAAAGGTTAAATGTTGCCTAAATAACTTTCTTGAAAGCCTTGATCTTAAGTTGATCGCTCGGTTTCTCCCCAGTGGACTGACCAGCAGTGGATTCTGTGTG…	Complete
Calam.11G062400.1	ATGAAAATGGAGGGGGAAATAGTTTCAAAAGAAAACATCAAGCCCTCTTCACCAACACTTCATGGCGAGAAAACCCACAAGCTTTCTTTACTAGATCAGATTGTTCCACCTATATTTGTTCCTCTAGTGTTATATTTTCCTAACCTGGAAAATATACCCAAGAATGCTGATGAATTCATTTCTCAAACCACACAAATCCTGAAGCAATCACTGTCAGCAACTCTAACTCGCTTTTATCCCTTAGCAGGAAGAATCAAAGATGGTTTATCCATCGATTGCAACAACGAAGGCGTCCTTTTCGTAGTCGCCAAATTCAATTATCGCCTGTCAGATTTCCTGAAAAACCCTGACCCGCAAGCCTGTCGGGGTCACATTCCGAGTCAACTCACTTGGGCTGAG…	Complete
Calam.11G062500.1	ATGAAAATCGAAGGGGAAATAGTTTCAAAAGAATGCATCAAGCCCTCTTCACCAACACCTCATGACAAGAAAATCCACAAGCTTTCTTTACTAGACCAAATTGTTCCACCAATCTTTGTTCCCCTGGTGTTGTATTTTCCTAATCTGGAAAATATATCCAAGAATGCTGATGAATTCATTTCTCAAACCACACAAATCCTGAAACAATCACTGTCTTCAACTCTCACTCATTTTTATCCCTTAGCAGGAAGAATCAAAGATACTTTGTCCATCGATTGCAACGATGAAGGCGTCCTTTTCGTCGCTGCCAAGTTCAATTATCGCCTGTCGGATTTCCTGAAAAACCCTGACCCGCAAGCCTGTCGGGGTCACATTCCGAGTCAACTCACTTGGGCCGAA…	Complete
Calam.11G110900.1	ATGTTAAAATCTCCTCAAATACCTGATTGTGTCTACGAAAACCAGCCCATATTAATCTGCCCCAATAGCCCAACTCCGAAGCACACACTCTATCTTTCCAATCTTGATGATCAGAAGTTCCTCAGATTCTCAATCAAATATCTCTATGTTTTCAGAAAATCTGTCAACACAGAAACCCTTAAGGACTCGCTTTCTAGGGCTCTCGTTGAGTATTACCCATTGGCAGGGAGGTTAGGAAGATGCACTGAAGACGATGATCATGATAAGCTTGAAATTGACTGCAATGGAGAAGGTGCTGTTTTTGCAGAAGCAAACATGGATTTAAGTGCCGACGAGTTTCTTGAATTTGCAAGAAAGCCAAACAGGTGTTTGAGAAAACTGCTGTACAGAGTTGAAGCT…	Complete
Calam.12G067400.1	ATGAAGATCAACGTGAAGGAGTCAACGTTGGTGAGGCCGGCGGCGGCGACGCCGTGCGCTAGCCTTTGGAACTCCAACGTCGACCTGGTGGTGCCCAACTTCCACACCCCAAGCGTCTACTTCTACCGCCCCACAGGGGAGGCCAACTTCTTCGATCCGGCGGTGCTGAAGGCGGCGCTCGGCCGCGCCCTGGTGGCGTTCTATCCCATGGCGGGGAGGCTGAAGAGAGATGAAGACGGCCGCATTGAGATAGACTGCAACGCCGAGGGAGTGCTCTTTGTGGCGGCAGAGTCCGACGGCGTGGTGGATGATTTCGGGGATTTTGCTCCGACGCTGAGGCTCCGCCGCCTCATCCCGGAGGTGGATTATAGCAAGGGGATTTCGACCTACCCCCTTTTG…	Complete
Calam.12G154400.1	ATGACAAGAATTGATGTGATATCTTCATGTCTTGTTGGAATGGCAGGCAATGGAAGCTCCATGTCAAGAATGGAGCTAACTCCATGGGATTTGCAATTACTCCCACTGGACCCTATTCAGAAAGGGATTTTATTTCACAAGCCTGAATCCCAAGAACTCCAAAGCACCCTTATTGATCACCTCAAAAACTCACTCTCCCTTGCACTAGATTTCTTTCCTCCACTCGCTGGCCGCCTAGGCACAATTCAAAACGATGATGATACGATGAGTTTCTTCGTCGACTGCAATAATGCAGGAGTTGAGTTTGTTCATGCAGTCGCTGGTGCTGTGTCTGTGTCTGACATCTTGGAACCAAAGTACATACCTAAAATAGTCTCTTCTTTTTTCCCACTAAGTGGA…	Complete
Calam.12G154500.2	ATGGCGAGAATTGATGTTATATCTTCATGTCTTGTTGGAATGGCAGGCAATGGATGCTCCATGTCAAGAATGGAGCTAACTCCGTGGGATTTGCAATTACTCCTACTTGGCCCTATTCAGAAAGGGATTTTATTTCACAAGCCTGAATCCCAAGAACTCCAAAGCACCCTTATTGATCACCTCAAAAACTCACTCTCCCGTGCACTAGATTTCTTTCCTCCACTCGCTGGCCGCCTAGGCACAATTCAAAACGATGATGATACGATGAGTTTCTTCGTCGACTGCAACAATGCAGGAGTTGAATTTGTTCATGCAATCGCTGGTGCTGTGTCTGTGTCTGACATCTTGGAACCAAAGTACATACCTAAAATAGTCTCTTCTTTTTTCCCACTAAGTGGA…	Complete
Calam.12G154600.1	ATGTCAAGAATGGAGCTAACACCATGGGATTTGCAATTTCTCCTACTTGACCCTATTCAGAAAGGGATTTTAATTCTCAAGCCTGAATCACAAGAACTCCAAAAAACCCTCATTGATCGCCTCAAAAATTCACTCTCCCGTACGCTAGACTTCTTTCCCGTACTCTCCGGCCGCCTAGGCACAATTCAGAACCATGACAACACGACGTGTTTCTTCGTCGACTGCAACAATGCAGGAGTTGAGTTTACTCATGCTGTTGCCGCTGCTGTGTCCGTGTCCGACATCTTGGAACCAAAGTACATACCTGAAATAGTCTCTTCTTTTTTCCCACTAAATGGAATTCCCAACTGTGAAGGCGTTTCCAAGCCTTTGCTCGGGGTACAAGTCACTGAGCTTGTG…	Complete
Calam.12G155100.1	ATGGCGAGAACTGACGTGATATCTTCATGTCTTGTTGGAATGGCAAGCATTAATCCAACTCCAATGTCAAGAATGGAGCTAACTCCATGGGATTTGCATTTACTCCTAATTTCCCCTATTCAGAAAGGGATTCTATTTTACAAGCCTGAATCTCAAGAACTTCAAAAAACCCTTATTGATCACCTCAAAAACTCACTGTCCCGTACACTAGACTTCTTTCCCCCACTCGCCGGCCGCCTATGCACCATTGAGAACGATGATAACACGACATATTTCTTCGTCGACTGCAACAATGCTGGAGTTGAGTTTACTCATGCAGTCGCTGTTACTGTGTCCGTGTCCGACATCTTGGAACCATCGTACATACCCGAAATAGTATATTCCTTTTTCCCACTTAAC…	Complete
Calam.12G155400.1	ATGGCGAGAATTGATGTGATATCTTCATGTCTTGTTGGAATGGCAAGCAATGCAACTTCCATGTCAAGAATGGAGCTAACTCCATGGGATTTACGATTACTCCCACTTGAACCTATTCAGAAAGGGATTTTATTTCACAAGCCTGAATCCAAAGAAATTAGTAAAAACATTATTGATCGCCTCAAAAACTCACTGTCCCGTACCCTAGACTTCTTTCCTCCACTCGCCGGCCGCCTAGGCACCATTGAATACGATGATAACACGTCGTCTTTCTTCGTCGATTGCAATAATGCAGGAATTGAGTTTACTCATGCAGTTGCTGGTGCTGTGTCCATGTCCGACATCTTGGAACCAAAGTACATACCTGAAATAGTCTCTTCCTTTTTCCCACTTAACGGA…	Complete
Calam.12G187700.1	ATGGAGAAGGGTGGCAGCAGCAGCAGCAGCAATGGGTTTGAACTAATTACTGTGAAACAAGGGGAGCCAACTGTGGTCCCTCCAGCAGAGGAAACAGACAAGGGTCTCTACTTCCTGTCTAACCTGGACCAGAATATCGCGGTTATAGTTCGAACGATTTACTGCTTTAAATCGGACAAGAAAGGCAATGAGGATGCTGTTGGAGTGATCAAGGATGCCCTGTCGAAGGTTCTCGTGCACTACTACCCGTTGGCGGGGCGCCTTACGATCAGCCCAGAAATGAAGCTTATAGTGGATTGCACAGGGGAAGGTGCTGTGTTTGTTGAGGCTGAGGCAGATTGTGAACTCGAACAATTAGGAGACATCACAAAGCCTGATCCAGTCACTCTTGGGAAGCTC…	Complete
Calam.13G070900.1	ATGGTGAGTGAAAAGATAGCCAAAGAGATGATCAAACCATCTTCTCCAACTCCATCACATCTCAGAAAGCTTCAGCTATCCTTTCTAGACCAGCTATCCCCACCCACTTATATTCACATCATTCTCTACTTCCAAGCTTCTCATCATCACCATGATTCCGGCGAGACGTCGCGAAAGCTCAAACGATCATTATCCGACGCTTTAGCCATATATTATCCGCTCGCCGGCAGACTCCGGGAGAATTCTTGGGTCGATTGTAACGACGCCGGTGCTGAATACGTAGAAGCTCGGTTTAACGACGTTCGAATCTTGGACGTCGTAGAAAATCCCCGGATGGAGGAGCTGAAACAGTACGTTCCGGCGGCGCCCTCAACAGGCGGAGACATACCTCTGGCCGTC…	Complete
Calam.13G102200.1	ATGGCAATCAAGCTTGAGCACTGCCAAATTCACCCTTCACCAGGCACTGATCAAGAACTATCCCTCCCACTAACACATTTTGACATACCATTTTTACAATCTGATCCCACTCAAAGGCTGATTTTTTTCAGTTTCTCCTGCTCAAAATCCCATTTCCTGGAGACCATTGTTCCAGGCCTCAAGAAATCTCTTGCCAACACCCTCACACATTTTCTTCCACTCGCTGGAAACATAATCCTCCCCTTAAACTCAGGCAGACCCGTAAATCGTTACGTTTTCGGGGACTCAGTTTCTCTAACAATTGCTCAATGTGATCAAGATTTTAATTATCTCACAGGAAACCATCAAAGAGTAGCCGATGAATTCTACGCCTGTGTCCCTCAGTTGCCACACGCCAGC…	Complete
Calam.13G140100.1	ATGTGCATGAAAAGAGATCTTGAGGTGAAGGTGACCAAAACTGAGGTGGTGGCGGCGGCGTTGCCGATGCAAGAGCACTGGTTGCCGCTTTCCAACCTCGACTTGCTCTTGCCGCCGGTGGACTTCGGTGTTTTCTTTTGCTACAGTTACAGGCCCAGAGAACTGTCTTTTGGCCATATAGTTGGCGTTCTGAAGAAAGCCTTGGCACAAACTTTGGTTTCATACTATGCATTTTCCGGCGGGCTGGTCAAGAACAGTGCCGGTGAGCCGGAGCTTCTCTGCAACAACAGCGGCGTAGATTTCGTCGAAGCCTTTGCCGACGTTGAACTGGAGGATCTTAATTTGTACAATCCTGATGAGAGCGTTGAAGGCAAGCTCGTTCCGGAGAGAAACCGCGGC…	Complete
Calam.14G160700.1	ATGGTTTCGCAATCTTTGCCTCTGGTCTCTAAATGCATGGTTTTTCCTGATGAAAAATCCACTTTGGGTGAGCTTAAGCTCTCAGTTTCAGACCTTCCAATGCTCTCCTGTCACTACATTCAAAAAGGCTGTTTGTTTACGCGGCCGCCGTTTCCTATTTCAGAGCTCATTTCTCTGCTCAAACGCAGCCTTTCTCAGGCGCTCACCAATTTCCCGCCGCTCGCCGGCCGACTCACCACCGACTCGAATGGTTATGTTTATATAACCTGCAATGGCGCGGGGGTGGATTTCACTCACGTCAATGGGTCGCATATTTACGTTGGGGATTTGCTGGGGTCCGCTGACGACGACGTGGCGGAAGAGTTTAAGGGGTTCTTCGCTTTTGATCAGATGGTGAGC…	Complete
Calam.14G164700.1	ATGGAAATCGAGATGATTTCAAGGGAGAAAATCAAGCCCAAATCACCAACCCCTGATCACCTGAGAATTCATAAGATTTCCCTCCTAGATCAGATCATCCTTCCTATCTACACCCCTGTAATCCTCTATTTTGCTCCAGACTCAACTTCCAACAATGTTGATGAATCCATACAGCTTCTAAAGGATTCACTTGCTTTAACTCTTACCACCTTTTACCCCTATGCTGGGGTCATTAAAGATGCTTTGTCTGTGGATTGCAATGATGATGGCCTTCCATTTTTGGTAACCAAAGTTAAATCCCAAATGAGAGATTTTCTTGAACACCCTGAGACGCTGTTGATCAAGAAGTTCCTTCCCAGTGAGTTCAGTTGGATGGAATTTCCAGGCCCAGGTTCAAAT…	Complete
Calam.14G169100.1	ATGGAAATCGAGATGATTTCAAGGGAGAAAATCAAGCCCAAATCACCAACCCCTGATCACCTGAGAATTCATAAGATTTCCCTCCTAGATCAGATCATCCTTCCTATCTACACCCCTGTAATCCTCTATTTTGCTCCAGACTCAACTTCCAACAATGTTGATGAATCCATACAGCTTCTAAAGGATTCACTTGCTTTAACTCTTACCACCTTTTACCCCTATGCTGGGGTCATTAAAGATGCTTTGTCTGTGGATTGCAATGATGATGGCCTTCCATTTTTGGTAACCAAAGTTAAATCCCAAATGAGAGATTTTCTTGAACACCCTGAGACGCTGTTGATCAAGAAGTTCCTTCCCAGTGAGTTCAGTTGGATGGAATTTCCAGGCCCAGGTTCAAAT…	Complete
Calam.15G021100.1	ATGGCGATCGACATTTTGGAGCACTGCCAGGTTGCGCCCTCAACAGGTGCAGCCACCGAGCAATTGCTCCCACTTCTACATTTTGACATTGTATGGCTTCGTTTCCATCTTATGGAAAATCTCATCTTTTACAGTTTCCAATGTTCAGAATCACATTTCTTGGACTCCATTGTTCCAAACCTCAAGAATTCCCTGTCCCTCACTCTCAAACATTTTCTTCCACTAGCAGGCAAGATCATCTTTCCTCTCAGCTCAGGTATGCCTGTTTCTCATTATGTTGCCGGGGAGGACTCCATTTCCCTGACAATCGCTCTGTCAGATGTTGATTTCATTCACCTGACGGGGAATCATTCCAGGGGTGCTGATGACTTCCGTGACTTTGTCCCTCAGTTGCCGCCG…	Complete
Calam.15G137100.1	ATGAAAGTCACAGTGAATCGTTGTTGCTTAATCCAGGCAGCAGAACCAACATTTAATGGCTGCATGCCCTTGACAGAATCCGACCAAACTGGTGTTCTAACTCATGTGCCAACAATCTACTTTTATAGGCCTTCACAAAACTGGCTCACACCACCACATGACGACAACATCTTCACAACCCTTCAAACTTCTTTAAGCAAAGTCTTGGTCCATTTTTACCCCTTAGCCGGTCGTTTACGCTGGCTAGATGGTGCTCGTCTCGAGCTCGACTGTAACGGCAAAGGTGCCCAACTCATTGAAGCCCACTCCGAGTCCAAGTTGGATGACCTTGGTGATTTCACTCCATCTCCTGATTTCCATCACCTTATTCCTCGAATAAACTACTTGTCCCCCATTGAA…	Complete
Calam.16G082000.1	ATGAAGATTAAGGTGAAGGACTCGACTACGGTAAAACCATTGATAGCAAAGCCGAGTACCAGCGTGTGGCTTGCTGATTTGGACTTGATGATGCCTGAACACCATCACACCCCCACCCACTACATCTATCGCTCCACCGCCGCCGTTGACTTCTTCGACCCGACGGTGCTGAAGGCGGCGCTCAGCCGGGCCCTGGATGAATTCTACCCCGTGGCGGGGAGGCTGAAGAAGGACGACAAAAATCGCATTGAGATCAACTGCAACGGTGAGGGGGTGTTGCTCGTGGAGGCGGAGTCCGACGGCAGGGTGGACGACTTAGGTGACTTCGGGCCCAGGCCCGAGATCAGCCTCATCCCAAAAGTGGATTATTCTCAGGGAATTTCGACGTTCCCGCTATTG…	Complete
Calam.16G097600.1	ATGAGTGATTTTCATGCTCAATGGTACGTGCAGTTAACTCGTTTCAAATGTGGTGGAGTTAGTCTAGGTGTTGCAAATGAGCATCACTTATCAGATGGGCTTTCTGCTCTCCATTTTATCAACACATGGTCCGACATAGCTCGAGGCCTCACCATCACCATCCCACCTTTCTTCGACCGGACTCTCCTCTCCGCACGCAATCCGCCGCAGCCTCAATTCACCCACATCGAGTACCAACCCCCTCCACCACTGAAAACCCCACAACACAACTCTGAAACAACTTTTTCAATATTCAAGCTGACGCGTGATCAGATCAATGCCCTCAAGGCAAAATGCAAAGAGGCTGATGAAGGAAATAAGTTGAATTATAGTACATACGAGGTGTTCACAGGCCATGTG…	Complete
Calam.16G097800.1	ATGAAGATCAAGGTGAAGGCCTCGACAATGGTAAAACCAATGACTGCAAAGCCGAGTACCAACCTGTGGATCTCGAATTTGGACGCGACGACGCCTGATTACCATCACACCCGCACCCGCTACTTCTATCGCTCCACCGCCGCAGCCGCCGACTTCTTCGACCCGACGGTGCTCAAGGCGGCGCTCAGCCGGGCCCTGGTTGACTTCTACCCAGTGGCAGGGAGGCTGATGAAGAACGACAAGGATCGCATTGAGATCAACTGCAATGGCGAGGGGGCGTTGTTCATGGAGGCAGAGTCCGACGGCACAGTGGACGACTTAGGTGACTTCGCCCCCAGGCCCGAGCTCAGCCTCATCCCACCAGTCACCCGTTTCAAATGTGGTGGAGTTTGCTTAGGT…	Complete
Calam.16G098000.3	ATGAAAATCGACGTGAAGGACTCGACGTTGGTGAGACCGGCGGCGGCGACGCCGAGCGTCAGCCTGTGGAACTCCAACGTTGACTTGGTGGTGCCCAACTTCCATACCCCCAGTGTCTACTTCTACCGCCCCACCGGAGCGGCCAACTTCTTCGACACGGCGGTGATGAAGGCGGCGCTCGGCCGCGCCCTGGTGCCGTTCTACCCCATGGCGGGGCGGTTGAAGAGGGATGAAGATGGGCGAATTGAGATCGACTGCAACGCCGAGGGAGTACTCTTTGTGGAGGCGGAGTCCGACGGCGTGGTGGATGATTTCGGAGATTTTGCTCCGACTTTGGAGCTCCGCCGCCTCATTCCGGCAGTGGATTATTCACAGGGAATTTCGACGTATCCACTTCTG…	Complete
Calam.16G110200.1	ATGAGAATCAATGTGAAGAGCTCGACAATGGAGGCGCTCAGTCGCGCCTTGGTTGAGTTCTACCCCTATGCGGGGAGGCTGAAGAGGGACATTAATGGTCGCATTGAGATAAACTGCAACGGCGAGGGGGTGTTGTTTGTGGAGGCGCAGTCCGACGGCACGGTGAGAGACTTAGGTGACTTCGTTCCCAGGCCAGAGCTCAGCCTCGTCCCCACAGTGGATTATTCTCAGGGCATTTCGACGTTCCCGCTTTTGCTGCTGCAGGTAACTCGTTTCCAATGTGGTGGAGTGAGTTTAGGTGTTGCAAATGAGCATCACTTAACAGATGGGATTTCCGGTCTCCATTTTATCAACACATGGTCCATCATAGCTCGTGGCCTGAGCATCGCCATCCCTCCT…	Complete
Calam.16G119200.1	ATGGTGACCAATGTGGAGATAATCTCAGAGGAGATGATTAAGCCATCATCTCCAACTCCAATCCATCTCAGAAACCTCAAATTATCATTTCTAGACCAAATTGCACCACCCATTTATGTTCCCCTCATTTTCTTCTATCACCATGATGAATTAAGCAACTACAATATCAGCCACGAAGAAATATCCCGATTGCTAAAACAATCTTTGTCCAAAATTTTAACTATTTTCTACCCCTTAGGAGGGCGAATTCAAGAAAATTCATCCGTTGATTGCAATGATTTGGGTGCTGAATTCATTGAAGCTCGTGTTCACACTCGACTTTCGGAAGTTATACAAGAGGCGAACATGGAGGAACTCAAGAAATTCCAGCCCGTTGAGCCTTTTGGACAAGATGAAAAT…	Complete
Calam.16G119300.1	ATGGCCAATACGAAGATTGAGATTGTGTCTACAGAACTTATCAGGCCTTCTCATCTTACCCCAGCTCAACTCAAAGACTTCAAACTCTCTTTCATTGATGAGAGGATTCCTCCTTCTTACATCCCTCTAATTCTTTACTACAGTTTCAGTGAAGAAAAAGACATTACGCAATCCGAAATGTCTCTTCTGCTAAAGAGCTCATTATCAGATGCTTTAGTCCAGTTTTATCCCCTCGCGGGGAGGATGAAAGGCCAGATTTTAGTCGATTGTAACGACGAGGGGATCTTGTACGTTGAAGCTAATGCTGATGGCAAGATATTAGACATTATCAAATCCCCTGATTCTGGGGTTCTGGACAAGCTTATCCCGTTCACCACCAATGGCTATGTCTCAAGTGCT…	Complete
Calam.17G023800.1	ATGGAGAAGAGTATTAATGGTACTGTGTTTGAGCTGAGTGTGGAGCTTGGACAGCCCATTTTAGTCCCTCCTGCAAAGGAAACCAAAAAGGGACTTTATTTTCTCTCCAATCTTGATCAGAACATTGCAGTCATCGTTCGAACCATATACTGCTTCAGGGCAGATGATAAAGGCAATGAAAATGCTGCAAAAACCATCAGGAAAGCTTTGGAAAATATACTGGTTCACTATTATCCACTTGCCGGCAGGTTGACGCTAAGCTCCGAGGGGAAGCTCATAGTGGATTGCACCGGAAAGGGGGCTGTTTTTGTTGAGGCTGAGGCAAATTGTGGTATTCAAGAGCTTGGGGATCTCACAAAGCCTGATAATCTGACTCTTTGCAAACTTGTGTATGAAATT…	Complete
Calam.17G063400.1	ATGGCAGGTGAAGTTGCAAAGGAGGAGAAGAAAGTGGGAAGTGTCAAAATCCTCAGCACAACAAATGTTAAGCCCAAGAAACCAATTGGAAGAAAAGAGTGTCAATTGGTCACTTTTGATCTACCTTATCTTGCCTTTTACTATAACCAGAAGCTGCTGATCTACAAAGGGGGTGAAAAGTTTGATGAAATAGTGGAGAAATTGAAAGATGGGCTGGCATTAGTTTTGGAGGAATTTTATCAGTTGGCTGGGAAATTGGAAAAAGATGAAGATGGGGTGTTTAAAGTAGTGTACGATGACGACATGGATGGTGTTGAGGTGGTGGCTGCGGCGGCGGAGGAGGTGGAGGTGGCGGAGCTGACGGCTGAAGAGGGCACCTCCAAATTTAAGGAGCTGTTG…	Complete
Calam.17G116700.1	ATGGATGTCCAAATCCTCTCAACAGAAATGATCAAACCCTCTGTCCCAACCCCTCATCACCTGAGAAACTTCAAGCTTTCCTTTCTCGATCAGATTTCTGTATCCTCTTACATACCACTCACCCTTTTCCATAGCACCAAATTTAACATTGCAAATATTTCTGAAATTCATGGCCAGCTCAAGAAATCACTCTCTGAAACCCTAACACTCTTCTACCCTCTTGCAGGTAGACTCCAAAACCTGTTTACCATCGATTGCAACGACCAAGGGGTTTCGTATACAGAGGCTATGGCCAGTTTTGCTTTATCCGAATTTCTCCAAAAACCCAATCTCAATTCCCTGAACAAATTCCTTCCACGGAATGCAAATGTCCTCGAAAACGGTTTCGAAACCCAAATG…	Complete
Calam.17G121100.1	ATGTTCTCTAACAGTCAACTCAACCAAAGTATATCAAATCATCAAACACCTCCCAAATTCGAACACTATCTTTCACAACGCAAATGCATGAACCCTATAATCACCCTCCAACTCCTATATATACCCTCTCTTCCCCCCATTCTATCTCACTCTCACTCCTCACTAAGATACATAGCCCATATAAAAAACACTGCAAAATCACCTCTATCTCCATATCGAACGATAATGGTTTCCCAATGGTTGCCTCTTGTATCCAAATGCACAGTTTTCCCCGACCAAAAATCCGCCTTAGCTGAGCTGAAGCTCTCTGTTTCTGACCTCCCCATGCTCTCCTGCCACTACATTCAGAAAGGAGGCTTGTTCACCAAGCCGCCATTTTCAATTCCTGAGCTTATTTCT…	Complete
Calam.S001210.1	ATGGCTCATTGGGTTCAAGAACTTCATTTTCCTCAACTAGAAATTCCTATAACCATTGACAGAATAGATCCTGTCTTGTCTGATTGTTACTCTGCTGCACGAAACCAAGATACTCTTTACCTCTCTAATCTTGATGACATGATTGGGGTGCGCGTTTTCACTCCAACAGTGTATTTTTACCAATTGAAAGGTTTGATATCCCACGACAAACCTATTTTTCAAATACTTAAAGATGCTCTTAGGAGGGTTTTAGTGCCTTATTATCCTTTCACAGGTAGAATAAGAGAGACACAGAATGGCAAGCTGGAAGTTTTCTTTGGCCCCGACCAAGGTGCTCTGCTAGTTGAGGCCCACTCTGATGTGGCCTTAGCAGATCTTGGAGATTTATCAGTGCCAAAT…	Complete
Rhsim01G0025500.1	ATGTTAACCTTGAAGGCTTCCTACACAGTGAAACCATTGGAGCCGTCACCAACAGGGCACGTTTACTTATCAGATTTTGATCAAAGCGTTGCTCTAACCCACGCACCTACAGTCTACTTCTATAGACCCATCAGTGGTCACTTCCTAAACCCAATAGAAATCCTCAAAAACTCCCTAGGCAAAGCACTCACCATATTCTACCCACTAGCCGGACGCCTCCAAAGGACCGCAAGGGGCCGCCTTGAGGTCAATTGCAACTCCATGGGCGCGCTGTTTTTGGAAACAGAGTCGGAGGCTAAAATCAGCGACTTTGGAGACTTCACTCCGACATCAGAAACTAGAGCTCTGATACCATATGTGGACTACAATAAGCCTATTGATGAGTTGCCATTGCTTTTG…	Complete
Rhsim01G0025800.1	ATGTTAACCTTGAAGGCTTCCTACACAGTGAAACCACTGGTGCCGTCACCAACAAGGCTCATTTACTTATCAGATTTTGATCAAAGCGTTGCAATATGGACCTACAGACGCCTCCAAAGGACTGGAAGGGGCCGTGAGGCTAAAATCAGCGACTTTGGAGACTTCACTCCAACATCAGAAACTAGAGCTCTGACACCATCTGTAGACTACAATAAGCCTATTGATGAGTTGCCATTGCTTTTGGTGCAAGTAACAAATTTTAGTTGTGGCGGAATTAGTCTTGGCTTGGGCATAGCGCATGTGCTTGTCGACGGCCGATGTGAAGCTCACTTTGTTTCCGAGTGGGTAAGGATTGCCCACAGTGAGGAACCTGAAAATTTACCGTTTCTTGATCAGACG…	Complete
Rhsim01G0025900.1	ATGTTGACCTTGAAGGCTTCCTACACAGTGAAACCATTGGAGCCGTCACCAACAAGGCTCATTTACTTATCAGATTTTGATCAAAGCGTTGCTCTAACTCACGCACCTACAGTCTACTTCTATAGACCCATCAGTGATCACTTACTAAACCCAATAGAAATCCTCAAAAACTCCCTAGGCAAAGCACTCACCATATTTTACCCACTAGCCGGACGTCTCCAAAGGACCGGAAGGGACCGCCTCGAGGTCAACTGCAACTCCATGGGTGCGCTGTTTTTGGAAACAAAGTCGGAGGCTAAAATCAGCGACTTTGGAGACTTCACTCCAACATCAGAAACTAGAGCTTTGATACCATCTGTAGACTACAATAAACCTATTGATGAGTTGCCATTGCTTTTG…	Complete
Rhsim01G0026000.1	ATGTTAACCTTGAAGGCTTCCTACACCGTGACACCATTGGAGCCGTCACCAACAGGACTCGTTTACTTATCAGATTTTGATCAAAGCGTTGCTCTAACTCACGCACCTACAGTCTACTTCTATAGACCCATCAGTGATCACTTACTAAACCCAATAGAAATCCTCAAAAACTCCCTAGGCAAAGTACTCACCATATTTTACCCACTCGCCGGACGCCTCCAAAGGACCAGAAGGGGCCGCCTTGAAGTCAACTGTAACTCCATGGGCGCGCTGTTTTTGGAAATAGAGTCGGAGGCTAAAATCAGCGACTTTGGAGACTTCACTCCAACTTCAGAAACTAGAGCTCTAATACCATCTGTAGACTACAATAAGCCTATTGATGAGTTGCCATTACTTTTG…	Complete
Rhsim01G0026200.1	ATGTTGACCTTGAAGGCTTCCTACACAGTGAAACCATTGGAGCCGTCACCAACAAGGCTCATTTACTTATCAGATTTTGATCAAAGCGTTGCTCTAACTCACGCACCTACAGTCTACTTCTATAGACCCATCAGTGATCACTTACTAAACCCAATAGAAATCCTCAAAAACTCCCTAGGCAAAGCACTAACCATATTTTACCCACTAGCCGGACGCCTCCAAAGGACCGGAAGGGGCTGCCTGGAGGTCAACTGTAACTCCATGGGCGCGCTGTTTTTGGAAACAGAGTCGGAAGCTAAAATCAAAGACTTTGGAGACTTCACTCCAACTTCAGAAACCAGAGCTCTGATTCCATCCGTAGACTACAATAAGCCTATTGATGAGTTGCCATTACTTTTG…	Complete
Rhsim01G0026400.1	ATGTTGACCTTGAAGGCTTCCTACACAGTGAAACCATTGGAGCCGTCACCAACAAGGCTCATTTACTTATCAGATTTTGATCAAAGCGTTGCTCTAACTCACGCACCTACAGTCTACTTCTATAGACCCATCAGTGATCACCCGCTAAACCCAATAGAAATCCTCAAAAACTCCCTAGGCAAAGCACTAACCATATTTTACCCACTAGCCGGACGCCTCCAAAGGACCGGAAGGGGCCGCCTTGAGGTCAACTGCAACTCCATGGGCGCGCTATTTTTGGAAACAGAGTCGGAGGCTAAAATCAGCGACTTTGGAGACTTCACTCCAACTTCAGAAACTAGAGCTCTGATACCATCCGTAGACTACAATAAGCCTATTGATGAGTTGCCATTACTTTTG…	Complete
Rhsim01G0026500.1	ATGTTGACCTTGAAGGCTTCCTTCACAGTGAAACCAGCGGGGCCGACACCATTAGAACCCACGTACTTATCAGAATTGGATCAAGTTATTGCAACATCTCACGAGCCTACAGTATATTTCTATCGACCAACCAGTGGTCAATTAGTTTTGAACCCAATAGAGATTCTCAAAAACTCCCTAAGCAAAGCACTCACCATATTTTACCCACTCGCCGGACGCCTCCAATGGACTGGAAGGGGCCGCCTGGAGGTCAACTGCTACTCCATGGGGGCACTGTTTTTGGAAACAGAGTCGAAGGCCAAAATCAGCGACTTTGGAGACTTCACTCCGACTTCAAAAACCAGAGCTCTAATACCATCTGTAGACTACAATAAGCCTATTGATGAGTTGCCATTGCTT…	Complete
Rhsim01G0026800.1	ATGGTGACGTTGAAGGCTTCCTTCACAGTGAAACCAGCGGAGCCGAAACCATCAGAACTCATGTACTTATCAGATTTCGATCAAGTCATTTCAACAAATCATGTGCCTACAGTATACTTCTATAGACCGATCATGAGTGATCAGTCACTTGTTTTGAACCCAATAGAGATTCTCAAAAACTCCCTAAGCAAAGCACTAACCATATTTTACCCACTCGCCGGACGCCTCCAATGGACTAATAGGTGCCGCCTTGAGCTCAATTGCAACTCCATGGGCGCTCTATTTTTGGAAGCAGAGTCAGAGGCTAAAATCAACGACTTCGGAGACTTCACTCCAACTTCAGAAACCAAAGCTCTAATTCCATCTGTAGACTACAGTAAGCCTATTGATGAGTTGCCA…	Complete
Rhsim01G0027700.1	ATGCAGATCAAGATGAAAGAAAGCAGTGTAGTAAAACCAGCCAAGGAAACACCCAAACACACCCTAAGGAGCTCCAACTTGGACCTATTGGTACCAAGTTATCATGTCCCAACTATCTACTTCTACAAACCAGATGGTTCAAGTAATTTCTTCGACACTCGTTTGCTCAAGGAGGCCTTGAGCAACTGTCTGGTAGTCTTTTACCCGGTGGCTGGGCGTCTGAAGAGAAGGGAGGAGGGTGGCGGCGGCTTCGACGTAGATTGTAATGGAGAGGGTGTGTTATTTGTAGAGGCGGAATCTGAAGGTGTTATCGATGATTTCGGCGATTTCACCCCTTGCTTTGAGCTCCAACAACTTATTCCATCTTCTGATGAATCTTTTTCCTTGCCCCTTCTGATG…	Complete
Rhsim01G0027800.1	ATGCAGGTCAAGGTGAAAGAAAGCAGTATTGTAAAACCAGCCAAGGAAACACCCAAACACACCCTAAGGAGCTCCAACTTGGACCTACTGGTGCCAAGTTTTCACGCCCCAACTATCTACTTCTACAAGCCAGATGGTTCAGATAACTTCTTCGACACTCGTTCGCTCAAGGAGGCTTTGAGCAACTGTCTGGTGGTCTTTTACCCAGTGGCGGGGCGGCTGAAGAGGAGGGAGGAGGGTGGCGGCGGTTTCGACGTAGATTGCAATGGAGAGGGTGTGTTATTTGTAGAGGCGGAATCTGAAGGTGTTATCGATGATTTCGGCGATTTCACCCCTTGCTTTGAGCTCCAACAGCTTATTCCAACCAGTGGCTGTTCTGATGAATCTTTTTCCTTGCCC…	Complete
Rhsim01G0027900.1	ATGCAGATGAAGGTGAAAGAAAGCAGTATCGTAAAACCAGCAAAAGAAACACCCAAACACACCCTAAAGAGCTCCAACTTGGACCTACTGGTGCCAAGTTTTCATGCCCCAACTATCTACTTCTACAAGCCAGATGGTTCAAATGGCTTCTTCGACACTCATTTGCTCAAGGAGGCTTTGAGCAACTGTCTGGTGATCTTTTACCCGGTGGCGGGCCGGCTGAAGAGGAGGGAGGAGGGTTGCAGCGGTGGTTTCGACGTAGATTGTAACGGAGAGGGTGTGTTATTTGTAGAGGCGGAATCCGGAGGTGTCATGGATGATTTTGGCGATTTCACCCCTTGCTTTGACCTCCAGCAACTTATTCCAACTTCTGATGAATCTTTTTCCTTGCCCATTCTG…	Complete
Rhsim01G0090300.1	ATGGGAACAACACAGGAGATCATGAAGATAGAGTTCATCACTAAAGAAACAATCACTCCATCTTCCCCTCACCCTATGACATTCAATCTCTCCCTTTTGGACCAGCTCTCCCCTCCCTCTTATGTACCACTTCTTCTCTTCTACGCGGCTAACCCCAATACAGACACCGCTGGTGGCGGCAGCGGCAGCGGCTACAGAGATAAGAAGAGAACCGAAACGTCACATCGCTTGAAGAAATCTCTATCAGAAACCCTCACTCGCTTCTACCCATTTGCAGGAAGGATGGAAACCCATGCATCTCAGGTCGTAATTGATCATTGCGACCTGGGTGCTCGTTATTGTGAAGCTCGCGTACTCAATCGTTCTCTCAGCGACCTTCTTCAACGACCCGATTGGGAA…	Complete
Rhsim01G0102400.1	ATGGGTTCTAATAGTTGCGGATTTGTGGTGGTCCCGAAGCGGAAGGAGGTGGTGGCGGCAGTGATACCAATGCAAGAGCACTGGTTGCCCATGTCCAACCTAGATCTACTCCTCCCTCCCCTGGACGTCAGCGTTTTCTTCTGCTACAAGAAAACCCCCACCAACAGTAAGGGGAGCCTCCTCGATATCGATAATACTCCTGCTACTGCTACTGCTACTGCTACTCCTACGATGCATGCTCGTGAAAGCAATGGTACTAGGGTGAGCACCCTCAAGAAAGCCCTAGCGCAAGCTCTCGTATCCTTCTACGCCTTTGCTGGAGAACTGGTGGAGAACCGCCTCGGCGAGCCCGAGCTGCTCTGCAACAACCGCGGCGTCGATTTTGTTCACGCTTGCGCG…	Complete
Rhsim02G0205400.1	ATGGGTATTTCAAATCATGATAATCTGTCTGAAATAACTGTGGAAAGGGGAGAGCCAACTCTAGTTCCTCCTGCAGAGGATACAAACAACAAGGGTGCTTTCTATTTCTTGTCAAACATTGACATCAAATTTCAAGCCAAAGTACGTACCGTATATTGCTTCAAGCCAAGTGATCATAACCGAGGCGGTGGCGACGAGGAGGTACTGGTGGGGATGATAAAGAATGCCTTGTCGAAGGTTCTGGTTCACTACTACCCGGTGGCCGGTCGGCTGGCCATGGACTCGGAGGGGAGGCCGGTTGTGGATTGCACCGGTGAAGGCGCTGTTTTTGTCGAGGCGAAAGCTGATTGTAGCATAGAAAAGATAGGGAATGATACGGTGGCCATGGAGAAGCTGGTC…	Complete
Rhsim02G0205500.1	ATGAGTATTTCAAATGGCAATCTGTCTGAAATTACTGTAGAGAGGGGAGAGCCAACTCTAGTTCCTCCTGCAGCAGAGGATACAAACAACAAGGGTACCCTCTATTTCCTGTCAAACCTTGACATCAACTTTCAAGGCAAAGCACGTACCGTATATTGCTTCAACCCTAGTGATCATAACGGAGGCGGCCGTGGCGACGACGAGGTACTGGTGGGGGTGATAAAGAATGCCTTATCGAAGGTTCTGGTTCACTACTACCCGGTGGCCGGTCGGCTGGCCATGGACTCAGAGGGGAGGCCGGTTGTGGATTGCACCGGTGAAGGTGCTGTTTTTGTTGAGGCAAAGGCTGATTGTGGCATAGAAGAGATAGGGAATGATACGGTGGCCATGGAGAAGCTG…	Complete
Rhsim02G0205600.1	ATGAGTATTTCAAATGGCAATCTGTCTGAAATTACGGTAGAGAGGGGAGAGCCAACTCTAGTTCCTCCTGCAGCAGAGGATACAAACAACAAGGGTACCCTCTATTTCCTGTCAAACCTTGACATCAACTTTCAAGGCAAAGCACGTACCGTTTATTGCTTCAACCCAAGTGATCATAACGGAGGCGGCCATGGCGACGGCGAGGTACTGGTGGAGGTGATTAAGAATGCCTTGTCGAAGGCTCTGGTTCACTACTACCCGGTGGCCGGTCGGCTGGCCGTGGACTCAGACGGGAGGCCGGTTGTGGATTGCACCGGTGAAGGTGCTGTTTTTGTTGAGGCAAAAGCTGATTGTGGCATAGAAGAGATAGGGAATGATACGGTGGCCATGGAGAAGCTG…	Complete
Rhsim03G0115100.1	TTGATCCAACCCAACCCAACCCAACCCAACCCAACGGTTGTCGGCCTAGAAGACTTCATCCAGCAGTTGGTTCAGACTGATCGGCCGGGCCTACCACCGGCACCCATGTCAGCGATTGATTCCTTGCGTCAGTTCGTTCAAAACTCAGCAAATCCTGACAGGAGAAATTCCTTGATGAAGAATTATGACATGCTGGACTACATGCTAAAGGAAGAGGATCCAAGATACAAACTCAATTATGAGGAAATTCTCGATCAAGTAGCTATGATTCTCTATTCGGGTTTTGAAACCGTATCGACTACTTCAATGATGGTCATCAAGTATCTTCATGATCATCCATCAGCTCTTCAAGAAATCAGAGATGAGCATTTCGCAATAAGAGGAAGGAAAAGGCCAGAA…	Lacking initiation codon
Rhsim03G0140800.1	ATGCCTTCGCAGTCTCTGTCTCTGATCTCCAAATGCACCGTCTTCCCAGACCAGAAATCCACAACGGAACCCTTAAAACTCTCCGTCTCGGACCTCCCCATGCTCTCCTGCCACTACATCCAAAAGGGCTGCCTCTTCACCCGCCCGCTCGACCACCTCCCCACCGACTCCCTCCTCTCTCTCCTCAAAACCGGCCTCTCCCGCACCCTCTCTCTCTTCCCCCCTCTCGCCGGACGCCTCACTACCGACTCCGCCGGCTACGTCTACGTCACCTCCAACGACGCCGGCGCCGATTTCCTCCACGCCAATGCCACCCACATTCACGTCCGCGACATCCTCTCCCCGGCCCACGTCCCCGATTCCGTCGAGGACTTCTTCGCGTTCAACGGAACCGTCAGT…	Complete
Rhsim03G0189100.1	ATGGCGCCTGAAGTTGCGAAGGAGGAGGAGAAAATGGCGGGGGTGAAAATCCTGAGCAAAGCCCATGTCAAGCCCAGGAAACCAATCGGAAGGAGAGAGTGCCAGTTGGTCACATTTGATCTTCCTTACATAGCCTTCTACTACAACCAGAAGCTGTTGATTTACAAAGGAGGGGAGTCTGACTTTGAGGGCACAGTGGAGATGTTGAAGGATGGGCTGGGGGTAGTTCTGGAAGAGTTTTATCAGTTGGCTGGGAAGTTGGGGAAAGATGAGGATGGGGTGTTTAGGGTGGAGTACGACGATGACATGGACGGCGTGGAGGTGGCGGCGGCGAAGGCGGAGGGGATCGAGGTCGCCGATCTCGCGGTGGAGGAGGGCACTGACAAGTTGAAAGAGCTG…	Complete
Rhsim03G0245300.1	ATGGCTCCATGGGTTCAAGAGCTTCATTTCCCTCACCTCGATCCCATCCCCATAACTATAGATCGTACCTTTCCGGTCATGCCGGCCGGTCCAATTCCAGTCTCTCCTGGCGACACCCTCTACCTCTCAAACCTAGACGACATGATCGGATCGCGTGTTTTAACCCCTACAGTATATTTCTACAAGTTGAATGAACGTAATTCCACTCACCCACCTGTTATGAAAACGTTACTTGACGCTCTTGCTAGAGTTTTAGTCCCATACTACCCTTTCTCAGGCAGGCTCAGAGAGGTGGAAAATGGGAAACTGGAGGTGTTTTTTGGACCAGACCAGGGGGTACTAATGATAGAAGCCCACTCAGATATTGCGTTAGCTAATCTAGGTGACCTTACAGTCCCA…	Complete
Rhsim03G0258500.1	ATGGTGGTGTTGAGGAGTTGCTACACAATAAAGCCAGCTGAACCTACTCCTACCTCTGGTATAGTGATTTCAGATTGTGATCAAGATAAACCTATAACCCATGCTCCCGTCATCCACATCTATCGTCCCTCTTGCGACTTTTCTTATAAATCAGCCTTTGAATCTATCAAAACTTCCTTGAGCAAAGTACTTGTGCATTTCTACCCACTGGCTGGACGTTTGAAATGGGTCGGAAACGGCAGCCGAGTCGAGCTCGAGTGCAACTCGGTCGGCGCTGAGCTTTACGAAGCCGAGTCGGATGCCCAACTCGGCGACTTCTGTCCGACGCCGGAGCTCCGATCCCTGATTCCTTCAGTCGACTATGATGCTCCTTTGCATGAAATTCCGTTGCTCTTGGTG…	Complete
Rhsim03G0258700.1	ATGGTAATCGTGTTCGGAGTGTACCGGGTGAAATTCGGATCCAATCGGGTCATTAACACACTATTCCAAACATTAGCCTTAAACTGTTTCACTGGTCTGAACTCTGAGCCGCAGAGAGAGAGAGAGAGAGAAGCAGAAGAACGCTACCGGTGGCAACCGTACCTCCGGCCACTTTCTCCGAAGATAATTCCGTCGCCGGAGACTTCAAATCCTGGTCAAATGGCGATGTACATTCGTGTCAAGCGTAGTAAGACTACCTACTTTCTGCAGTGCGATCCAACGGAGACAATTCTTGACATTAAGCAGAAGTTGCACCCCCTTATTGATCAACCTGCTAATGATCAGCGCTTGACTCTTGTGGAAACCGGTGAAGTGTTAGATGATTCAAAAACATTGGCA…	Complete
Rhsim04G0138900.1	ATGGCACAACCCAATCTGGTGAAGATACTGGACGTTTGCAGGGTGCCTCCGATGCCTCCCTCCTCCAACTCAACTGCCCAAACATCGCTTCCTCTCACGTTCTTCGACATTTTCTGGTTGAGACTTCGTCCAAGTCAACGCATATTCTTTTATGAATTCCCCGTTTCGAAAACAACACTCATAGATACCATCCTTCCTCAACTGAAACACTCCTTATCCGTCACCCTCCTACATTATCTACCACTCGCCGGAAATCTCACTTGGCCACTGGATTCCGACAAACCAATTGTCCAATATAATGAAGGTGATACAGTTTCACTTACAGTAGGAGAGTCTGAAGACAATTTCAACCATATCTCAAGAAATGGTTTTCACGAAGTCGAAAAAGCCCATTATTAT…	Complete
Rhsim04G0139300.1	ATGCCTCACTCCCCCACCCAAACATCGCTTCCTCTTACATTTTTCGACCTTTTTTGGTTAAGATTACGTCCGAGTCGGCGCTTATTCTTCTATGAATTTCGCGTTCCAAAAGCAACACTCACAGATACCATCCTTCCCAAACTAAAACACTCCCTATCGGTCACCCTACAACACTATCTTCCACTGGCGGGAAATCTCACCTGGCCTCTGGATTCCGACAAACCAATTGTCCAATACAATGAAGGCGATGCAGTCTCACTTACAGTAGGAGAGTCTGAAGACAATTTCTACCATCTCTCAGCAAACGGTTTCCGCGAAGCCGATAAATATCATCATTATGCACCCTACTTACTGGCATCTATAACAAGAGTACCAGTTCTAGCCTTACAAGTGACTCTT…	Complete
Rhsim04G0154300.1	ATGACAGTTGAAGTCACAGTCACCTCCACAGAAACTATCAAACCAACCTCACCAACTCCCCTCCACTTAAAACCCCACAAGCTCTCTTTTCTTGATCAGCTCCATCCTACTATCTTCAGTCATGTTGGCCTTTACTATCTCCTGGATAATTCCCAGCTGCCTAATGTCGCCGATGATATATTGAACCAATTGAAGGAATCACTCTCAAAGGCCTTAACCCTCTTTTACCCCCTCGCCGGAAGAATCAACAGCGACCAGCATTCCATCGATTGTAACGACGAGGGGTTGTACTACTTGGAAGCCCGAGTGAATTGTCATCTGTTAGACTTCCTCAGGGAACCGGATCTCGACTTGCTAAATGATTTCTACCCTTGCCATCCGACTAAGCCCGAACCGTTT…	Complete
Rhsim05G0206700.1	ATGCCTTCTTCTTCAGTATCCATAATCTCCAAATGCACAATTTTCCCAGACCACAAATCCCCAATCAAGAAAACCCTAAAACTCTCTGTCTCTGACCTCCCCATGCTCTCCTGCCATTACATCCAAAAGGGCGTTTTGCTCTCACGCCCATCGCTCCATATCGATTCCCTCATCTCCCTCCTCAAACTCTCTCTGTCCACAACCCTCTCTCACTTCCCCGCCCTCGCCGGCCGCCTCACCACCGACCCTGCTGGCCATGTCTACATAACCTGTGATGACTCCGGCGTCGAATTTATCCAGGCTAGAGCGAAACACCTGCTCATCGACGACATTTTAAGCCCTCTCGATGTTCCCGTTTGCTTCCGAGAGTTCTTTGCGTTGGACAATACTCTCAGCTTT…	Complete
Rhsim06G0028900.1	ATGTTAAGTTCTCCAGAACTCCCTGATTGTAACTATCTAAACAATCCTATTCTAATTACCCCAAACAGCCCTACACCCAAGCATTCACTGTATCTCTCCAACCTAGATGATCAAAAGTTCCTCAGATTCTCCATTAAGTACCTGTACCTTTTCAAGAAATCTGTATCCGTAGATAGCTTGAAGTATTCTCTCTCCAAGGTGCTAGTGGATTACTACCCATTAGCTGGGAGGTTGAGAGCGAGCTCGGAAAATGATCAGAAGCTCGAGGTTGATTGTAATGGGGAGGGTGCTTTGTTTGCTGAAGCTTTCATGGATATTACAGCTGAAGATTTTCTTGAACTTTCTGGACTGCCAAACAGGTCTTGGAGGAAGCTCTTGTATAGAGTTGAAGCCCGTAGT…	Complete
Rhsim06G0172000.1	ATGAAGGTTGAAATCCTTTCAAGCAAGGTAATAAAACCATCAATCCCAACACCACTCCACCTCAAGGAACACAAAATCTCTTTCCTCGACCAGCTAGTTTCTCCGATCCACTTCGGCATGGTCTTCTTCTTCCTCCCTTCCGATTCAAAATCCAGCACGGCCGTGTCAAATACTAACGAAAACAGCAGCAAAACGTGCGATCAGCTGGAAAGATCCCTGTCCGCGACCTTAAGCCGTTACTACCCCCTCGCGGGTAGGTTCTTCAAAGGCGGTTTCGTAGTGGATTGTAACGACCAAGGGGTAGAATTCTGGCGAGCAAAAGTGAACGGCGAAATCGCGGGCATTGTCCGCGGAAGTCCAGAAATGAAACTGATCGACGCGTTAGTCCCCGACCCGTTG…	Complete
Rhsim07G0095000.1	ATGGAGATCCAAATCTTGTCTAGAAAATCCATAAAACCCTCAACTCCTACTCCAAACCATCTCAAAACACACAAACTGTCATTCTTTGATCAACTGGCTCCTCCGGCTCATATCCCCCTCCTTTTCTTCTACCCATCCGATGGAATCTCCACCACCAACGAAAAGCTACAAAAGCTACAACAATCCTTATCAGATGTCTTAACCGTGTTCCACCCTCAATCAGGGAGGTTCATCAAACAAGACCTCATCGTGGATTGTAGCGATCAAGGGGTGGAGTTTTTCGAAGCCAAAGTAAATCTCACACTCAATGAGTTCCTCTCTTTATGCCCTGAAAAACTTGAGTTGTTGAACCGTTTTGTGCCGTGGGATATAGGCTTTGCTTTTTTACCAACTGCACCC…	Complete
Rhsim07G0095100.1	ATGGAGGTCCAAGTCCTCTCTAGAAAATTCATAAAACCCTCAACTCCAACTCCAAACCATCTCAGAACTCACAAACTGTCACTCTTTGATCAAGTGGCTCCTCCAATTCATATCCCCTTCCTCTTCTTCTACCCATCTGATGGAATTTCCACCACCAATGAAAAGCTACAAAAGCTACAAAAATCTCTGTCAGATACCTTAACCCTATTCTACCCTCAATCAGGGAGGTTCATAAAAGAAGACCTCGTTGTAGATTGTAGTGACCAAGGGGTTGAATTTTTTGAAGCCAAGGTGAATGTTCAACTCAACGAGTTGCTCTCTTTGCTCCCTAAAAGACTCGAGCTTTTGAACCATTTTGTGCCATGGGATATAAGGTTTACTGTTTTACCAACTACACCT…	Complete
Rhsim07G0095200.1	ATGGAGGTCCATGTCCTCTCTAGAAAATTCATAAAACCCTCAACTCCAACTCCAAACCATCTCAGAATTCACAAACTGTCATTCTTTGATCAACTGACTCCTCCAGTTCATATTCCCTTCCTCTTCTTCTACCCATCTGATGGAATTTCCACCACCAATGAAAAGCTACAAAAGCTACAAAAATCCCTATCAGATACCTTAACCCTATTCCACCCTCAGTCGGGGAGGTACATAAAAGAAGAACTCATGATAGATTGTAGTGACCAAGGGGTTGAATTTTTTGAAGCCAAAGTGAATGTTCGACTCAATGAGTTGCTCTCTTTACTCCCTAAAAGACTCGAGCTTTTGAACCATTTTGTGCCATGGGATATAGGGTTTGGTATTTTACCAACTACACCT…	Complete
Rhsim07G0226400.1	ATGAACCCTCTAATTGTTCGAACCATCTCAGAGTGCTTCATCAAATCACAATATGCATCAGAAAAACCAAGCCATCCACCAGTCTACTTGGCCCCTTTCGACCTAGCCATGCTATCAATGCAATACATACAGAAGGGTCTTCTCTTCATCAAGCCCACCCCAAGAAATGACCAAGAAAACCCTGTCCAAACTCAGCTAGAGAAGCTCAAGGAGTCCATGTCTCTCACCCTAGCCCATTTCTATCCCCTCGCCGGTCGGCTCGCAACCCACAAACAAGAAAACCCGCGTTCTTATTTCGTGTGCATCGATTGCAACGACAGCCCCGGAGCAAAACTTATCCACGCAACAGCGGATTTAACCGTCGCCGACATTCTTTCGCCCGTTGATGTCCCTGTGGTC…	Complete
Rhsim07G0226500.1	ATGAACACTTCAACTGTTCAAACCATCTCAGAGTGCTTCATCAAACCACAATATTCGGTAGAAAAGGTAAAGCCTCCAGTCCACTTGGCTGCATGGGACTTAGCCATGCTCTCAGTGCATTACATCCAAAAGGGTCTTCTGTTCATTAAGCCCCAAACAAAAACAAATGACCAAGAAAACCCAGTCGAATCCCTCCTAAATAGGCTCAAGGATTCCCTCTCTCTCACCCTTGTACAGTTCTATCCCCTCGCTGGTCGACTCGCAACCCTGAAACAAGAAAACCCGCCTTCTTACTCTGTGTACATTGATTGCAACAATAGTCCCGGAGCAAAATTTATCCATGCAATTGCAGATTTAACTATCGCGGACATTCTTTTGCCAGGTGATGTTCCTGTAGTT…	Complete
Rhsim07G0226700.1	ATGAACCCTCCAATTGTTCAAACCATCTCAGAGTGCTTCATCAAACCACAATATCAGGTAGAAGAGGTGAAGCCTCCAATCCACTTGGCCGCATGGGACATAACCATGCTCTCACTGAATTACATCCAAAAGGGTCTTCTGTTCATTAAGCCCCAAACAACAACAAATGATCAAGAAGAAAACCCAGTCAAATCCCTCCTAGATAGGCTCAAGGATTCCCTCTCTCTCACACTTGTTCATTTCTATCCCCTCGCCGGTCGATTCGCAACCCAGAAACAAGAAAACCCACCTTCGTACTCTGTGTACATCGATTGCAACAACAGTCCCGGAGCAAAATTTATCTATGCAACCGCGGATTTAACCATCGCGGACATTCTTTCGCCAGTTGATGTTCCCGTG…	Complete
Rhsim07G0226800.1	ATGAACCCTCCAATCGTTCAAACCATCTCACAGTGCTTCATAAAACCAAAATATCCAGTAGAAGAGATTAAGCTTCCAATCAACTTGGCCGCATGGGACATACCCAAGCTCTCAATCAATTACATCCAAAAGGGTCTTCTGTTCATTAAGCCCCAAACAAAAACAAATGATCAAGAAAACCCAGTCAAATCCCTCCTAGATAGGCTCAAGGATTCCCTCTCTCTCACCCTTGTTCATTTCTATCCCCTCGCCGGTCGACTCGCAACCTTGAAACAAGAAAACCCGCCTTTGTACTCTGTGTACATCGATTGCAACAACAGTCCCGGAGCAAAATTTATCTATGCAACCGCGGATTTAACCATCTCAGACATTCTTTCGCCAGTTGATGTTCCCGTGGTT…	Complete
Rhsim07G0226900.1	ATGAGCCCTCCAATTGTTCAAACCATCTCAGAGTGCTTCATCAAACCACAATATCCAGTAGAAGAGGTAAAGCCTCCAATCCACTTGGCCTCATGGGACACATTCATGCTCTCAGCGAATTACATCCAAAAGGGTCTTCTGTTCATTAAAACTCAAACAACAACTGATCAAGAAAATCCAGTAAAATCCCTCCTAAATAGGCTCAAGGATTCCCTCTCTCTCACCCTTGTTCATTTCTATCCCCTCGCTGGTCGACTCGCGACCCTGAAACAAGAAAACCCGCCTTCTTACTCTGTGTGTATCGATTGCAACAATAGTCCCGGAGCAAAATTTATATATGCAACTGCGGATTTAACTATCGCTGACATTCTTTCGCCTGTTGATGTTCCTGTAGTCGTC…	Complete
Rhsim07G0227000.1	ATGAACCCTCCAATTGTTCAAACCATCTCAGAGTGCTTCATCAAACCGCAATATCAGGTAGAAGAGGTGAAGCCTCCAATCTACTTGGCCTCATGGGACTTAGCCATGCTCTCTGTGCATTACATCCAAAAGGGTCTCCTGTTCATTAAGCCCCAAACAACAACAAATCATCAAGAAAACCCTGTCGAATCTCTCCTAAACAGGCTCAAGGACTCCCTCTCCCGCACCCTCGTTCATTTCTACCCCCTCTCCGGTCGCCTCGCAACCTTGAAACACGAAAACCCGCCTTCTTACTCTGTTTACATTGATTGTAACAATAGTCCCGGAGCAAAATTTATCTACGCAACTGCTGATTTATCTGTTTCCGACGTACTTTCGCCTGTTGATGTTCCCGTGGTT…	Complete
Rhsim07G0227100.1	ATGTCAGAGTGCTACATCAAACCACAATATCCAGCAGAAGAGGTGAAGCCTCCCTTCCACTTGGCCTCCTGGGACATAGCCATGCTCTCTGTGCATTACATCCAAAAGGGTCTTCTGTTCATTAAGCCACAAATAACAAGTGATCAAGAAAACCCAGTTGAATCCCTCCTAAATAGGCTCAAGGATTCCCTCTCTCTCACCCTGGTTCATTTCTACCCCCTAGCCGGTCGATTTGCTACTGTAAAACAAGAAAACCCGCCTTCTTACTATGTGTACATCGATTGCAACACAGGTCCCGGAGCAAAATTTATCTATGCAACTGCGGATTTGACTATTGCTGACATTCTTTTGCCTGTTGATGTTCCTGTAGTTGTTCAATCCTTCTTTGATCACGACAGG…	Complete
Rhsim07G0253700.1	ATGACAGCGAAAGTCACGGTCACCTCCACAGAAACTATCAAACCATCTTCGCCAACTCCCCACCACTTAAAAGTCCACAAGCTCTCCTTTCTTGATCAGCTCCATCCTACCATCTTCAGCCATGTTGGCCTTTACTATCTCGTGGACGAATCCCTTTCCCAGCAGCCTAACATCCCCGATATATTGAACCATTTGAAGGAATCACTCTCGAAGGCCTTAACCCTCTTTTACCCCCTCGCCGGAAGAATCAACATTGACAGACACTCAATCGATTGTAACGACGAGGGGTTGTATTACTCGGAAGCCCGAGTTAATTGCCATCTGTTAGACTTTCTCAGGAAACCGGATCTAGACTTGCTAAATGGTTTCTACCCTTGCCATCCGACTAAGCCCGAACCG…	Complete
Rhsim08G0185600.1	ATGGTACTTAAGATGGAAATCATCTCCAAGGAGTCCATCAAACCTTCCTCTAAGACGCCCGCTAGCCTCAGGACCTTTCGGCTCTCTTTGTTAGATCAGTTAGTCCCACCTCTATATGTCCCACTTATTCTTTTCTACTCACATGACAAAAGTAGTAGCAACGTCAAGCTAGCTGAAATTTCCCCTCTCCTGAAAAGATCGCTCTCGGATGCATTAGCTCTCTACTACCCATTTGCTGGAAGGATGAAAGGCGAAAGCTCAGTCGATTGCGATGATCAAGGCGTTCATTACCTAGAGGCACGGGTTGACACCCGCCTCTCAGAAATTGTCGAATCGCTAAAAGTTGAAGTGTTAAATCAATTTGTTCCAAGCACAAGCAAAGAGAATGATGGCGTGCTA…	Complete
Rhsim08G0185700.1	CTGAGAGCTGAAGTCGGAGCCAGTACGGTGGTTCAACCAACCCGTGTTGAGTTGGTAACGGCGGCAATCTGGAAGTGGGCCATGGCTCGAAAAGGGCATGACCAATGCCGCCTATCAGTGGTATGTCATGCGGTGAATTTAAGACGGAGGATGGACCCCCCTTTATCGGAATATGCCTTTGGAAACCTCCTATGGGGAGCGTATGCATTGGGAAACGGTGAGATGGATTTCGGTGGCCTAGTGAGTAAGATGAGGGAAGCAATCGGGAAAATCGACGGTGAGTATTTGAAAGAGTTGCAAGGGGAAAATGGACACGATGTGGTTGTGAGGCATTTTAAGAAGACAAGTGAGTGGTTCCTGGACAAGGAAGTGGATCGCTTCATGTTTACTAGTTGGTGT…	Lacking initiation codon
Rhsim08G0185900.1	ATGGTACTTAAGATGGAAATCATCTCCAAGGAGTCCATCAAACCTTCCTCTAAGACGCCCGCTAGCCTCAGGACCTTTCGGCTCTCTTTGTTAGATCAGTTAGTCCCACCTCTATATGTCCCACTTATTCTTTTCTACTCACATGACAAAAGTAGTAGCAACGTCAAGCTAGCTGAAATTTCCCCTCTCCTGAAAAGATCGCTCTCGGATGCATTAGCTCTCTACTACCCATTTGCTGGAAGGATGAAAGGCGAAAGCTCAGTCGATTGTGATGATCAAGGCGCTCATTACCTAGAGGCACGGTTTGACACCCACCTCTCAGAAATCGTTGAATCGCCAAAAGTTGAAGTGTTAAATCAATTTGTTCCAAGCACAAGCAAAGAGAGTGATGGCGTGCTA…	Complete
Rhsim08G0186100.1	ATGGTTAAGGTGGAAATCATCTCCAAGGAGTCCATCAAACCTTCCTCTAAAACGCCCGATCGCCTCAGAACCTTTCGGCTCTCTTTGTTAGATCAGTGTTCTGCACCTTTCATGTATTTCCCACTTCTTCTTTACTACTCACATGACAAAAGAACTAGCAACGTCAAGCAAGCTGATATTTCCCTTCTCTTGAAAAGATCGCTTTCCAATGCCTTAGCTCTCTACTACCCATTTGCTGGAAGGATGAAAGGCGAAAGCTCAGTCGACTGCGATGATCAAGGCGTTGATTGCCTAGAAGCTCGGGTTGACATCCGCTTGTCTGAAGTTATCGAATCACCAGTAGTTCAAGTAATAAATCAATTTGTTCCGAGCACAAGTGAAGAGAGTGGTGGTGTGCTA…	Complete
Rhsim08G0186200.1	ATGGTTAAGATGGAAACCATCTCCAAGGAGTCCATCAAACCTTCCTCTAAAACGCCTGATCACCTCAGAACCTTTCAACTATCAATGTTAGATCAATTCATTCCACCTTCCATCTATTCCCCTCTTATTCTTTACTACTCACATGATGAAAGTACTAGCAACGTCAAGCAAGCCGAGATTTCCTCTCTCCTAAAAAGATCGCTCTCAGATGCCTTATCTCTCTACTACCCATTAGCTGGAAGGATGACAAGTGAAAGCTCAGTCGATTGCAATGATCAAGGCGTTGATTTCTTGGAAGCTCGGGTTGATGCCCGCCTCTCAGAAATCCTCAAATCGCCACAAGTTGAAGTATTGACTCAATTTGTTCCAAGCACAAGTGAAGAAAGTGGTGGTTTCCTA…	Complete
Rhsim08G0192800.1	ATGGAGAATGGTGGTCATACAAAGTTTGAACTTACCGTAAAGCAAGGAGTGCCAACTCTAGTTCCTCCGGCAGAGGAGACCAAAAAGGGCCTTTACTTCCTCTCCAACCTTGACCAGAACATAGCGGTGATAGTTCGCACTATTTACTGCTTTAAATCAGAGGAGCAAGGCAATGAGAAAGCGGTGGAACTGATCAAGGACGCTTTGTTGAAAGTTCTAGTCCACTATTACCCGCTTGCTGCACGGCTGACGATCAGTCCCGAGGGGAAGTTGATAGTGGATTGCACTGCGGAAGGTGCTGTTTTTGTTGAGGCAGAAGCAAATTGTACAATGGAAGAGATAGGGGATAACACCAAGCCTGATCCTGTGACCATTGGGAAGCTGGTTTATGACATCCCT…	Complete
Rhsim08G0203800.1	ATGAGGATCGAGGTGAGGGAATCGACGCTAGTGCGACCGGCGCAGGAGACGCCGGCGCGGCGGCTGTGGAACTCGAATGTGGACCTAGTCGTTCCCTGCTTCCACACGCCGAGCGTCTACTTCTACCGTCCCAACGGCTCGCCCAACTTCTTCGACGCCGAGTCGCTCAAGTCGGCGCTCAGCCGGGTCTTGGTGCCGTTCTACCCCATGGCGGGCCGGCTGGCCAGGGACGAGGACGGCCGCATCGAGATCGACTGCAACGCCGAGGGCGTTCTCTTCGTCGTAGCGGATACCGGCGCCGCCGTCGATGATTTCGGAGATTTCGCGCCGACGCTTGAGCTCCGTCAGTTGATCCCGGCCGTGGATTATGCCCTTGGGATCTCTTCGTACCCTCTGCTG…	Complete
Rhsim09G0030800.1	ATGGGGATGAGAATCAACAGCAGACTTGAACTTAATCTAGAGAAGGGAGAGCCAGCTCTGGTTCCTCCCGCAGAGGATACAAACCAAAAGGGCACTCTCTACTTCCTCTCCAACATAGATCACAGATATCAGGTGAGGGTTCGAACCGTGTACTGTTTTAAGCCAAGTCATGACGACAGAGACGGCGGCAGCGACGACGTGACGGAGGTCATAAGAGATGCCTTGTCTAAGGTCCTCGTACCGTACTATCCGGTGGCCGGGCGGCTGACCACCGACTCAGACGGGAGGCTGGCGGTGGACTGCAATGACGTAGGTGCCGTTTTCGTGGTGGCGAAAGCGGGTTGTACGGTAGAAGAGATTGGTGATGATACTGTGACTATGGAGAAGCTGGTTTACGAT…	Complete
Rhsim09G0031200.1	ATGTTTGGAATCAATATAGAGAAGGGAGAACCAACTATAGTTGCTCCTGCAGAGGATACAACCAAGAAAGGCACCCTCTACTTCCTCTCAAACCTTGACTACAATTTTCCTTGCAAGGTTAGAACAGTCTACTTGTTCAAACCGAGCAAGAACGAAGGCAATGGGGAGGGAGAGGTGGTGGAAGTCATCAAGAACGCCTTGTCTAAGGCTCTTGTTATCTTCTACCCGGTTGCCGGCCGGCTGACCTTCAACTCGGAGGGGAGGATGGCGGTGGATTGCACCGACGAGGGTGCTGTTTTTGTGGAAGCAGAAGCTGGTTGTACAATAGACGAGATTGGTGACGATACCGTGTCTATGGGTGACCTTGTTTACGACGTGACGAAGTTTTCATGTGGAGGA…	Complete
Rhsim09G0031400.1	ATGTTGGGAATCAATGTAGAGAGGGAAGAACCAACTATAGTTCCTCCTGCAGAGGATACAACCAAGAAAGGTACCCTCTACTTCCTCTCAAACCTTGACTACAATTTTCCTTGCAAGGTTCGATCAGTCTACTTGTTCAAACCGAGCAAGAATATTGAAGGCAATGTGGAGGGAGAGGTACTGGTGGAAGTCATAAAGAACGCCTTATCAAAGGCTCTTGTTATCTACTACCCGGTTGCAGGCCGGCTGACCTTCGACTCAGAGGGGAGGATGGCGGTGGATTGCACCGACGAGGGTGCTGTTTTTGTGGAGGCAGAAGCTGGTTGCACATTAGAGGAGATTGGTGACGATACCGTGTCTATGGGTGACCTTGTTTACGACGTTCCTGCTGCCAAACAC…	Complete
Rhsim09G0031600.1	ATGTTGGAACTCAATGTGGAGATCAGGGGAGAGCCAACTCTTGTTCCTCCGGCAGAGGATACAATCGAGAAGGGCAATCTCTACTTCCTCTCAAACATTGACAACTTCCCTTTGAAGATAACCACAGTCTATTGCTATCGACCGACGGAGAACGAAGGCAATATTGAGGAGGAAAAACTGGTGGAGGTCTTGAAGAGTTCGTTGTCGAAGGTTCTTGTTCACTACTACCCGCTTGCCGGGCGGGTAACCAACGACTCAGAGGGCAGGCTGGTGGTGGATTGCACGGATGAAGGCGCTGTTTTCATCGAGGCGAAAGCCCATTGTACGATACAAGAGATAGGCGATGATACGGTGGCCATGGCAGAGCTGGTGTACGAGTCTCCTGCCGCGAAAAACATA…	Complete
Rhsim09G0112200.1	ATGGCGGAAGTTCGGTCCATTTCTACAACTACAGTCCGAACCGTGAATCCCGTTGGTGAATCAGTTGATAGGATTGAGTTAACTCCGTGGGATCTCCAGCTCCTCTCTCTTGGCCCAATCCAAAAGGGTCTTTTCTTCCTCAAACCCACACCATCACAACAAGAACAACTACTGCGAAGTACCACCACCACCACCATCGTCGATCATCTCAAGTCCTCATTTTCCCGAGCTCTGTACTTCTTCCCTCCCCTCGCCGGCCGCCTAGGCATCACCGAACACGACGACAGCACCTCATCGTTCTTCATAGACTGCAACAACGCTGGAGCAGATTTCATCCACGCAGTCGTCGACAATGTCACCATCAGTGATGTCCTCGATCCGATATTTGTGCCTCGGATT…	Complete
Rhsim09G0112300.1	ATGGGTGCTTTCTTGAAGAATGGTTTGGCCACCAGTAGTTCGCCACGGTTCGATATGTACGGGAATGACTTCGGGTGGGGGAAACCGGTGGCGGTGCGGAGCGGCTCCGCTAACAAGAAAGATGGGAAGATGACGCTTTTTCCGGGGGTGGAGGAAGGGAGTATCGACGTTGAAGTTTGCTTGACGCCTGAGAAGTTGGGTCTTCTCTTCCTCAAACCCACACCATCACAACAAGAACAACTACTGCGAAGTACCACCATCGTCGATCATCTCAAGTCCTCATTTTCCCGAGCTCTTGACTTCTTCCCTCCCCTCACCGGCCGCCTCGGCTTCACCGAACACGACGACAGCACCTCATCGTTCTTCATTGACTGCAACAACGCTGGAGCTGATTTCATC…	Complete
Rhsim09G0112500.1	ATGGCGGAAGTTATGTCCATTTCTACAACTACAGTTCGAACCGCGAGTCCCGTTGGTGAATTAGTTGATAGGATTGAGTTAACTCCGTGGGATCTCCCGTTCCTCCCTCTTGGCCCAATCCAAAAGGGTCTTCTCTTCCTCAAACCCACACCATCACAACAAGAACAACTACTGCGAAGTACCACCATCGTCGATCATCTCAAGTCCTCATTTTCCCGAGCTCTGTACTTCTTCCCTCCCCTCGCCGGCCGCCTAGGCATCACCGAACACGACGACAGCACCTCATCGTTCTTCATAGACTGCAACAACGCTGGAGCTGATTTCATCCACGCAGTAGTCGACAATGTCACCGTCAGTGATGTCCTCGATCCGATATACGTGCCTCGGATTGTCCATTCT…	Complete
Rhsim10G0048200.1	ATGGCACAATCCAATCCGGTGGTGAAGGTACTCGACGTTTGCAAGGTAGCTCCGACACCTCACACCCCCAACTCAACCACCCAAACATCGCTTCCTCTCACATTCTTCGATGTTCAGTGGTTGAGATTTCCTCCGACTCAGCGCTTATTCTTCTACAAATTCCCGTATCCGGAAACTACACTCATAGATACCATCCTTCCTAAACTAAAAAACTCCCTTTCCGTCACCCTCCAACACTATGTACCACTCGCCGGAAATCTTGTGTGGCCACTGGAGTCCGGCAAACCAATTGTCCAATACAATGAAGGCGATGCTGTGTCCCTCACGATAGCTGAGTCCGAAGCCAATTTCTACCAGCTCTCAGGAAACAGTTTCCGCGAAGCAAAAGAACTCTATCAT…	Complete
Rhsim10G0050400.1	ATGGCACAATCCGATCCCGTGAAGGTACTCGACATTTGCAAGGTAGCTCCGATGCCTCACACCCCCAACTCAACCGCCCAAACATCGCTTCCTCTCACATTCTTCGATCTTTTGTGGCTGAGATTCCCTCCGACGCAGCGCTTCTTCTTCTACAAATTGTCATATCCGAAAACAACACTCATAGATACCATCCTTCCTAAACTAAAACACTCCCTTTCTGTCACCCTCCAACACTATATACCACTCGCCGGAAATCTTACATGGCTACTGGATTCTGGCAAACCAATTGTCCAATACAATGAAGGTGATGCTGTGTCACTTACAGTAGCAGAGTCCGAAGCCAATTTCTACCAACTCTCAGGAAACAGTTTCCGCGAAGCAAAAGAACTCCATCATTTT…	Complete
Rhsim10G0050600.1	ATGGCACAATCCAATCTGGTGGTGAAGGTACTCGACGTTTCCAGGGTAGCTCCGATGCCTCACACCCACAACTCAACCTCCCAAACATCGTTTCCTCTCACATTCTTCGATGTTCAGTGGTTGAGATTCCCTCCGACTCAGCGCTTATTCTTCTACAAATTCCCGTATCCGAAAACAACACTCATAGATACCATCCTTCCTAAACTAAAACACTCCCTTTCCGTCACCCTCCACCACTATATACCACTCGCCGGAAATCTTGCGTGGCCACTGGAGTCCAGCAAACCAATTGTCCAATACAATGAAGGTGATGCTGTGTCCCTTGCGGTAGCAGAGTCTGAAGCCAATTTCTACCAACTCTCCGGAAACGGTTTCTGCGAAGCAAAAGAACTCCATCAT…	Complete
Rhsim10G0168700.1	ATGGATCAGTCCGATGGTAGTCAGGGAGGTCATGCAAATGTCCACAATGATAAATTTAATTCTAGCAGTTATAGTAAGAATGACATTCTCGAGCAGAAATTTGATTCAGAGGATGATGCACATGCCTTCTATAACGCATACGTTAAGGAAATGGGGTTTAGCATACGAAAAGATAGGTTAAAAGTCAACGAGGCTAATGTGCCTCGTAAGAGGAAATGGGTATGTTCAAAGCAAGGTCAAAGAGCACAAAAACATTTGAACCGGGGGTACGGGGATGTGGGCTTCACTCTGAAAGATCTGCAGAACAAAATTGAAGTTGAGCGCAGAGTAGAACTCAAAGACGGGGATGCAGAGGGTGCTTTGGGTTACTTATCTGCGAGAGCCAATGCCGACCCATTT…	Complete
Rhsim10G0176300.1	ATGGGTGTAAAAGGAGACTTCACGGTGGTGGTTACCAAGAAAGAGGTGGTGGCGACGGTGCTGCCAATGCAAGAGCATTGGCTACCAATGTCCAACCTGGACTTGCTGTTGCCACCGTTGGACGTGGGAGTTTTCTTTTGTTACAAAAAGACCCCAGAAGAGGACAACTTATTAACATTTGGGTCCATGTGCTGTGTCTTGAAGAAGGCCTTGGCCCAGGTTCTGGTTTCCTACTACCCATTTGCTGGGGAGATAGTCCAGAACACTGTGGGTGAGCCTGAGATTCTCTGTAATAACAGAGGAGTTGATTTCATTGAGGCCTTTGCTGACGTGGACCTCTGTCATCTTGACTTGTATAATCCTGATGAGAGTGTTGAAGGCAAGTTGGTGCCTAAGAAG…	Complete
Rhsim10G0176400.1	ATGGTTGCGAAAGGAGACTTCGCGGTGGCGGTGAGCAAGAAAGAGGTGGTGGCGACGGTGCTGCCAATGCAGGAGCATTGGCTACCATTGTCCAACCTGGACTTGCTGCTGCCGCCGGTGGACGTGGGAGTTTTCTTTTGTTACAAAAAGACCCCAGAAGAGGACAACTTATTCACATTTGGGTCCATGTGCGGTGTCTTGAAGAAGTCCTTGGCCCAGGTTCTGGTTTCCTACTATCCTTTTGCTGGGGAGATGGTCCAGAACACTGTGGGTGAGCCTGAGATTCTCTGTAATAACAGAGGAGTTGATTTCATTGAGGCTTTTGCTGAAGTGGACCTCTGTGATCTGGACTTTTATAACCCTGATGAGAGTGTTGAAGGTAAGTTGGTGCCTAAGAAG…	Complete
Rhsim11G0039900.1	ATGTCAACATCTTCCTCCTCCATGTTGTTCACAGTGACAAGGCAAGAGCCGAGACTGGTGGTGCCCGTGGAACCAACACCACGTGAACTAAAACAACTCTCAGACATAGACGACCAGGAGGGTCTCCGGTTTCAGATTCCGGCGATAATGTTTTACAAGAGCAATCCTTTCATGGAAGGAGAAGACCCTGTGCGTGTCATCAGGGAAGGCCTAGCCAAAGCACTTTCGTTCTACTACCCATTTGCCGGGAGGCTTGTTGAAGGGCCTAACCGGAAGCTTCTGGTGGATTGCACGAGCGAGGGGGTTTTGTTTGTAGAGGCCGATGCAGAAGTTGAGCTCAACCGACTTGGTGACGCGATTCTTCCAGGGAGTCCGGTGTTGGAGGAGCTTCTTCATGAT…	Complete
Rhsim11G0040800.1	ATGGCAGTTGAAGGTGCAGTACATGGTTCATATGAAGTGAACATTACAAAGAAGACAATTGTAAAAGCTACAGAGCCTCCACCAGAGCCTCATATTCTCACCCTTTCAAACCTAGACCTCCTCTCGGGCCGTTTTCCGGTAACATACTTCTATTTCTACCGCAACAATCCCCTTGTCGCGAGCTTCACTTCTGTCGTTGACGCCCTTAAATCCTCTCTTTCCAAGACTCTCACTCACTTCTACCCGTTCTCCGGTCGAATCATTCAAAACCAAAGCACCAATGAGCCCGAAATAGTCTGTGACGATACCGGTGCTCTTTTCGTAGAAGCTCGTTCTAACATCGCTCTAAAAGAACTTGACTTCTACAATCTCAACCAATCCCTAGAGGGAAAACTCGTA…	Complete
Rhsim12G0036200.1	ATGAAGATTGACGTTGAAGTAACGAACAAATTTACCATAAAGCCCACCACCGCGACCCCATCCCACCTCCGCCACTACCAGCTCTCATTTCTCGACCAAATCGCTCCCCCCGTGTTCATGCCTCTGGTTCTCTTTTACCCCAAGGACGTAAATGACAATCTCGACAACTCCGAGAAATCCAGCCACCTGAAAAAGTCCCTCTCCGACGCCTTAACCCGGTTCTACCCCCTCGCCGGGCGCATGGTTGAGAACCTTTATGTCGACTGCAATGACGAGGGAGTGCCCTACGTGGAAGCCGAGGCGAAATCCCGGCTTTCCGAGGTGATTTCCGACCCAATCCCCGGTGAAATGAATCAGTTCCTTCCGTGTGAACTCGACGATGTTCAGGACCTCCTCCTG…	Complete
Rhsim12G0036300.1	ATGATCGATGATAGAATGAAGATTGACGTTGAAGTAACCAACAAATTTACCATAAAGCCCTCCTCCGCCACCCCATCCCACCTCCGCCACTACCAACTCTCATTTCTCGACCAAATTGCTCCCCCGGTGTTCATGCCTCTGGTTCTCTTTTACCCGAGGGACGTAAATGACAATCTTGACAACTCTGAGAAATCAAGCCACCTGAAAAAGTCCCTCTCCGACGCCTTAACCCGGTTCTACCCCCTCGCCGGGCGCATGGTCGACAACCTTTACGTCGACTGCAACGACGAGGGAGTGCCCTACGTGGAAGCCGAGGCAAAATCCCGGCTTTCCGAGGTGATTTCCGACCCAATCCCCGGTGAAATGAATCAGTTCCTTCCCTGCGAACTCGACGATGTC…	Complete
Rhsim12G0106600.1	ATGAAGGTTTTTGTTTTCTCCAGGCAAACAATCAAACCTTCTTCCCCAACCCCTAGCCACTTGCGCCATGTGCAACTTTCCTTTCTCGATCAAATCAACAATCCAGTTTTCATGCCTATGGTCTACTTCTACCCATCGGAGCCTAGCACTAATGAGATTAGAGTCAAGACCCTTAAAAGAATCGATCGACTAAAAAGTTCCCTATCCGAGATATTATCGAGGTTTTACCCCCTAGCCGGTCGTGTCAAAGAAGATCGATTCATTGAGTGCAATGATACCGGTGTTTACTACACGGAAGCCAAAGCCAAATGCCAGCTATCACAATTCCTCGCCCAACCCAACCCGGCCAAGCTCAACAAGTTACTTCCATGTGAGCTCAAGAATTCAGGGGATTTGCTA…	Complete
Rhsim12G0106700.1	ATGGAGGTTGAAGTGGAAGTCATAAGCAGTGACACCATAAAACCCTCCACCCCAACGCCACCGCACTTCCGCCACTACCGCCTCTCATTCCTCGACCAAGTCATTCCCCCAGTCTTCATGCCTCTCCTCCTCTTCTACCCCCAAACCGCCGCCACCTCAGGCTTCACTCAAGAACACAAATCCAACAACCTCAAAACCTCCCTCTCCCGGACCCTAACAAAGTTCTACCCACTCGCCGGCCGCATCGTAAACAACGTCCACATCGACTGCTCCGACGCCGGGGTCCCCTACACCGAGGCCCGGTCCCACTGCCAGCTGTCGGACCTCATTTCCGACCCGAGCCCTTCCGAGTTCATTAAGTTTCTTCCGTGCGAATTTGGAGATGTTGGAGATGTACCG…	Complete
Rhsim12G0106800.1	ATGCACCTCTTGTTCTCACTCCCACCATATAATCATACAGACTGCATTGTTTGCACATACATATTCCACAGTACAGATATGGAAGTGGAAGTGGAAGTCATAAGCAGTGAAACCATAAAACCCTCTTCCCCAACCCCACCTCACCTGCGCCACTACCACCTCTCATTCCTCGACCAAATCGCTCCCCCAGTCTTCATGCCCCTCCTCCTCTTCTTCCCCCACAGCACCGCAACCTCCACCGCCGCCACCACCACCACCAGCTTCACTCAACTACACAAATCCAACAACCTCAAAACCTCCCTCTCCCAAACCCTAACAAAGTTCTACCCACTCGCCGGCCGCCTCGTAAACAACCTCCACATCGACTGCTCCGACGCCGGGATCCCCTACACCGAGGCC…	Complete
Rhsim12G0118700.1	ATGAACCCTCCAATCGTTCAAACCATCTCAGAATGCTTCATCAAACCACAATACCCATCAGAGGAACCGAACCATCCACCAATCTACTTGGCCCCATGGGATATAGCCTTTCTTTCATTTCATTACATCCAAAAGGGCCTCCTCTTTATCAAGCCTGCTGATGTGCAACAAAACCCTGTCAAATCTCTTCTAGACAAGCTCAAAGAGTCTCTCTCTCTCTCCCTTGCTCGTTTCTACCCACTTGCCGGTCGACTCGCGACCCAAAAACAAGAGAACCCGCCTTCCTACTCGGTGTACATCGATTGCAACAACAGTCCCGGAGCAAAATTAATCTACGCAACTGCGGATGTAGCCGTTTCTGACATTCTTTCGCCCGTTGATGTCCCGTTAGTTGTTCAA…	Complete
Rhsim12G0177000.1	ATGGAGAATGGTGGAGAACCCAAGTTTGAACTTGTCGTCGAGCAAGGAGAAAAAACTCTTGTACCTCCCGCAGAGGAAACAGAGAAAGGTCTATACTTCCTCTCCAACTTCGACCAAATCTTGAACCTCGAAAACCTTGAAGAAAGCCTAGCAGTGTTCGTTGGCACGATTTACTGCTTCAAATCAGAGGACAAGGGAAACGAAAGAGCAAACGAGATCATAAAAGACGCGCTGTCGAAAGTTCTTGTCCGTTACTATCCCTTGGCCGGGCGCCTGACGATGAGCCCCGAGGGCAGGCTGATGGTGGATTGTACAGGGGAAGGCGCTCTTTTTGTCGAGGCAGAAGCAAATTGCAGAATTGAGGATATTGGAGATGGCACAAAGCCTGATCCTGTGACT…	Complete
Rhsim13G0103200.1	ATGAAGGTGAAAAAAGAGAGCTCAAGAATTATCAAGCCAACTTATGAGGGCACCCCTCCCCCAAACACATCCTATACTCCCTTGAGTGTCTTCGATAAGGTCACTTATGATGACCATATGGCAGTTATCTATGCCTATCGCCCGCCAACCCCTCCAAACACGGCCTTGGAGCTAGGGCTCGTGAAGGCGCTGTCAGTGTACCGGGAGTGGGCCGGGAGGTTGGGAAAGAATGACGAGGGTGACCTCGTCATTCTTCTCAACGACAAAGGGGTGCGGTTTGTCGAGGCATCGGCGGAATGCACTCTCGACCAAGCCATGCCATTTCAGCCCTCGGCGTCCCTGCTCGCCCTTCACCCCAGCTGGAAGGGAGTGGAAGAGTTGGTGCAGGTTCAACTAACG…	Complete
Rhsim13G0103300.1	CTGGAGCTAGGGCTCAAGAAGGTGCTGTCGGTGTACCGGGAGTGGGCTGGGAGGTTGGGAAAGAACGAGGACGGTGACCTCGTCATTCTTCTCAATGACAAAGGGGTGAGGCTTGTCGAGGCATCGGCGGAGTGCACTCTCAATCAAGCCATGCCGTTTAAGCCCTCGATGTCCCTGCTCGCCCTTCACCCCAGCTGGAAGGGCGTAGAAGAGTTGGTGCAGGTTCAACTCACGAGGTTCACTTGCGGCTCTATGGTGGTAGGCTTCACTGCCAACCACCTTGTGGCTGACGGCAACTCCACGAGCAATTTCTTGGTTGCATGGGGCCAAGCTTGTCGCGGACTTGAGATTTATCCTATTCCTTTCCGTAACCGTGGCATTTTCTCTCCTAGAGACCCT…	Lacking initiation codon
Rhsim13G0141900.1	ATGGAGGTTGAAGTCATATCCAGGGAGAGAATAAAACCATCATCTCCAACTCCATCTCACTTGAAAACACACAAGATTTCTCTCTTAGATCAGCTCTTCCCTCCTGTCCATGTTCCCTTAGTGTTCTTCTATCTCAACACACAGACTACTAGCCCTATTCCCGACGTCATCTCCAAAACATCGGTCTCTCTGAAGCAATCGCTAGCAAAAACCTTAACTCTCTTCTACCCATTTGCCGGGAAAATAAAAGACCATCTTTCTGTCGATTGTAACGATGAGGGGGTCTATTATGTCGAAGCACCAGTGGATAATAATCTGTCCGAGTTTCTCAGCAAACCAGACGTCCGGTTGACACAACATTTTCTTCCTCATGATCAATCCATGGATCAAATGTACCCA…	Complete
Rhsim13G0185200.1	ATGGAGGTCAAGATCCTCGAGACCACTGTTGTCCTCCCCTCCCCTCCACCGCCCTTTCAAGTCGACCACCACCTCCCTCTCTCCCACCTCGACAACGACCGCAACCTCCACGTCACCTTCCGTTACCTCCGTGCCTACGTCGCCACCAATGACCACCCCACCACCACCACGGACCCATTCCACGTCATCACCGCCGCCCTCTCCGCCGCCCTCCACCACTACTACCCTTTCGCCGGCACTCTCCGCCGCCGCGAAGACAACCGCCTCGAGCTCCACTGCCAAGCTGGGAAAGGCGTGCCAGTTATCCGCGCCTCCGTTGACTGCACGTTAGAGTCGGTGAATTATCTCGACGACCCGGCCGAGACTTGGATAGAAAATCTGGTGCCCGACCCGGACCCA…	Complete
Rhsim13G0210100.1	ATGGTTAAGATGGAAATCATCTCCAAGGAGTCCATCAAACCTTCCTCCCCCACGCCCGATAACCTCAGAACCTTTGGGCTCTGTCTGTTTGATCAATTCTTTCCACCTTTCTTCTCAATCCCGCTCATTTTCTACTACTCGCACGAAAGCACTAGCCATGTTGAGCAAGCTGACATTTCCTCCCTCCTGAAAAGATCGCTCTCGGATGCCTTATCTCTGTACTACCCATTTGCCGGAAGGATGAAAGACGCAAGCTCTGTGCATTGCGATGATCAAGGCGTTGATTTCTTGGAAGCTCGGGTTGACACCCGCCTGTCAGAAGCCGTCGAACTGCCAAAAGTTGAACTGTTAAATCACGAAGAGGGTGGTGGTGTGCTACTAGCCATACAATTGAACTAC…	Complete
RhsimUnG0027400.1	ATGGCGCCTGAAGTTGCGAAGAAGGAGGAGAAAATGGCGGGGGTGAAAATCCTGAGCAAAGCCCATGTCAAGCCCAGGAAACCAATCGGAAGGAGAGAGTGCCAGTTGGTCACATTTGATCTTCCTTACATAGCCTTCTACTACAACCAGAAGCTGTTGATTTACAAAGGAGGGGAGTCTGACTTTGAGGGCACAGTGGAGAGGTTGAAGGATGGGCTGGGGGTAGTTCTGGAAGAGTTTTATCAGTTGGCTGGGAAGTTGGGGAAAGATGAGGATGGGGTGTTTAGGGTGGAGTACGACGATGACATGGACGGCGTGGAGGTGGTGGCGGCGAAGGCGGAGGGGATCGAGGTCGCCGATCTCGCTGTGGAGGAGGGCACTGACAAGTTGAAAGAGCTG…	Complete
RhsimUnG0105200.1	ATGCCACTAACTACTACTACAATGGCTGCAATGAAATCCCAAATCCTCTCGAAAAAACTCGTAAAACCATCGACCCCCACGCCGAGGCACCTCCACAAGCTGAAACTGTCCATCATGGACCAGCTCATCCCACTGACGTATCTCAACATGATCTTCTACTACTCCCCCGGAGACAAAAGCAGAGAGAGATGCGTCGAGTTGGAGAAGTCGTTGTCGGACACGTTAGCCGAGTTTTACCCGTTGGCGGGGAGGTTGGCGGTGGAGGATCTCCTGGTGGACTGTACCGACGAAGGGGTGGAGTTTTCCGAAGCCCAAGTTTGCGGGAGAATTGCCGATTTTGTTCACGGTGGTTCCATGGTTGAGCAGTTGGATCAGTTTCTCCCGTGGGAGTGTGGTGCA…	Complete
RhsimUnG0175200.1	TTGCCATGGGGAATCCCCTTTGGAGTGCGGTTGCGTGCACAGAGCAAAGCGGATACTGGGACAGAATTGCATCGCTTGGTGAGGAATTTGAGAGATGCCACATCGAAAATCGATGGCGTTTTTGTCCATGGAATACATGGGGGTGAAGGTTTTTCCAAGGTTACTGAGTGTCTCAAAGAGTTACGGGAATTGTATTCAAATGAGCGGGCAAATTATTACGCGTGTACAAGTACGTGTAATCTTGGGATGTATGAAGTAGATTTCGGGTGGGGGAAGCCTATTTGGGTGAGTCTAGGTGGAAATGAGGATCCGATGGTAATGAATCTTATATATTTGTTGGATACGAGGTCGGGTGGTGGAATTGAAGCCTGGGTGAATTTGAGTGAAGAAGACATGGCT…	Lacking initiation codon
RhsimUnG0187600.1	ATGCCACTAACTACTACTACAATGGCTGCAATGAAATCCCAAATCCTCTCGAAAAAACTCGTAAAACCATCGACCCCCACGCCGAGGCACCTCCACAAGCTGAAACTGTCCATCATGGACCAGCTCATCCCACTGACGTATCTCAACATGATCTTCTACTACTCCCCCGGAGACAAAAGCAGAGAGAGATGCGTCGAGTTGGAGAAGTCGTTGTCGGACACGTTAGCCGAGTTTTACCCGTTGGCGGGGAGGTTGGCGGTGGAGGATCTCCTGGTGGACTGTACCGACGAAGGGGTGGAGTTTTCCGAAGCCCAAGTTTGCGGGAGAATTGCCGATTTTGTTCACGGTGGTTCCATGGCTGAGCAGTTGGATCAGTTTCTCCCGTGGGAGTGTGGTGCA…	Complete
RhsimUnG0228700.1	ATGTTAACCTTGAAGGCTTCCTACATAGTGAAACCATTGGTGCCGTCACCAACAAGGCTCATTTACTTATCAGATTTTGATCAAAGCGTTGCAATAACTCATGGACCTACAGTCTACTTCTATAGACCCATCAGTGATCACTTGCTAAACCCAATAGAAATCCTCAAAAGCTCCCTAGGCAAAGCATTCACCATATTTTACCCACTCGCCGGACGCCTCCAAAGGACCGGAAGGGGCCGTGAGGTCAACTGCAACTCCATGGGCGCGTTGTTTTTGGAAACAGAGTCGGAGGCTAAAATCAGTGACTTTGGAGACTTCACTCCAACATCAGAAACTAGAGCTCTGACACCATCTGGAGACTACAATAAGCCTATTGATGAGTTGCCATTGCTTTTGGTG…	Complete
RhsimUnG0228800.1	ATGTTGACCTTGAAGGCTTCCTACACAGTGAAACCATTGGAGCCGTCACCAACAAGGCTCATTTACTTATCAGATTTTGATCAAAGCGTTGCTCTAACTCACGCACCTACAGTCTACTTTTATAGACCCATCAGTGATCACTTGCTAAACCCAATAGAAATCCTCAAAAACTCCCTAGGCAAAGCACTCACCATATTTTACCCACTAGCCGGACGTCTCCAAAGGACCGGAAGGGACCGCCTCGAGGTCAACTGCAACTCCATGGGTGCGCTGTTTTTGGAAACAAAGTCGGAGGCTAAAATCAGCGACTTTGGAGACTTCACTCCAACATCAGAAACTAGAGCTTTGATACCATCTGTAGACTACAATAAGCCTATTGATGAGTTGCCATTGCTTTTG…	Complete
RhsimUnG0228900.1	ATGTTAACCTTGAAGGCTTCCTACACAGTGACACCATTGGAGCCGTCACCAACAGGACTCGTTTACTTATCAGATTTTGATCAAAGCGTTGCCCTAACTCACGCACCTACAGTCTACTTCTATAGACCCATCAGTGATCACTTACTAAACCCAATAGAAATCCTCAAAAACTCCCTAGGCAAAGTACTCACCATATTTTACCCACTCGCCGGACGCCTCCAAAGGACCAGAAGGGGCCGCCTTGAAGTCAACTGTAACTCCATGGGCGCGCTGTTTTTGGAAATAGAGTCGGAGGCTAAAATCAGCGACTTTGGAGACTTCACTCCAACTTCAGAAACTAGAGCTCTAATACCATCTGTAGACTACAATAAGCCTATTGATGAGTTGCCATTACTTTTG…	Complete
DTZ79_00g03320	ATGTTACTTGAATACGTCAGGGACTTCTTGCGTCGTTCAAATCACGTTCTTCGAGTGTGGTGGTGTGGCAGTGGCTGCGTGCCTTTCTCACAAGATTGCGGACGCTATGTCTTCGTTCACATTTATAAACGGTTGGGCTACTACCGCGCATGGGAGACTGACGTGCCGCTGCCACAATTCAAGGGGGCCGACTTCTTTCCGCCGATGGACACCACTGGGTTTATAGGAAACGAGGGCATTTTTAAAGACAATATAGTCACCAAAAGATTTGTGTTCTCGGCCTCGAAGATCGTAGCTCTTCAGGAAAAGTTTTCGGACAACACCTTCAGAGAATTTCCCAGACGCCCATCGCGAATCGAGGCCCTCTCGGCTTTCATTTGGGCTCGTATGACTGCCATT…	Complete
DTZ79_01g09950	ATGGGGGGAGGAATGGAAGTGAACAAGAACAAGTTCATAGAGGAGTGGGGCACGGTGCGGGAGAATCTGGAGTACAACTTCAGGTGGACCCGCCGCAACTTTGCCATCATCGGTCTTTTCGGCATCGCCGTCCCAATCTTCATCTACAAGGGCATCGTCCGCGAATTCTCCTTTAAATACACATTATTTATCATTAAACTTCAACCATTTTCTTCTGTCTCTCTCTCAACAAAAATGGCTGTCACCTTGAAAGCTTCTACCTTAGTAAAACCATCTGAGCCAACATGGAATGGCTCTCTTCCCTTGTCAGAGTGGGACCAAATAGGCATCATAACTCACGTACCCACCATCTATTTTTACAAGCCTACACAAGACTTTCTCTCTCCACCCCACAAAATC…	Complete
DTZ79_01g14380	ATGGCTGTCACCTTGAAAGCTTCTACCTTAGTAAAACCATCTGAGCCAACATGGAATGGCTCTCTTCCCTTGTCAGAGTGGGACCAAATAGGCATCATAACTCACGTACCCACCATCTATTTTTACAAGCCTACACAAGACTTTCTCTCTCCACCCCACAAAATCATCAGAACTCTAAGAGACTCTCTAAGTCTAGCATTGGTGCACTTTTACCCACTAGCCGGTCGCCTAAGGTGGATAGGTGGCGGCCGGCTAGTGCTTGATTGCAATGCCAAAGGCGTTGAGCTTATTGAGGCCGAGACCGAGTCCAAACTGCATCACCTTGGTGATTTCTCTCCATCCCCGGAATTTGAACCCCTCATTCCTTCAGTTAATTACAATAAGCCCATTCATGAACTT…	Complete
DTZ79_02g08360	ATGGAGGTTGTGGTAACGTCAAGAGAAACCATCAAACCCTCAAGCCCAACCCCTAACCACCTCCGCCACTTGCAACTCTGCTTCTTCGATCAAATAAACAGCCCCATATTTACTCCTTTCGTCTACTTCTATGCCGCAGAGAGTCCCGGGGATCGCACCAACCACCACCACAGATCAGAGCAACTGAAGAAGTCCCTGGCGGATACGCTCTCTGTCTTCTACCCCCTGGCCGGACGTGTCATAGACGAGACCTACGTGGAGTGCAACGACAAGGGCGTCGACTTCTTCCAAGCCAAAGCCAACTGCAAACTGTGTGATATTATTGGAAGTAATGCCGAGTTCGGTGGTCAACTCAACAAGTTACTTCCCTACCAGGAAACGGATGCTGGAGACCTTACC…	Complete
DTZ79_02g08370	ATGGAGGTTGTGGTAACGTCAAGAGAAACCATCAAACCCTCAAGCCCAACCCCCAACACACTCCGCCACTTGCAACTCTCCTTCTTCGATCAAATAAACCGCTCCGTATTTATTCCTTTCCTCTACTTCTATGCCGCAGAGAGTCCCGGGGATCGCACCAACCACCACCGCAGATCAGAGAAGTCCCTGGCGGATACGCTCTCGGTCTTCTACCCCATGGCCGGACGTGTAGTAGACGAGACCTACGTGGAGTGCGACGACAAGGGCGTCGACTTCTTCCAAGCCCAAGCCAACAGTAAACTGTGTGATATTATTGGAAATAATACCGAGTTCGGTGATCAACTCAACAAGTTAATTCCCTACCAGGAAACGGATGCTGGAGACCTTACCATTGGAATA…	Complete
DTZ79_03g04850	ATGCCTTCTTCTTCTGTTTCCATAGTTTCCAAAACCACTGTTTTCCCACAACACAAATCCACGATTAAGTCTCTGAAGCTCTCTGTCTCCGACCTTCCAATGCTTTCCTGCCAATACATCCAAAAGGGCGTCTTACTCTCCCAACCACCTCTCCCAACCGATTCCCTACTCTCTCTGCTCAAACTCTCTCTCGCCAAAACTCTCTTCCACTTCCCCGCACTCGCCGGCCGCCTCTCCACAGACACCGCCGGCCACGTCCACATCCTCTGCAACGACGCCGGCGTCGAATTCATCCACGCCAGAGCCAAGCGCCTCCTCGTCGACGACATCCTCGCCCCTATCGACGTCCCCAGCTGCTTCAAGGACTACGCGGGCCACAAAAAGCCATTGGCCGCCGTG…	Complete
DTZ79_03g07470	ATGGCACCCTCCACTTCCAGTAATTGTTTAGTGTTCCCAGTGAGAAGGAATGCACCTGAGCTGATCACTCCGGCAAAGCCCACACCTCATGAATACAAACTGCTCTCTGACATCGATGATCAAGAGGGTCTTCGGTTTCAGATCCCAGTTATACAGTTTTATCGTAACGAACCCTCGATGGGAGGGAGAGACCCTGTGAAGGTGATTCGAGAGGCAATTGCAAAGACGCTCGTCTTCTACTACCCATTCGCCGGTCGGCTGAGGGAAGGCCCCAACCGCAAGCTTATGGTGGAGTGTACCGGTGAAGGTGTGGTCTTCATAGAAGCTGATGCTGACGTTACACTTGAGCAGTTCGGGGATGCCCTTCAGCCTCCATTCCCGTGCTTGGAGGAGCTCCTT…	Complete
DTZ79_03g10880	ATGGTGACCTTGAAGGCTTCTCACGAAGTGAAACCAGCCGGGGACACACCGAGGGGAATCATGTACATACCCGAAACTGATCATCTTATTGCCATAAGCCATGCGCCTACAATTTACTTTTACCGACTAGCGAAGGAAACGGAGATAAATGCAGCAGAAATTCTCAAAGACTCTCTAAGCAAAGCACTTGCCGTATTTTACCCACTCGCAGGGCGCCTGCGATGGATTGACCAAGGTCTACGCATGGAGCTCGACTGTAACTCGATGGGCGCTATGTTCCTCGAGGCCGAGTCGGAGGCAAAAATCGATGACTTTGAGGACTTTCGTCCGACTCCAGAAATCAGAGCTCTGATACCATCGGTGGACTACAAAAGACCCATTCATGAGTTACCATTGCTT…	Complete
DTZ79_04g00890	ATGGAAGTTAAAGTAGTTTCTAGAGACAGAATCAAACCATCTTCCCCAACACCCCATCACTTGACAACCTTCAAACTCTCTCTCTTGGACCAGCTCATTCCTGCTCCCTATGCACCACTTGTCTTCTTTTATCCCAATGAAGATGGTGCCACCCCTCTTGAAATTACTACTCCTGAAGAAATCGCTGTCGGAAACATTAACTCGCTTCTACCGCTAGCCGGAAAGATCAAAGACGACCTCACCATCGACTGTAACGATGAAGGGGCTCGTTATGTTGAGGCAGAGGTTAGCGTCTTCAAGTGCGGTGGATTGGCAATTGGCCTATGCATTTCGCATAAAATCCTCGATGGAGATGCTATGAGCACTTTTCTGAAAGGGTGGGCTAACACAGCTTGTGGG…	Complete
DTZ79_04g01030	ATGACAATTGCAGTCAGAGTGGTCTCTACGGAGACCATCAGGCCATCTTCACCAACTCCCCACCACCTGAGAACTCACAAAATCTCCTTTCTAGATCAGCTCCATCCCACAATCTTCAGTCACGTCGCCCTTTATTATCTCGTCGACAAAACCAATGGAAATGGCAACCGTAATCTTCCCGACGTACTGAATCTCTTAAAAGAATCACTATCCAAGACCTTAACTCGCTTCTACCCTCTCGCTGGAAGAATCAAGGATGACCTCCTTTCCATCGACTGTAACGACGAGGGCTTGTATTACTCAGAAGCCCTCGTGAATTGTCATCTCCGAGACTTTCTCAAAAACCCGGACCTTGACTTGCTCAACCATTTCTACCCGTGCCATCCGACTAAAACCCAG…	Complete
DTZ79_05g03320	ATGGCCATGGAGGTCGAGATAAGCTCCACAGAAACCATCAAACCGTCCTCTCCCACACCCACCCACCTGAAAAACTTCAGCCTCTCACTCCTCGACCAGCTCAACGCCCCCGTCTTCTCCAAACTCGTCTACTTCTACCCCCACGCGCCGTCGATTTCACCGACCGCTCAAAAAATCGTTTCCCAATCCTACCCCTCTGTGCAAATCATTATGTCGACGGACACCGACCGACGGACCCGTTTTCGTCGACCAGCCAAGAGTCACACAACGCAAAAAACTCTGGAAGACGTGCTCAAGAACCCGTCAGAGGAGGTCGTGAGGAAGTTTCTCTCTCTAGATCCCCGATTTTGCGATACGGACTCGGGTCGACCGCTGCTTGTGGTTCAAACGAGTTTTTTC…	Complete
DTZ79_06g10470	ATGGTCCCCTATCGACAACATGGGTTTGTTACTGACCCGACCCGACCCTTTAATGGCTCCCATGAAGACTCAAGTCCTGTGCAAGAAGTTGATAAAACCATCGACTCCTACACCGCGCCATCTCCGCCCGGTGAAGCTGTCCTTGATGGATCAGCTGATTCCTCCAACAGATATCAATATGATCTTTTACTACCCAAACGACGAGGACAAAATTGCGAAAAGCAAAGAAAGATGCAGCCAGTTGGAGAAGTCCCTAGCGGAGGCCTGACCAAATTTTACCCGCTGGCGGGGAGATTAAGTCAAATGGAGGACCTTTTGATTGATTGCAATGACAAAGGGGTCGAGTTTCTCAAAGCCCGGTTGAACGGAAATCTAGAAGATTTCCTCCATGGAGGGCCC…	Complete
DTZ79_07g08790	ATGGGTGGAAAAGGAGAATTCGCAGTAAAGGTGAGGAGAGAGGATGTGGTGGCAGCCATGCTCCCAATGCAGGAGCATTGGCTGCCACAATCCAACCTGGACCTGCTCTTACCCTCAGTGGACGTGGGTGTATTCTTCTGCTACAAGAGGCCTACTGAAGGCGATAGCCCGATCCAGGACCAGTTCGGGGTCATGGTGGGCCTTCTGAAGAAGGCCCTGGCTCAGGCCCTGATCTCCTACTATGCGTTTGGTGGGGAGATAGTGCACAACTCTGTGGGTGAGCCCGAGCTTCTGTGTAACAACAGAGGTGTGGACTTCATTGAGGCTTATGCTGACGTGGAGCTTCAGGGTCTCAACTTTTATAACCCTGATGAGAGTATTGAAGGTAAATTAGTTCCG…	Complete
DTZ79_10g06590	ATGAAGGTTGAGATTATAGCTAGAGAAACCATCAAGCCATCTTCTCCTACTCCCCATCACCATGGCAGCTTCAAGCTCTCCTTTATTGATCAGGTTGCCCTTCCAATTCATACACGATTGGTTTTGTTTTATAACCATGGCAAGGGGGGTTATGAAGAGGTCACTAAAAGATCCCAACTCTTAAAAGAGTCACTCTCTCAAACCCTGACTCGCTTTTACCCATTTGCCGGGAGAATAAAAGATCATGTGTGGGTCGATTGTAACGACGATGGTGCTGAATATTTGGAAGCTCGGGTGAACTCGCCTCTCTCAGATGTCCTTGGACAACCCAAAATGGAAACAATGAAGGAATTCATTCCAATTCCAACTGGAGTCAAAGGCCCTTTGTTCCTCGTCCAA…	Complete
DTZ79_11g00290	ATGTTCGATTCCTCGGCCATGGCCATGCTCAAGGCCAAAGCAACCAGTTCATGTGGTCAGAGCCCCTACCCGCGCTCAGGCTGTGACTGCTCTCATCTGGAAACGCTTCATGGCTACTTGTGCAGCAAAATATTGTGCCCAAAAGCCATGCTTCATGTTCCACACAGTGAACCTGCGCAGGAGAGCTTCACCGCCCTTTCCAGAGTCTTGTATGGGGAATTTTTTCTGGAAGGTGATGAAGGGTTTATAAAGTTTTGTGATTCTCTCAAGGGGCTAAGGCAAGAACTTGATCACAAAGAAGCTGATTTGTTGGGGTTCACCAGTTGGCTCAACTTTGGTCTTTATGAAGTTGATTTTGGATGGGGAAAGCCTGTGTGGGCAACCTGTGCTGGTTCGAGA…	Complete
DTZ79_11g00300	ATGATCCAAGTAAACATATTTGATTGTGGCGGAATCGCAATTGGCGTGTTTCTGTCACACTTGGTAGTAGATGGAACTGCAACTAGCAACTTCCTGAAGAGTTGGGCAGCCACTGCTTGTGGTTTCGAACATCCCTGTCCCAGTTACATTGCGCCTTCTATTTTCCCACAAAATGACTCATTTCCGAAAGAATTAAACTTTCTGGGTCTGATAAGCCCATTTATAAAACCAGGCAAGTCTGTTACAAGGAGATTTGTGTTCGATTCCTCGGTCATTGCCATGCTCAAGGCCAAAGCAACCAGTTCATGTTGTCAAAGCCCTACCCGTGTTCAGGCAGTGACAGCTCTCATCTGGAAACACTTCATGGTTACTTGTACAGCAAAATATGGTTCCCAAAAG…	Complete
DTZ79_11g02050	ATGAGGGATGGAGATGGAAAATCCAAGTGTTTTGGATTTGTCAACTTTGAAAACACTGATGCTGCTGCTAATGCTGTTGAGGCTTTAAATGGTAAAAAAATTGATGACAAGGAATGGTATGTTGGTAAAGCCCAGAAGAAGTCTGAAAGAGAACTTGAACTAAAAAGTCGGTTCGAGCAGAGTGCCAAGGAAGTTGTAGACAAATTCCAAGGGTTGAATTTGTATGTTAAGAATTTGGATGACAGCATTGATGATGATAAACTTAGGGAATTGTTCTCAGAATTTGGTACCGTTACTTCATGCAAGGTTATGTGCGATCCTAGTGGAATTAGCAGAGGTTCAGGATTTGTTGCCTTCACTACCCCTGAAGAGGCATCTCGTGCTCTTGCAGAGATGAAT…	Complete
DTZ79_11g11810	ATGAAGGTTGAGATTATAGCTAGAGAAACCATTAAGCCATCTTCTCCCACTCCCAATCACCGTAGAAGCTTCAAGCTCTCCCTTCTGGATCAGCTTGCTACTTCAATTCATACATCACTGGTTTTGTTCTATAGACGTGACGAGGGTGGTTGTGAAGAGGTCAGTGAAACATCCCGATGCTTAAAAGAATCGCTCTCTCAAACACTCACTCACTTTTACCCGTTTGCCGGGAGAGTAAAAGACCATGTGTGGGTTGATTGTAACGACGATGGTGTTGAATATTTGGAAGCTCGAGTGGATTCTCCTCTCTCAGATGTCCTTGGACAACCCGAACTGGAAACAATAGAGCATTTCGTTCCAATTCCAACTGAAGTCAAGGGCCCTCTGTTGCTTGTTCAA…	Complete
DTZ79_12g08940	ATGAAGGTTCAAGTCCTTTCCAGCAAGGTGATCAAACCTTCAATCCCAAATCCTCCCAACCTCAAAAACTACAAAATCTCTTTCCTTGATCAGTTGGCTACTCCAGTGCATTTTGGGATCATCTTCTTCTTCCTTTCCAATGGGAAAGAAGATGAAACTGCGAACGAAATGGCACGAAGGTGCGATCACCTGGAGGAATCGCTATCGGAGACCTTAACTCGTTTTTACCCTTTAGCGGGTAGATTCCTCAGAGACAAGTCGTTGGTGGAGTGTAATGACCAAGGGGTTGAAGTGTCACGAGCGAATGTGGCGGGGATGCTGCTAACCGAAAATTGTATATGGAAGACCCGAAACGAAACTGCTGGACACTTTCGTCCCCAACGAGACTCGCCTGTCCAA…	Complete
DTZ79_12g09410	ATGGAAGTGAAAATAATTTCGGAGGAAACCATCAGGCCATCTTCACCAACACCGTCTCACCTCAAAACCTTCAAAATCTCTCTTATAGACCAGCTCTATCAGTCCGCCTACATCCCAGTTCTCCTTTTCTATTCCCCAAGTGATGGCACTCGCAACACTGGGCAAGTACTGACTTGTCTTAAGGACTCCCTTTCAGAAACCCTATCTTGCTTTTACCCACTTGCTGGGCGGCTCAAAGACCACGTCTCCATCGACTGCAACGACGAAGGCATTACGTTTATGGTATCCCAAGTCATGAATTGCCACTTGTTTGAGTTGCTTAATAACCCTCAAATTGACTTGTTAGATCAGTTTGCTCCGCGTCAATTGTACACCGTTGGGGAAACATCAAACGTTATA…	Complete
DTZ79_13g03660	ATGTCTTTGTCACTTTTATTACGGTTTGCTAAGACTGCTCCTGGGGAGACTGACTTGGCCGCTGCCAATTCAAGGTGGCCGATTTCTTTCCGCCAATGGACACACAGGGTTTATGGGAAAACGTGGGAATCTTTAAAGACAATACGTCACCAAAAGATCGAAGCTCTCCGCGACAAGTTTTTCGGACACAACACCTTCGAGAGTTCCCAGACGCATCGCATCGGGAGGCCTCGCGGCTTTCCATTTTGGCTCGGTTTGACATCCATTAGGCCCCAAGAAAGCCCCAACAAGATCCTACTCTCTGCTTCCCGCTGTGAACCCCTCCGCCCGAGGACCGACCCACCCCTTCCCGTACCATTTTTCGGGAATTTTACTCGGTTGCGATCGTGTTCCCCCTCC…	Complete
DTZ79_13g03670	ATGAAGGTTCAAGTAGAAGTTATCCATAGGGACACCATCAAGCCCTCTTCTCCGACCCCTCCCCACCTCCAACACTACCAACTTTCCTTTCTTGATCAAATTAACCCTCCGGTGTTCATGCCCATTATTCTTTTCTACCCAAATGACGTCGATCCGTGCCTCCACAACGCGCAAAAATCTGCCCATCTGAAAAACTCCCTCTCCGAGTGCCTAACGATATTCTATCCCCTCGCGGGCAGAGTTGTAAATAACAATTTCGTGGACTGCTCTGACGTAGGAGTCCCCTACGTCGAGGCTCGAGCCCATTGCCAGCTTTCAGAGGTCGTTGCCGATCTTATCCCTAAGGAACTCAACAAGTTCTTACCGTGTGAATTGGACGACGTCAGGGATCTCCCTGCA…	Complete
DTZ79_13g03680	ATGAAGGTGGAAGTAGAAGTTATCCATAGGGACATCATCAAGCCCTCTTCTCCAACCCCTCCCCACCTCCACCACTACCAACTTTCCTTTCTTGACCAAATTAACCCTGCAGTGTTCGTGCCCATTATTCTCTTCTACCCAAACAACCCCGATTCGGACATCGACAACGAACAAAAATCCACACACCTAAAAAACTCCCTCTCCGAGTGCCTAACAAAATTCTACCCCCTGGCCGGCAGAGTCGTAAATCACGACTTCGTGGACTGCTCTGACGCGGGAGTCCCCTACGTCGAGGCTCGAGCCCACTGCAAGCTTTCAGAGGTCGTTGCCAATCCTATCCCCAAGGAATTCAACAAGTTCTTACCGTGTGACTTGGATGACGTCAGGGACTTACCTGTG…	Complete
DTZ79_13g03690	ATGAAGGTGGAAGTAGAAGTTATCCATAGGGACTCCATCAAGCCCTCTTCTCCAACCCCTCCCCACCTCCAACATTACCAACTTTCCTTTCTTGACCAAATTAACCCTCCGGTGTTCATGCCCATTATTCTCTTCTACCCAAACAACCCCGATTCGAACATCGACAACGCACAAAAATCCGCCCACCTAAAAAACTCCCTCTCCGAGTGCCTAACGAAATTCTACCCCCTGGCGGGCAGAGTTGTAGATAACAACTTCGTTGACTGCTCTGACATAGGAGTCCCCTACGTCGAGGCTCGGGCAAACTGCCAGCTCTCAGACGTCATCACGAATCCTATCCCCAAAGAATTCAACAAGTTCTTACCATGTGACTTGAATGACGTCAGGGACTTACTTGCG…	Complete
DTZ79_13g03700	ATGCGTGCTGTATGGCGAATGAAGCTTGACTTTACCAAACCAAGAGTGAGAGAGAATGAAGGTGGAAGTAGAATTATCCAAAGGGACACATCAAGCCCTCTTCTCCAACCCCTCCCCACCTCCAAAAACACTACCAACTTCCTTTCTGACCCAAATAAACCCTACGGTGTTCATGCCCATTATTTATTCTACCCAAATGATGCCGATTCGTGCCTCGACAACGCCCAAAAATCCGCCCACCTAAAAAACTCCCTCTCCGAGTGTTTAACGAAATTCTATCCCCTCGCTGGCAGAGTTGTAAATAACAACTTTGTGGACTGCTCTGACGTAGGAGTCCCCTTCGTCGAGGCTCGAGCCCACTGCAAGCTTTCAGAGGTCGTTGCCAATCCTATCCCTTGC…	Complete
DTZ79_13g18100	ATGAAGGTGGAAGTAGAATTATCCAAAGGGACACATCAAGCCCTCTTCTCCAACCCCTCCCCACCTCCAAAAACACTACCAACTTCCTTTCTGACCCAAATAAACCCTACGGTGTTCATGCCCATTATTTATTCTACCCAAATGAGCCGATTCGTGCTCGACAACGCCCAAAAAATCCGCCACCTTAAAAAACTCACTCTCCGAGTAGTTGTAAATAACAACTTTGTGGACTGCTCTGACGTAGGAGTCCCCTTCGTCGAGGCTCGAGCCCACTGCAAGCTTTCAGAGGTCGTTGCCAATCCTATCCCTTGCGAACTCAACAAGTTCTTACCGTGTGACTTGGATGACGTCAGGGACCTCCCTGCACTTGTCCAAGTCACGTTCTTCGACTGTGGTGGT…	Complete
DTZ79_13g18110	ATGAAGGTGGAAGTAGAAGTTATCCATAGGGACCTCATCAAGCCCTCTTCTCCGACCCCTCCCCACCTCCAACACTACCAACTTTCCTTTCTTGACCAAATTAATCCAGCGGTGTTCATGCCCCTTGTTCTCTTCTACCCAAACAACCCCGATTCGCACATTGACAACGCACAAAAATCCACCCACCTAAAAAACTCCCTCTCCGAGTGCCTAACGAAATTCTACCCCCTGGCCGGCAGAGTTGTAAATAACAACTTCATTGACTGCTCTGACATAGGAGTCCCCTACGTCGAGGCTCGGGCAAACTGCCAGCTCTCAGACGTCATCACGAATCCTATCCCCAAAGAATTCAACAAGTTCTTACCATGTGATTTGAATGACGTCAGGGACTTACTTGCG…	Complete
DTZ79_15g05860	ATGGTGGAAGTTGAAGTGATTTCAGAGGAAGTCGTCAAGCCATCTTCACCAACACCACCTCACCTAAGAACCTATAAGGTCTCTCTCTTGGACCAAAATGCCCCGACAAGTCATGAACCCATCATCTTCTTCTACCCTAGACGTGGGAGGGTGGTGATGGATGAGAGAGTGGATCAACTCAAGCATTCGCTCTCAGAAACCCTTACCCGATTCTACCCACTCGCAGGAAGATTCGTGGACCGCCTCTGTATCGACTGCAACGACCAGGGAGCCCTCTTCTATACCGCCCGAATCCATTGTAGCTTGGCCGATGTACTTTCACAACCACACATCGATCTAGAGTCCCTTCGCCAATTTCTTCCGGTGTATGTTCTTTTGGAGCAAGTATACCAAGTGGCG…	Complete
DTZ79_15g11610	ATGGAGGTCAAGATCTCCAAAACCACCACCGTCCACCCCTCTTCACCGCCCTTCCACCAAGCCCATGTCCTCCCTCTCTCCCACCTCGACACCGACCGCAACCTCGACGTCTCCTTCCGCTATCTCCGCGTGTATGTTAGCAGCCCCAACCGCCCCCCCGTCGCCGCCGACCCCTTCCACGTCATCACCGCCGCCCTCTCCGCCGCCCTCGTCCCTTACTACTCCCTCGCCGGAACCCTCCGCCGTCGCGCCGTGGACGGCCGCCTCGAGCTACACTGCGCAGCGGGGGACGGCGTCCCCGTCGTCCTCGCCGCCGTGGACTGCTCGCTGGAATCGGTGAACTACCTCGACGACCCGGCCCAGAATTGGATCGAGAATTTGGTGCCCGATCCGGATCCT…	Complete
DTZ79_16g04920	ATGGAGAATGGTTATCACAGCAAATTTGAACTTACCGTAAATCAAGGAGAGCCGACTCTCGTCCCTCCGGCAGAGGAGACGGAGAAGGGTCTCTACTTCCTCTCCAACCTCGACCAGAACATAGCGGTGATAGTTCGTACAATTTACAGCTTCAAGTCGGAGGAGAAAAGCAACGAGAGAGCACCGGAAGTGATAAAGGACGCGCTGTCGAAAGTTTTGGTTCATTATTACCCGCTTGCCGGGCGGCTGACGATTAGTCCTGAGGGGAAGCTGATCGTGGATTGTACTGGGGAAGGCGCAGTTTTTGTTGAGGCGGAAGCGGATTGTGCATTGGAGGAGATTGGTGACAACACAAAGCCTGACCCTGTGACTCTTGGGAAGCTGGTTTATGACATTCCT…	Lacking termination codon
DTZ79_16g04980	ATGGAGAATGGTTATAACAACAAATTTGAACTTTCCGTAAAGCAAGGAGAGCCGACTCTCGTCCGTCCGGCAGAGGAGACAGAGAAGGGTCTCTACTTCCTCTCCAACCTCGACCAGAACATCGCGGTGATAGTTCGTACAATTTACAGCTTCAAGTCAGAGGAGAAAGGCAACGAGATAGCACCGGAAGTGATTAAGGACGCGTTGTCGAAAGTTTTGGTTCATTATTACCCACTTGCAGGGCGGCTGACGATTAGCCCTGAGGGGAAGCTGATCGTGGATTGTACCGGGGAAGGCGCGGTTTTTGTTGAGGCGGAAGCGAATTGTGCATTGGAAGAGATTGGTGACAACACAAAGCCTGACCCTGTGACTCTTGGGAAGCTGGTTTATGACATTCCT…	Complete
DTZ79_16g05720	ATGAATACGGTGAAGGTCGAGATCACATCCAGAGAGACCATCAAACCATCCTCCCCCACTCCCCACAGCCTCCGAAATTTCAAGCTATCCCTTCAAGATCAGCTCTCTCCTCCAGTCCGGACTCGATTCTACCCAGTAGCCGGACGGCTCAGAGACAACTCACTGATCGATTGTAACAATGAGGGGGTTGACTTTTTAGAAGCACAAGCCAGTTGTTCACTTCAAGAAATTCTAATACAACCTGAACCAAATGTACTCAACAATTTCCTTCCTCAGGGCTATGTTAATGGCACTAAATCACCAACAGAATTCCAACTAGCCGCTCAAGTCAATACAATTAGCTGTGGGGGAATCGCAATTGGTGTTCGCTTTTTACACACAATTTTTGATGGAAGCATG…	Complete
DTZ79_17g05270	ATGGAAACAATATCCGAAAATGGAGGACCAATTATACCCATCAAGAAATCTGATCCAATCCTAGTCCATCCGCGGACAAAAACCGAAGATGGGTTCTATTTTCTCTCGAATCTTGATCAAAACATCGCAGTTATAATCCAAACAGTGTACTGCTTCAAGCCAGATCATGAGAATAAAAGTACCGAAAACGTTGGTGAATCGATTAGGCAGGCTTTGGGAGAAGTTTTGGTCCATTTTTACCCCCTAGCCGGGAGACTTACTGTGAGCTCTGAGGGGAAGCTGATTGTGGAGTGCACAAACAGTACTGGTGTGCCCTTTGTGGAAGCTGTGGCAGAGTGTGAGATGGCCGTGTTGGGCGACATAACAGTTCCTGATCCGACAGTGTTGGGAAGGCTTGTT…	Complete
DTZ79_18g06350	ATGGCAAGTGTGAAAATCCTAAGCAAAGCCCATGTCAAGCCCAAGAAGCCAATAGGAAGAAGGGAGTGTCAATTGGTCACATTTGATCTTCCCTATATAGCCTTTTACTACAACCAAAAGTTGCTAATTTACAAGGGGGGTGACTCTGATTTTGAGGAGAGGGTGAAGAAGTTGGAGGAGGGGCTAGGGGTCGTTTTGGAAGAATTTTATCAATTGGCCGGGAAGCTGGGGAAAGATGAGGAAGGGGTGTTTAGGGTGGAGTACGACGATGACATGGACGGTGTGGAGGTGGCGGTGGCTGCCGCTGAGGAGATCGGAATCGCCGACCTCATAGTGGAGGAGGGAACTGAATGGCTCACCGGCACTTTTGTTTTGGCGTACTTCACGAAGCTGAGAGAT…	Complete
DTZ79_19g03220	ATGACTCCCATGAAGACTCAAATCCTGTCCAAGAAGTTGATAAAACCATCAACTCCGACGCCGCGCCATCTCCGCCCGGTGAAGCTGTCCTTGATGGACCAGCTGATTCCTCCAACAGATATCAATATGATCTTTTACTACTCCCCAAATGACGAGGACAAAACTGCAAAAAGCAAAGAAAGATGCAGCCAGTTGGAGAAGTCCCTATCGGAGGCCCTGACCAAATTTTACCCGTTGGCGGGGAGATTAGTCATGGATGACCTTTTGATCGATTGCAACGATGAAGGGGTCGAGTTTCTAGAAGCCCAGTTGAAAGGAAAACTAGCAGATTTCCTCCACGGAGGGCCCCATGCTGAGCTTCTGGATCAACTTGTTCCGGGGGACGGTGGTGTTGGTGAT…	Complete
DTZ79_20g03320	ATGGAAGTTGAAGGTGCAGACCATGGCTCAAATGAAGTGAACTTCACCAAGAAAACTATCGTAAAAGCTACAGTGCGTGTGCCAGAGCCTCATAGTCTAACCCTTTCCAATCTTGACCTCCTGTCTGGCCATTTCCCCGCGATATACTTCTATATCTATATCTATGGCAATCCCCTTGTTGCTAACTTCGCATCAATTGTTGATGCCCTGATAATCTCTCTCGCCAAAACTGTGTCTCATTTCTACCCATTTGCCGGGCAAATAGTTCCAAACCCAAGCACCAGTGAGCCTGAGATCATCTCTGACAATACTGGTGCTCTTGTCGTGGAAGCCCATGCTAACATCGCTCTGCAAGAATTGAACTTCTATATTCTTAACCAATCTGTTGAGGGAAAACTC…	Complete
DTZ79_20g03370	ATGTTCTACAAAAGAAAGCTTTACATGGAAGGAGAAGACCCCGTCAAGGTCATCAGAGAAGCACTCGCCGAAACACTTGTGTTTTACTACCCATTCGCCGGAAGGCTTATTGAGGGTCCTAACCGAAAACTTGTGGTGGATTGCACGAGCGAAGGGGTTTTGTTCATCGAGGCAGATGCAGATATTGAGGTCAACCAGCTAATTGGTGACACAATTGATCCGGGGTTTCCATACTTGGACGAGCTTTTGCATGACGTTCCTGGCTCTGAAGGTATCCTTGGCTGCCCTCTCTTGTTGATTCAGGTGACCCGTTTTAGATGCGGTGGATGGGCGTTTGCCATACGCGTAAACCACACAATAAGTGATGCACAAGGGTCGGTCCAATTTTTAACTACAATT…	Complete
DTZ79_20g15100	ATGTTCTACAAAAGAAATATTTCCATGGAAGGAGAAGACCCCGTCAAGGTCATCAGAGAAGCACTCGCCGAAGCACTTGTGTTTTACTACCCATTTGCCGGAAGGCTTATTGAAGGTCCTAACCGAAAACTAGTGGTGGATTGCACGAGCGAAGGGGTTTTGTTCATTGAGGCAGATGCAGATATTGAGCTTAACCAGCTAATTGGTGACACAATTGATCCGGGGTTTTCATACTTGGACGAGCTTTTGCATGACGTTCCTGGCTCTGAAGGTATCCTTGGCTGCCCTCTCTTGTTGATTCAGGTGACCCGTTTTAGATGCGGTGGATGGGCGTTTGCCATACGCGTAAACCACACAATAAGTGATGCACAAGGGTCGGTCCAATTTTTAACTACAATT…	Complete
DTZ79_20g15110	ATGGCATCATTTCATCCCTCCCTGGTGTTCACGGTGAGAAGGAAAGAGCCGACACTTGTTCCACCCTCAAAGCCAACACCACGAGAACTGAAGCAACTATCGGACATAGATGATCAGGAAAGTCTCCGGTTTCATTTTCCGGTGATCATGTTCTACAAAAGAAAGCTTTCCATGGAAGGAGAAGACCCCGTCAAAGTCATCAGAGAAGCACTCGCCGAAGCACTTGTGTTTTACTACCCATTCGCTGGAAGGCTTATTGAGGGTCCTAACCGAAAACTTATGGTGGATTGCACGAGCGAAGGGGTTTTGTTCATCGAGGCTGATGCAGATATTGAGCTCAACCAGCTAATTGGTGACACAATCGATTCGTTGTTTTCCTACTTGGATGAATTTTTGCAT…	Complete
DTZ79_21g00780	ATGGAAGTTAAAGTTGTATCCAGAGAGAGAATCAAACCATCTTCCCCAACACCCCATCACCAGAGAACCTTCAAGCTCTCTCTCTTGGACCAGCTCATTCCTGCTCCCTATGCACCACTTGTCTTCTTCTATCCCGGTGAAGACGGTGCCACCCCTCTTGAAGTCCTGAAAAGATTAATAGTCCTGAAGGAATCGCTATCGGAAACGTTAACTCACTTCTACCCTCTAGCCGGAAAGATCGAAGACGACCTCACCATCGACTGTAATGATGAAGGGGCTTTGTTTTATTTAGGCAGAGGTTCAATGGGTCAAATCAGGCCTCGGGACTACTTCAGCTTGTGGTCTAAAGAAGTTGTGTACCCCAATTTTGTTGCGACTTCTATCTTCCCCACGAACGAT…	Complete
DTZ79_21g01250	ATGGAAGTTAAAGTTGCATCCAGAGAGAGAATCAAACCATCTTCCCCAACACCCCATCACCAGAGAACCTTCAAGCTCTCTCTCTTGGACCAGCTCATTCCTGCTCCCTATGCACCACTTGTCTTCTTCTATCCCAATGAAGACGGTGCCACCCCTCTTGAAATCCTGAAAAGATTAATAGTCCTGAAGGAATCGCTATCGGAAACGTTAACTCGCTTCTACCCTCTAGCCGGAAAGATCGAAGACGACCTCACCATCGACTGTAATGATGAAGGGGCTCGTTATGTTGAGGCAGAGGTTAATTGTCTCCTTTTCGACTTTCTAAACCAGCCAGACCTCTATTTGATACAACGTTTCCTTCCCTGTGAAACCAGTTTCAATGGGTCAAATGCAGGCACT…	Complete
DTZ79_21g02140	CACCGGAACAGAATTGAGTTTGGTGCCACCCCTCTTGAAGTCCTGAAAAGATTACTAGTCCTGAAGAAATCGCTATCGGAAACATTAACTCGCTTCTACCCGCTAGCTGGAAAGATCAAAGACGACCTCACCATCGACTGTAACGATGAAGGGGTTCGTTATGTTGAGGTAGAGTTTAATTGCCCGCTTTTCGACCTTCTAAACCAACCAGACTTTTATTTGATACAACGTTTCCTTCCCTGTGAAACCTGTTTCAATGGCTGGTCAATATCAGGCATCCTTTGGGGGAGTGGCAAAATTGGCGCTATGCATTTGCATAAAATCCTCGATGGAGATGCTATGAGCACATTTCTGAAAGGGTGGGCTAAAACACAGTGGTGGGTCCTAAAGAAGTGTATC…	Lacking initiation codon
DTZ79_21g02150	ATGGAGCACCAGAACAGAATTGAGTTTGGTGCCACCCCTCTTGAAGTCCTGAAAAGATTACTAGTCCTGAAGAAATCGCTATCGGAAACATTAACTCGCTTCTACCCGCTAGCCAGAAAGATCAAAGACGACCTCACCATCGACTGTAACGATGAAGGGGCTCGTTATGTTGAGGTAGAGGTTAATTGCCCGCTTTTCGACCTTCTAAACCAACCAGACCTTTATTTGATACAACGTTTCCTTCCCTGTGAAACCTGTTTCAATGGGTCAAATGCAGGCACTCCTGTGACTAACATTCAGGTTAGCGTCTTCAAGTGCGGTGGATTGGCAATTGGCCTATGCATTTCGCATAAAATCCTCGATGGAGATGCTATGAGCACCTTTCTGAAAGGCAATAGC…	Complete
DTZ79_21g02470	ATGCTAACATCTCCAGACCTCCCCGACTGTTTCTACCCAAACCAACCCACTCTAATCACCCCAAACACCCCAACCCCAAACCATTCACTCTATCTCTCTAACTTGGATGATCAAAAGTTCCTCAGATTCTCCATCAAATATCTCTTCCTCTTTAAAAAATCTGTGAGCTCGGATACTTTGAAATACTCTCTCTCTAGATTACTTGTGGATTACTACCCGTTGGCTGGGAGGCTGAGAGCGAGCTCCGAAGACGATCAGAAGCTCGAGGTCGATTGCAATGGAGAAGGCGCTGTATTCGCTCAGGCCTTCATGGACGTCACTGCTGAGGATTTTCTAGCACTTTCTACGAAGCCAAACAGGTCCTGGAGGAAGCTGTTGTATAGAGTTGATGCTCGTAGT…	Complete
DTZ79_21g10670	ATGGTGACCTTGAAGGCCTCTCACGAAGTGAAACCAGCCAGGGACACACCGGGGGGAATCATGTACATACCCGAACTTGATCAGGCTATTGCCATAACCCATGCGCCTACAATTTACTTTTACCGACTAGAGAAGGAATCGGAGATAAATGCAGCAGAAATTCTCAAAGACTCGCTAAGCAAAGCACTTGTCGTATTTTACCCCCTCGCGGGGCGCCTGCAATGGATTGACCAAGGTCTACGCATGGAGCTCGACTGTAACTCGAGGGGCGCTCTGTTCCTCGAGGCCGAGTCGGAGGCAAAAATCGATGACTATGAGGACTTTCGTCCGACTCCAGAAATCAGAGCTCTGATACCATCCGTGGACTACAACAAACCAATTCATGAGTTGCCATTGGTT…	Complete
DTZ79_23g15990	ATGAAAGGAACTTTGAGGAAGTTTCATCCAATGGAGAATGGTGTTAAGAACAAATTTGATCAGCTTGTTGTGAATCAGTTAGGAGAGCCAACTCTAGTTCCTCCGGGGGAGGAGAGAGAAAAAGTCCTCTACTTCCTCTCAAACCTCGACCAGAACATAGCCGTGGTGGTTCGCACAATTTACTGCTTCAAATCGGACGAACAGGGCAATGAAATAGCACCAGAGGTCATAAAAAATGCTCTGTCCAAAGTGCTTGTTCACTATTATCTGCTCGCTGGACGTCTCACGATTAGTCCCGAGGGGAAGCTCATTGTGGATTGTACCGGGGAAGGTGCTGTTTTCGTCGAGGCAGAGGCAGAGGCGAGTTGTACCTTGGAAGAGATTGGGGATAATATGAGG…	Complete
DTZ79_24g12870	ATGCCTTCCTCAAATTCGCAGTCTCTCTCTCTAGTCTCCAAATGCACCGTCTTCCCCGAAACCAAATCCACTCTCGAACCGCTGAAGCTCTCCGTCTCCGACCTCCCAATGCTCTCCACTCACTACATCCAGAAGGGCCTCCTCTTCACGCGCCCCCGTGTCCCCTTCTCCTCCATCCTCTCTCTCCTCAAAACCTCTCTCTCCACCACTCTCTCTATCTTCCCTCCCCTCGCCGGCCGCCTCACAACTGACTCATCCGGCCACGTCTTCATCTCCTGCAACGATGCCGGCGCCGACTTCCTCCACGCCTCCGCCCCCGGCATTTCCATAGTCGACATTCTCTCTCCTGTCCACGTCCCTGATTTCGTCAAGGAGTTCTTCGATCTCGACCGGACGGTC…	Complete
DTZ79_25g04890	ATGGAATTTGAAGGTGCAGTCCATGGCCAGTATGAAGTGAACTTCACCCAGAAAACTATCGTAAAAGCTACGGGGTGTGTGCCAGAGCCTCATATTCTAACCCTTTCTAATCTTGACCTCCTGTCTGGCCGTTTCCCCGTAACATACTTCTATTTTTATGGCAAGCCCCTTGTTGCTAATTTCTCATCAATCGTTGACTCCCTGATAATCTCTCTCGCCAAAACTCTCTGTCATTTCTATCCATTTGCTGGTCGAATTGTTCAAAACCAGAGCACCAGTGAGCCTGAGATCATCTGTGACAATACCGGTGCTCTTGTCGTGGAAGCCCATGCTAATATCGCTCTGCAAGAATTGAACTTCTATAATCTTAACCAATCGCTTGAGGGAAAACTCGTCTCA…	Complete
DTZ79_25g04970	ATGGCAGCACTGCCACCCCCTCTCTCTCTAAATTTCACAGTAAGCCGGAAACCACCGGAGCTTGTGGTGCCGGCCAAGCCAACGCCACGTAAAAAGAAGCAGCTTTCGGACATAGATGACCAGCAAGGCCTCCGGTTTCACGTTCCGATGATCGTGTTTTACCAAAACAACCTTGCACAAAAAGGAATAGACCCTGTGAAGGTCATTAGGGAGGCACTGGCTAGGGCACTCGTGTATTATTACCCTTTTGCAGGTAGACTCGTTGAAGGGCCTAACAGAAAGCTTATGGTGGATTGTAATGGCGAAGGGGTTTTGTTCATCGAGGCCGAGGCAGACATCACGCTGGAGGAGCTGGGCGACACGATTCGGCCGCCATGTCCCTACTGGGAGGAGCTACTG…	Complete
DTZ79_25g04980	ATGGCAGCGTTCACAGTGAGAAGGGAAAAGCCGACACTAGTTGTGCCCTCAAAGCCGACACCACGAGAACTGAAGCAACTCTCAGACATAGATGATCAAGAAGGCCTCCGACATCTGATTCCGGTGATCATGTTCTACAAATGCAATCTTTTCATGGAAGGAGAAGATCCCGTCAAGGTCATCCGAGAAGCACTATCCAAAGCCCTTGTGTTTTACTATCCACTTGCCGGAAGGCTTATTGAGAACCCTAACCGAAAACTTGTGGTGGATTGCACGAGCGAAGGGGTTTTGTTCATAGAGGCAGATGCAGATGTTGAGCTCGACCAGCTAATGGTTGACACCATACCACAAGGGTGTTGGTACTTGGATGAGCTTTTGCACAATGTTCCTGGCTCTGAA…	Complete
DTZ79_25g10490	ATGGCTTCTCACAAAGAAGAACATTTTAAGGTCTCTCTAAGCAGGACACTTTCTGTGTACCCCAAAACTCTCCACCCTCTCCACCTTCTCACTCTCTCCAACTTAGATAGGCAGTGCCCAATTCACATGTACTTAGTTTTATTCTACAAGCCATCCCAAGCCAACAAAAATTTGTCTGCCAGTGCTGTTTTCGGGCAGCTGAAGGCCGGCTTGGAGGAGGCCTTGTCGGTGTGGTACCCGGCTGCGGGCAGGCTGACCGTGGGCCCCGGTGATGGAAAGCTCAACTTGTGGTGCAACAATGGTGGTGCAGTTCTAGTGGAGGCAGAGGCACAAGTTAGAATCTGTGAGCTTGGAGATCTCTCTCAGTACAATGAGTTGTTCGAGGATTTGGTTTTCAAG…	Complete
DTZ79_25g11500	ATGTCCGAGTGGGGGTTGCCTGGAAACGAGTCGTACAAGGGGAGTTTGGTAATATTCCAGGCGACCTATTTCGAGTGTGGGGGGCTCGCTATTGCGACGCGTGCGTCGCACAAGGTCGCCGACGCCAGCGCACTGAATGCGTTCCTGAGCGACTGGGCCGTGGCGGCACGTGACAATCAGTCGGCGCATGAGACACCGCTTTTTATTTCGGCGATGCTTCCCACTCCTAGTGACTCACTGGCTGTGCCGGCGTCGGGAAGAGAGAGAGAAAATTGTGTCACCAGGAGGATCGTGTTTGAATCCTCCAAGATTGCCCAACTCAAGGCCATGGTAGCTAAAGATGTGCAAAATCCCACAAGGGTAGAAGTCGTGACCGCACTTATTTACAAAATTGCCATG…	Complete
DTZ79_25g11510	ACCATAAAGCCTTCTTCTCCAACCCCACCCCACCTCAGAATCCACTCTCTCTCTCTACTCGATCAACACATTCATAACCTCTACACCCCCGTGCTCCTCTTCTACTCAAATGACGGCTCTGCCCCTCCATCCAACAGGTCTCAACATCTCAAACTCTCTCTCTCTAAAACTCTCACCAAATACTACCCTTTCGCCGGCCGGCTCGCCGGATCTCGCTCCATAAACGTACGGACCGGGCGGCCGTTGGTTGCATTGAGGCTCGGGTCGGGGCCAGTACTATCCGAGGTCCTCGAGAGACCCGAACCCGAAAATCTGGATCTGCTCTACCCGAGTGTGGGGTTGTGGAACAAGGGTTGTTTGGTAATTGTCCAGGCGAACTTTTTCGCATGTGGGGGTCTC…	Lacking initiation codon
DTZ79_26g00500	ATGGAAGTGAAAATCATTTCGGAGGAAACCATCAGGCCATCTTCACCAACACCGTCTCACCTCAAAAACTTCAAACTCTCTCTTCTAGACCAGCTCTATGCATCCTCCTACGTCCCAATTCTCCTTTTCTATTCCCCACGTGATGGCACTCGCAACACTGGGCAAGTACTGACTCGTCTTAAGGACTCACTTTCAGAAACCCTATCTTGCTTTTACCCACTTGCCGGGCGGATCAAAGACCGCGTCTCCATCGACTGCAACGACGAGGGCGTTACGTTTTTAATATCCCAAGTCATGAATTGTCACTTGTTTGAGTTCCTTAATAACCCTCAAATTGACTTTTTAGATCGGTTTGCCCCGTGTCAATGCTACAGAGTTGCGGAAACATCAAACGTTACA…	Complete
DTZ79_26g04120	ATGAGGATCGAGGTGAGGGAGGCGACGATGGTGCGGCCGGAGAAGGAGACGCCGAAGCGGCGGCTGTGGAACTCGAATGTGGATCTGGTAGTGCCGAGCTTCCATACGCCGAGCGTCTACTTCTATCGGCCTAACGGTTCGGACAACTTCTTCGACGCTCAGGTGGTGAGGGATGCCCTGAGCCGGGTGCTGGTGCCGTTCTACCCCATGGCGGGGCGACTGGCGCGGGACGAGGACGGCCGCATCGAGATCGACTGCAATGGTGAGGGCGTGCTCTTCGTTGAGGCCAGGACGGACTCCTCCATCGACGATTTCGGCGATTTCGCGCCCACGCTGGAGCTCCGGCAGCTGGTTCCGGCTGTTACATATTTCAAATGTGGGGGAGTATCACTTGGGGTT…	Complete
DTZ79_26g04900	GTTTGGAAAGTAGAACACTTTCTTCCAATGGAGAATGGTTATAACAACAAATTTGAACTTGCCGTAAAGCAAGGAGAGCCAACTCTCGTCCGTCCGGCAGAGGAGACAGAGAAGGGTCTCTACTTCCTCTCCAACCTCGACCAGAACATCGCGGTGATAGTTCGTACAATTTACAGCTTCAAGTCAGAGGAGAAAGGCAACGAGAATAGCACCGGAGTGATTAATGACGCATTGTCGAAAGTTTTGTTCATTATACCACTGCAGGCGAATTGGTGCAGTGGAAGCATTGGTGACAACACAAAGCCTGACCCTGTGACTCTTGGGAAGCTGGTTTATGACATTCCTGGTGCCAGTAACATACTGGAAATGCCTCCCCTTGTGGCTCAGGTGACGAAGTTC…	Lacking initiation codon
DTZ79_27g09500	ATGGCGGAAGTTCGGTTGATCTCGACGAGTCTGGTCCAGACAGGGAGTCACCACGCTGATAGGATTGAGTTAACTCCCTGGGATCTCAGGCTTCTCTTAGCTGACCAGATCCAGAAGGGGCTTTTTTTTCTCAAACCCACACCATCACAAGAAAAAAAACTGCTAGTAAACAATGTGGTTGATCATCTGAAGATCTCCTTCTCTCGTGTGCTGGAATTCTTCCCTCCCCTCACCGGCCGCTTTGGTATCACCCAAAACGACGACGGCACCTCATCATTCTTCATAGACTGCAACAACGCCGGAGCTCAATTTATTCATGCAGTTGTGGACGCGCTTACTGTTAACGATATCCTTGAGCCCATGTATGTGCCTCGGGTTGTTCACTCTTTCTTCCCACTG…	Complete
DTZ79_29g02850	ATGAAGACCACGGAAGGGAGAGCCGATTTTGGGTGGGGAAAGCCGGTGCGGGCTGGCTCAGCTAGTTTGACGTTCAAGAACTTAGTGGTTTTCATGGACGCTCCATCCGGGGGTGGAATCGAGGCGTGGGTTAACTTGAAGAAGGAAGACATGGATAAGTTTGAAATGGACAAGGAGTTGCTAGGGTTTATTTCAACATCGCCCAATGAGAAATAA	Complete
DTZ79_29g02860	ATGAAGGTCCAAGTAGAAATTATCCACAGGGACACCATCAAGCCCTCTTCTCCAACCCCTCCCCACCTCCAACACTACCAACTTTCCTTTCTTGATCAAATTAACCCTCCGGTGTTCATGCCCATTATTCTCTTCTACCCAAACGAATCCGATTCGTACCTCGACAACGCGCAAAAATCCGCCCACCTTAAAAACTCGCTCTCCGAGTGCTTAACGAAATTCTATCCCCTTGCGGGGAGAGTCATAAATAACAACTTCGTGGACTGCTCTGACGTAGGAGTCCCCTACGTCGAGGCTCGAGCCCACTGCCACCTTTCAGAGGTCATTACAGATCTTGCCCCTAAAGAACACAACAAGTTCTTACCGTGTGACTTGGATGACGTCAGGGACCTCCCTGTA…	Complete
DTZ79_29g08040	ATGGGTTCGAATAGTACTGGGGAGTTTGGTGTGGTAGTAAAGCGGAAAGAGGTGATAGCAGCGGCGTTACCAGTGCAAGAGCATTGGTTACCCATGTCAAACCTCGACCTACTCCTACCGTCCCTGGAGGTAGCCGTTTTCTTTTGCTACGATATGAAGCATGAGCATGGGCACGAAACTAGCAGCATATTAATATCTAAGCTTAAGAAAAGCCTGGCTGAAGCGCTGGTCTCCTTCTATGCGTTTGCGGGAGAAGTGGTGCAAAACGGTCTTGGTGAACCTGAACTGCTTTGCAATAATCGAGGAGTTGCTTTTATTCACGCTTATGCCCTTGTGGACCTACAAGACCTGGACCTGCATCACCCAGATACTTCTATACAAGCAAAGTTGGTCCCTTCT…	Complete
[truncated: 38 more rows]

[truncated: 6 more sheets: Supplementary Table S11, Supplementary Table S12, Supplementary Table S13, Supplementary Table S14, Supplementary Table S15, Supplementary Table S16]
